# Supplementary material for: A CRISPR Screen Identifies the E3 Ubiquitin Ligase Rfwd2 as a Negative Regulator of Glucose Uptake in Brown Adipocytes
Source: Genes (Basel). 2023 Sep 26;14(10):1865. doi: 10.3390/genes14101865 (PMC10606202; doi:10.3390/genes14101865)
Supplement: Supplementary file 1 [file genes-14-01865-s001.zip]

Archive with 12 entries (12 files):
- CRISPRbrownads_figuresv7.2SuppFig1.tiff
- __MACOSX/._CRISPRbrownads_figuresv7.2SuppFig1.tiff
- CRISPRbrownads_figuresv7.2SuppFig2.tiff
- __MACOSX/._CRISPRbrownads_figuresv7.2SuppFig2.tiff
- CRISPRbrownads_figuresv7.2SuppFig3.tiff
- __MACOSX/._CRISPRbrownads_figuresv7.2SuppFig3.tiff
- Table1.grna_stats.csv
- __MACOSX/._Table1.grna_stats.csv
- Table2.proteomics.csv
- __MACOSX/._Table2.proteomics.csv
- Table 3PC1loading.csv
- __MACOSX/._Table 3PC1loading.csv
