# Supplementary material for: A CRISPR Screen Identifies the E3 Ubiquitin Ligase Rfwd2 as a Negative Regulator of Glucose Uptake in Brown Adipocytes
Source: Genes (Basel). 2023 Sep 26;14(10):1865. doi: 10.3390/genes14101865 (PMC10606202; doi:10.3390/genes14101865)
Supplement: Supplementary file 1 [file genes-14-01865-s001.zip › Table1.grna_stats.csv]

	P.avg	A.avg	B.avg	T.avg	M.avg	AvsP.t	AvsP.p	AvsP.FDR	AvsP.logFC	AvsP.FC	TvsM.t	TvsM.p	TvsM.FDR	TvsM.logFC	TvsM.FC	BvsM.t	BvsM.p	BvsM.FDR	BvsM.logFC	BvsM.FC	TvsB.t	TvsB.p	TvsB.FDR	TvsB.logFC	TvsB.FC	TvsMandMvsB.Comb.t	TvsMandMvsB.Comb.p	TvsMandMvsB.Comb.FDR	Symbol	gRNASeq	Entrez	Description
Nf2_GTCGCCTCATAAATAGGTCA	6.98	12.5	10.4	12	10.6	7.92	0.000144	0.007	5.55	46.8	14.4	2.58e-47	9.72e-43	1.4	2.63	-5.83	5.64e-09	1.03e-05	-0.596	-1.51	18.4	1.7e-75	1.28e-70	1.99	3.98	22.3	2.24e-110	1.69e-105	Nf2	GTCGCCTCATAAATAGGTCA	18016	neurofibromin 2
Nf2_GACCCCTCTGTGCACAAGCG	6.81	12.8	10.3	11.3	10.6	373	2.64e-15	9.92e-11	6.01	64.6	9.82	9.7e-23	1.04e-18	0.947	1.93	-7.83	4.88e-15	6.11e-11	-0.779	-1.72	16.1	1.97e-58	7.42e-54	1.73	3.31	19.5	1.27e-84	4.76e-80	Nf2	GACCCCTCTGTGCACAAGCG	18016	neurofibromin 2
Rfwd2_ATCACTAGCATAAGACAATG	4.82	9.21	7.81	9.95	7.91	57.9	4.7e-10	8.22e-07	4.39	20.9	12	3.94e-33	5.92e-29	2.47	5.55	-3.41	0.000652	0.0227	-0.751	-1.68	13.9	7.63e-44	1.43e-39	3.22	9.35	16.9	3.82e-64	7.19e-60	Rfwd2	ATCACTAGCATAAGACAATG	26374	ring finger and WD repeat domain 2
Ubap1_AACCTGTAAGCAGTCAGGCA	6.18	12.2	9.53	10.7	10.5	1.37	0.216	0.369	6.06	66.8	5.59	2.27e-08	4.16e-05	0.586	1.5	-10.1	7.36e-24	5.53e-19	-1.14	-2.2	14.3	3.68e-46	9.23e-42	1.72	3.3	17.3	6.86e-67	1.72e-62	Ubap1	AACCTGTAAGCAGTCAGGCA	67123	ubiquitin-associated protein 1
Eno3_AGCCGGTTACCCGGACAAGG	6.73	13.1	10.9	11.9	10.3	4.37	0.0039	0.0553	6.38	83.2	16	7.13e-58	5.36e-53	1.52	2.87	2.86	0.00426	0.0656	0.279	1.21	12	5.98e-33	6.42e-29	1.24	2.37	14.5	1.01e-47	1.08e-43	Eno3	AGCCGGTTACCCGGACAAGG	13808	enolase 3, beta muscle
Trp53_GTGTAATAGCTCCTGCATGG	7.71	13.8	11.5	12.7	11.3	12.3	9.89e-06	0.00141	6.11	69.3	14.3	1.45e-46	3.64e-42	1.31	2.48	-0.33	0.741	0.891	-0.0306	-1.02	13.5	1.9e-41	2.85e-37	1.34	2.53	16.2	2.23e-59	3.36e-55	Trp53	GTGTAATAGCTCCTGCATGG	22059	transformation related protein 53
Trp53_GAAGTCACAGCACATGACGG	7.36	12.9	10.7	11.9	11.5	25	1.07e-07	6.58e-05	5.58	47.8	5.07	3.91e-07	0.000377	0.594	1.51	-8.75	2.09e-18	7.85e-14	-1.01	-2.01	12.8	9.46e-38	1.19e-33	1.6	3.03	15.4	1.7e-53	2.13e-49	Trp53	GAAGTCACAGCACATGACGG	22059	transformation related protein 53
Rfwd2_ATACGGTGCTACTCACTGAG	6.04	10.8	9.56	10.8	9.03	162	5.83e-13	4.39e-09	4.78	27.4	12.8	9.63e-38	1.81e-33	1.82	3.54	1.83	0.067	0.284	0.27	1.21	9.94	2.85e-23	2.14e-19	1.55	2.93	12.1	1.13e-33	8.48e-30	Rfwd2	ATACGGTGCTACTCACTGAG	26374	ring finger and WD repeat domain 2
Zbtb26_TTTACTGAATGATTCCCGAG	3.86	8.29	6.2	8.73	5.99	31.5	2.39e-08	1.91e-05	4.43	21.6	10.6	4.83e-26	6.06e-22	3.14	8.83	-1.78	0.0743	0.299	-0.564	-1.48	11.2	6.73e-29	6.32e-25	3.71	13	13.6	6.45e-42	6.07e-38	Zbtb26	TTTACTGAATGATTCCCGAG	320633	zinc finger and BTB domain containing 26
Chodl_ACTGCCAATCCTGGCCTAGG	6.03	11.3	8.84	10.4	8.75	136	1.86e-12	1.07e-08	5.3	39.4	9.33	1.1e-20	1.03e-16	2.02	4.06	-1.64	0.101	0.348	-0.347	-1.27	10.6	4.01e-26	3.35e-22	2.37	5.17	12.4	1.65e-35	1.38e-31	Chodl	ACTGCCAATCCTGGCCTAGG	246048	chondrolectin
4933421I07Rik_TTCAATGCAGTCAGTCCGGA	5.25	10.2	7.95	9.51	8.95	77.7	6.98e-11	2.02e-07	4.98	31.6	5.3	1.13e-07	0.000145	1.39	2.62	-4.97	6.6e-07	0.00034	-1.3	-2.46	9.65	5.09e-22	3.48e-18	2.69	6.45	11.5	1.28e-30	8.74e-27	4933421I07Rik	TTCAATGCAGTCAGTCCGGA	71162	RIKEN cDNA 4933421I07 gene
Cdkl2_TGGTCATTGAAATGCTTATG	5.47	11.2	9.06	9.66	9.43	115	5.6e-12	2.47e-08	5.7	52.1	3.9	9.45e-05	0.0122	0.492	1.41	-5.99	2.15e-09	4.9e-06	-0.77	-1.71	9	2.27e-19	1.42e-15	1.26	2.4	10.9	1.08e-27	6.77e-24	Cdkl2	TGGTCATTGAAATGCTTATG	53886	cyclin-dependent kinase-like 2 (CDC2-related kinase)
Chst5_GTAAGCCTCTGTGCGCAACG	5.24	10.9	7.54	9.18	8.45	214	9.78e-14	1.23e-09	5.66	50.6	2.29	0.0221	0.187	0.657	1.58	-6.99	2.68e-12	1.83e-08	-1.98	-3.95	8.76	1.88e-18	1.09e-14	2.64	6.22	10.4	2.03e-25	1.18e-21	Chst5	GTAAGCCTCTGTGCGCAACG	56773	carbohydrate (N-acetylglucosamine 6-O) sulfotransferase 5
Lingo3_GATTGCCCACGTGGAACCTG	5.27	10.4	8.21	9.21	8.63	66.9	1.84e-10	3.84e-07	5.07	33.7	4.97	6.67e-07	0.000539	1.38	2.6	-4	6.31e-05	0.00588	-1.08	-2.11	8.55	1.21e-17	6.52e-14	2.46	5.5	10.1	4.63e-24	2.49e-20	Lingo3	GATTGCCCACGTGGAACCTG	237403	leucine rich repeat and Ig domain containing 3
Ppp1r3c_GTCCCGGAAACTTAAGTAGT	4.65	9.52	7.44	8.88	7.81	67.5	1.73e-10	3.84e-07	4.87	29.3	6.53	6.59e-11	4.51e-07	1.93	3.8	-2.3	0.0212	0.154	-0.678	-1.6	8.29	1.15e-16	5.75e-13	2.61	6.09	9.89	4.79e-23	2.25e-19	Ppp1r3c	GTCCCGGAAACTTAAGTAGT	53412	protein phosphatase 1, regulatory (inhibitor) subunit 3C
Naa30_CTTACTCTTGAGGGTCGCCG	4.9	9.87	7.67	9.04	8.43	76.9	7.45e-11	2.07e-07	4.96	31.2	4.93	8.39e-07	0.000625	1.39	2.62	-3.74	0.000187	0.0113	-1.05	-2.07	8.12	4.58e-16	2.03e-12	2.44	5.41	9.69	3.31e-22	1.47e-18	Naa30	CTTACTCTTGAGGGTCGCCG	70646	N(alpha)-acetyltransferase 30, NatC catalytic subunit
Chmp6_TCAGGTGATGTCCATAGAGG	4.36	10.9	6.25	7.97	6.81	246	3.93e-14	7.39e-10	6.54	92.8	4.38	1.19e-05	0.0036	1.16	2.24	-3.94	8.22e-05	0.0069	-1.08	-2.11	7.63	2.33e-14	8.34e-11	2.24	4.72	9.21	3.32e-20	1.19e-16	Chmp6	TCAGGTGATGTCCATAGAGG	208092	charged multivesicular body protein 6
Det1_TCTGCTGCACATTACCAACG	5.12	9.28	8.43	9.83	8.48	40.3	4.86e-09	5.22e-06	4.15	17.7	8.46	2.6e-17	2.17e-13	1.39	2.61	-0.698	0.485	0.742	-0.121	-1.09	8.12	4.55e-16	2.03e-12	1.51	2.84	9.98	1.88e-23	9.44e-20	Det1	TCTGCTGCACATTACCAACG	76375	de-etiolated homolog 1 (Arabidopsis)
Sh2b3_GCGCGGTAGTCGTGACCCGG	5.16	10.8	8.45	9.58	8.63	251	3.45e-14	7.39e-10	5.59	48.3	6.24	4.28e-10	2.01e-06	1.42	2.67	-1.83	0.0666	0.283	-0.409	-1.33	7.67	1.71e-14	6.44e-11	1.83	3.55	9.09	9.71e-20	3.17e-16	Sh2b3	GCGCGGTAGTCGTGACCCGG	16923	SH2B adaptor protein 3
Ube2l3_AGGCTCCCTTATCATATGGA	3.13	7.96	4.49	6.85	5	23.1	1.76e-07	9.13e-05	4.83	28.4	5.53	3.28e-08	5.36e-05	1.7	3.25	-3.07	0.00213	0.0446	-1.09	-2.13	7.45	9.51e-14	2.98e-10	2.8	6.94	9.26	1.97e-20	7.41e-17	Ube2l3	AGGCTCCCTTATCATATGGA	22195	ubiquitin-conjugating enzyme E2L 3
Podn_TGTTGTATAGATGCACTGTG	4.05	10.3	5.16	6.83	5.66	157	7.33e-13	5.01e-09	6.25	76.1	4.41	1.04e-05	0.00334	1.63	3.09	-3.26	0.00112	0.0309	-1.22	-2.33	7.11	1.16e-12	2.9e-09	2.85	7.21	8.53	1.43e-17	3.57e-14	Podn	TGTTGTATAGATGCACTGTG	242608	podocan
Vps18_TGGACGGAAGTAGAGATCTG	3.88	7.49	5.1	6.84	6.44	17.7	9.72e-07	0.000323	3.62	12.3	3.11	0.00188	0.0575	0.868	1.83	-5.25	1.5e-07	0.000112	-1.62	-3.08	7.55	4.43e-14	1.51e-10	2.49	5.62	9.18	4.12e-20	1.41e-16	Vps18	TGGACGGAAGTAGAGATCTG	228545	VPS18 CORVET/HOPS core subunit
Micall1_TAATGACCCAAGCCTGAGTG	4.04	7.9	5.97	7.39	6.96	11.4	1.54e-05	0.00178	3.83	14.2	2.36	0.0183	0.171	0.588	1.5	-6.16	7.26e-10	1.88e-06	-1.64	-3.13	7.76	8.18e-15	3.24e-11	2.23	4.7	9.4	5.35e-21	2.12e-17	Micall1	TAATGACCCAAGCCTGAGTG	27008	microtubule associated monooxygenase, calponin and LIM domain containing -like 1
Phf12_TCCGAATCACATCGAACATG	4.54	10	6.69	8.29	7.72	49.1	1.36e-09	1.92e-06	5.47	44.3	2.8	0.00509	0.0921	0.658	1.58	-5.06	4.09e-07	0.000231	-1.24	-2.36	7.2	6.12e-13	1.77e-09	1.9	3.73	8.7	3.4e-18	9.84e-15	Phf12	TCCGAATCACATCGAACATG	268448	PHD finger protein 12
Fbxl19_AGTTGGAGCGACATGTCGTG	4.09	8.63	5.89	7.4	7.41	26.4	7.46e-08	4.97e-05	4.54	23.3	1.75	0.0801	0.341	0.39	1.31	-6.29	3.16e-10	9.87e-07	-1.57	-2.96	7.36	1.79e-13	5.39e-10	1.96	3.88	8.89	5.91e-19	1.85e-15	Fbxl19	AGTTGGAGCGACATGTCGTG	233902	F-box and leucine-rich repeat protein 19
Kctd5_CCCCGACCTAGATTCGGACA	3.67	7.84	5.18	7.08	6.59	23	1.81e-07	9.26e-05	4.17	18	2.44	0.0146	0.154	0.688	1.61	-5.44	5.25e-08	5.28e-05	-1.7	-3.25	7.16	7.93e-13	2.13e-09	2.39	5.24	8.69	3.72e-18	1.04e-14	Kctd5	CCCCGACCTAGATTCGGACA	69259	potassium channel tetramerisation domain containing 5
Nf1_GGAAACGTGGCATGTCTCGG	5.25	10.6	9.68	8.89	8.44	137	1.75e-12	1.07e-08	5.39	41.8	0.612	0.541	0.795	0.144	1.11	7.43	1.11e-13	1.06e-09	1.62	3.07	-6.14	8.01e-10	1.25e-06	-1.47	-2.78	-7.48	7.3e-14	1.17e-10	Nf1	GGAAACGTGGCATGTCTCGG	18015	neurofibromin 1
2310047M10Rik_TCGACGGCAGACCCTCAGAG	3.82	8.54	8.21	7.37	6.3	28.4	4.71e-08	3.37e-05	4.71	26.2	3.03	0.00241	0.0635	0.96	1.94	8.58	9.44e-18	1.42e-13	2.51	5.69	-4.8	1.56e-06	0.000588	-1.55	-2.93	-5.98	2.3e-09	1e-06	2310047M10Rik	TCGACGGCAGACCCTCAGAG	71923	BLOC-1 related complex subunit 6
Nphs2_ACTGCATCTAAGGCAACCTG	3.35	7.5	5.09	7.2	6.12	18.7	6.77e-07	0.00024	4.16	17.8	3.61	0.000307	0.0231	1.47	2.76	-3.91	9.31e-05	0.00738	-1.62	-3.06	6.98	3e-12	7.28e-09	3.08	8.47	8.37	5.82e-17	1.41e-13	Nphs2	ACTGCATCTAAGGCAACCTG	170484	nephrosis 2, podocin
Il17a_CTGAGCTTCCCAGATCACAG	2.9	8.05	4.96	6.66	6.08	23.2	1.74e-07	9.13e-05	5.17	35.9	2.66	0.00777	0.114	0.848	1.8	-4.78	1.76e-06	0.000618	-1.6	-3.04	6.78	1.18e-11	2.47e-08	2.45	5.47	8.21	2.18e-16	4.68e-13	Il17a	CTGAGCTTCCCAGATCACAG	16171	interleukin 17A
Maf_GACCGCATCATCAGCCAGTG	4.21	6.79	5.7	7.38	5.82	8.41	0.000101	0.0056	2.58	5.97	5.05	4.48e-07	0.000401	1.43	2.69	-2.81	0.00501	0.0718	-0.821	-1.77	7.12	1.08e-12	2.79e-09	2.25	4.75	8.65	5.38e-18	1.4e-14	Maf	GACCGCATCATCAGCCAGTG	17132	avian musculoaponeurotic fibrosarcoma oncogene homolog
Vps11_TCAGAGCCTCCCGATCGCCT	3.03	6.29	3.85	6.35	6.03	8.41	0.000101	0.0056	3.26	9.6	1.57	0.117	0.404	0.63	1.55	-6.22	4.96e-10	1.33e-06	-2.69	-6.45	7.19	6.64e-13	1.85e-09	3.32	9.98	8.64	5.38e-18	1.4e-14	Vps11	TCAGAGCCTCCCGATCGCCT	71732	VPS11, CORVET/HOPS core subunit
Rnf183_AGGTCCAGGGTGTAGACCCG	3.73	7.05	5.15	6.89	5.18	12.7	8.14e-06	0.00123	3.33	10	5.76	8.36e-09	2e-05	1.95	3.87	-1.84	0.0664	0.283	-0.65	-1.57	6.88	6e-12	1.39e-08	2.6	6.07	8.36	6.39e-17	1.46e-13	Rnf183	AGGTCCAGGGTGTAGACCCG	76072	ring finger protein 183
Sfr1_CACGTGTGAATCTAAGTCGT	4.57	10.1	8.25	9.43	8.36	89.7	2.75e-11	9.39e-08	5.54	46.6	4.62	3.92e-06	0.00178	0.798	1.74	-2.22	0.0267	0.175	-0.409	-1.33	6.1	1.07e-09	1.58e-06	1.21	2.31	7.47	8.29e-14	1.2e-10	Sfr1	CACGTGTGAATCTAAGTCGT	67788	SWI5 dependent recombination repair 1
Socs3_TGAGCGTCAAGACCCAGTCG	4.67	9.16	6.92	7.98	8.04	49.4	1.31e-09	1.92e-06	4.49	22.4	1.47	0.141	0.44	0.302	1.23	-5.47	4.52e-08	4.9e-05	-1.16	-2.24	6.31	2.74e-10	4.91e-07	1.47	2.76	7.65	1.97e-14	3.45e-11	Socs3	TGAGCGTCAAGACCCAGTCG	12702	suppressor of cytokine signaling 3
Vps39_TCTGACTGTGGTGCTTAACG	3.11	5.98	2.9	6.06	5.76	6.25	0.000574	0.0166	2.86	7.25	0.44	0.66	0.859	0.142	1.1	-7.3	2.93e-13	2.45e-09	-3.15	-8.85	7.46	8.5e-14	2.78e-10	3.29	9.76	8.78	1.7e-18	5.1e-15	Vps39	TCTGACTGTGGTGCTTAACG	269338	VPS39 HOPS complex subunit
Glcci1_CATCAGCGCTCTGCATCATG	3.72	7.23	5.29	7.08	6.48	12.5	8.95e-06	0.00132	3.51	11.4	3.68	0.000233	0.0201	1.38	2.6	-3.68	0.000238	0.0129	-1.4	-2.64	6.79	1.1e-11	2.39e-08	2.78	6.87	8.17	3.11e-16	6.5e-13	Glcci1	CATCAGCGCTCTGCATCATG	170772	glucocorticoid induced transcript 1
C87977_TGAAGGCCATGATACCTGCG	4.35	10.2	7.4	8.61	8.77	111	6.75e-12	2.82e-08	5.87	58.4	-1.62	0.106	0.387	-0.331	-1.26	-7.12	1.07e-12	8.06e-09	-1.49	-2.81	5.06	4.12e-07	0.000221	1.16	2.24	6.1	1.05e-09	5.25e-07	C87977	TGAAGGCCATGATACCTGCG	97187	expressed sequence C87977
Trp53_AACAGATCGTCCATGCAGTG	6.86	12.5	10.1	10.9	11.1	2.98	0.0225	0.0841	5.64	49.8	-0.0368	0.971	0.989	-0.00459	-1	-8.67	4.41e-18	8.63e-14	-1.04	-2.06	7.81	5.52e-15	2.3e-11	1.04	2.06	9.49	2.21e-21	9.21e-18	Trp53	AACAGATCGTCCATGCAGTG	22059	transformation related protein 53
Cmtm1_AGATTGCTGGCGGATTGGTG	4.37	9.81	7.96	9.22	7.79	56.2	5.68e-10	9.7e-07	5.43	43.2	6.22	5.03e-10	2.1e-06	1.15	2.22	-0.675	0.5	0.751	-0.135	-1.1	6.05	1.46e-09	2.07e-06	1.29	2.44	7.47	7.89e-14	1.18e-10	Cmtm1	AGATTGCTGGCGGATTGGTG	100504164	CKLF-like MARVEL transmembrane domain containing 1
Pyurf_TCTTGGAGAGCGGACACACC	3.72	6.48	4.23	6.37	5.27	5.72	0.000946	0.0229	2.73	6.65	2.79	0.00523	0.0934	0.943	1.92	-4.74	2.13e-06	0.000698	-1.83	-3.56	6.79	1.11e-11	2.39e-08	2.77	6.84	8.27	1.33e-16	2.95e-13	Pyurf	TCTTGGAGAGCGGACACACC	66459	Pigy upstream reading frame
Olfr398_CATTGAGTAGGTAAATGCTA	2.89	5.68	3.2	5.7	4.62	4.86	0.00226	0.0403	2.78	6.88	3.07	0.00211	0.0603	1.3	2.47	-4.53	5.89e-06	0.00136	-2.12	-4.35	6.88	6.12e-12	1.39e-08	3.42	10.7	8.36	6.22e-17	1.46e-13	Olfr398	CATTGAGTAGGTAAATGCTA	258705	olfactory receptor 398
Rbl2_TGAGCGCGTATTCCTTGGTG	2.66	6.81	5.49	7.33	5.58	11.3	1.66e-05	0.00186	4.16	17.9	5.94	2.77e-09	8.67e-06	1.91	3.75	-1.24	0.216	0.511	-0.426	-1.34	6.4	1.59e-10	3e-07	2.33	5.04	7.84	4.51e-15	8.48e-12	Rbl2	TGAGCGCGTATTCCTTGGTG	19651	RB transcriptional corepressor like 2
Ccm2_ACAGCAGCGATATCATGGAT	4.91	9.55	6.83	7.88	8.37	50.1	1.2e-09	1.8e-06	4.65	25.1	-2.93	0.00339	0.0754	-0.661	-1.58	-7.43	1.13e-13	1.06e-09	-1.68	-3.19	4.05	5.09e-05	0.0069	1.01	2.02	4.93	8.03e-07	0.000105	Ccm2	ACAGCAGCGATATCATGGAT	216527	cerebral cavernous malformation 2
Krtap2-4_GCCTCCTCCACAGCTCTGGG	3.84	7.24	7.29	6.55	5.09	13.5	5.52e-06	0.000955	3.41	10.6	4.74	2.19e-06	0.00122	1.38	2.59	8.66	4.59e-18	8.63e-14	2.34	5.06	-3.18	0.00146	0.0483	-0.964	-1.95	-4.11	4.04e-05	0.00179	Krtap2-4	GCCTCCTCCACAGCTCTGGG	71453	keratin associated protein 2-4
Vmn2r37_AACCAGAAATCACACCATGG	3.24	6.23	3.42	5.83	4.05	6.77	0.000361	0.0125	2.98	7.89	4.1	4.15e-05	0.00754	1.64	3.12	-3.14	0.00169	0.0388	-1.43	-2.69	6.39	1.7e-10	3.12e-07	3.07	8.4	7.87	3.64e-15	7.02e-12	Vmn2r37	AACCAGAAATCACACCATGG	22305	vomeronasal 2, receptor 37
Slxl1_TTGGAGGACGCTCATTCTGA	3.81	8.55	6.24	7.3	6.98	27.3	6.04e-08	4.21e-05	4.75	26.9	2.63	0.00866	0.12	0.671	1.59	-3.82	0.000132	0.00912	-1	-2	5.86	4.75e-09	5.85e-06	1.67	3.19	7.1	1.22e-12	1.45e-09	Slxl1	TTGGAGGACGCTCATTCTGA	75140	Slx-like 1
Mcf2l_AGAGCGAAATGAGTGAACCC	2.74	7.3	3.7	5.83	4.96	13.8	4.62e-06	0.000867	4.56	23.6	2.57	0.0103	0.13	1.29	2.44	-4.06	4.94e-05	0.005	-2.06	-4.16	6.14	8.5e-10	1.28e-06	3.35	10.2	7.37	1.74e-13	2.38e-10	Mcf2l	AGAGCGAAATGAGTGAACCC	17207	mcf.2 transforming sequence-like
Klrb1a_AAAATAAAGTGACTGACCTG	2.77	6.62	4.41	6.38	4.64	10.5	2.53e-05	0.00238	3.84	14.3	4.84	1.3e-06	0.00088	1.72	3.28	-1.94	0.052	0.249	-0.724	-1.65	6.14	8.19e-10	1.26e-06	2.44	5.42	7.46	8.56e-14	1.21e-10	Klrb1a	AAAATAAAGTGACTGACCTG	17057	killer cell lectin-like receptor subfamily B member 1A
Clec3b_CCAACCGAAGACCTTCCATG	4.16	7.02	6.72	6.33	6.04	11.2	1.73e-05	0.00191	2.86	7.27	-1.12	0.262	0.581	-0.334	-1.26	5.79	6.92e-09	1.18e-05	1.53	2.89	-6.02	1.71e-09	2.38e-06	-1.87	-3.64	-7.47	8e-14	1.18e-10	Clec3b	CCAACCGAAGACCTTCCATG	21922	C-type lectin domain family 3, member b
Siglece_GACCAGCTTAGGTTCGCAGG	3.72	5.75	3.26	5.94	4.85	4.05	0.00573	0.0628	2.04	4.12	3.38	0.000736	0.0363	1.45	2.74	-3.85	0.000118	0.0085	-1.78	-3.44	6.56	5.41e-11	1.07e-07	3.24	9.43	7.96	1.74e-15	3.43e-12	Siglece	GACCAGCTTAGGTTCGCAGG	83382	sialic acid binding Ig-like lectin E
Zfp786_CAAGGATTCACCAAGCATTG	2.32	6.25	3.27	5.81	3.91	9.77	4.05e-05	0.00317	3.93	15.2	4.5	6.82e-06	0.0025	2.01	4.01	-2.33	0.0197	0.148	-1.14	-2.21	6.06	1.37e-09	1.98e-06	3.15	8.88	7.44	9.89e-14	1.38e-10	Zfp786	CAAGGATTCACCAAGCATTG	330301	zinc finger protein 786
Rfwd2_AAGCTCCTTCTCCATCACAC	3.44	8	6.49	7.93	6.95	25.8	8.79e-08	5.6e-05	4.56	23.5	3.01	0.00257	0.0658	0.849	1.8	-3.3	0.000971	0.0287	-0.959	-1.94	5.76	8.48e-09	9.1e-06	1.81	3.5	6.97	3.17e-12	3.36e-09	Rfwd2	AAGCTCCTTCTCCATCACAC	26374	ring finger and WD repeat domain 2
Ash1l_CACAGTCACTGATGTGATCG	4.18	8.61	5.31	6.93	6.43	30.1	3.2e-08	2.46e-05	4.43	21.5	2.41	0.0159	0.16	0.886	1.85	-3.81	0.000138	0.00937	-1.42	-2.67	5.73	9.79e-09	1.04e-05	2.31	4.94	6.9	5.06e-12	5.07e-09	Ash1l	CACAGTCACTGATGTGATCG	192195	ash1 (absent, small, or homeotic)-like (Drosophila)
4932438H23Rik_CCAAGTACCTGGCTATCTGT	3.34	6.32	3.79	6.14	4.71	7.97	0.000139	0.00684	2.97	7.86	3.75	0.000176	0.0172	1.71	3.27	-3.05	0.0023	0.0465	-1.45	-2.74	6.23	4.71e-10	8.04e-07	3.16	8.97	7.52	5.39e-14	8.81e-11	4932438H23Rik	CCAAGTACCTGGCTATCTGT	74387	RIKEN cDNA 4932438H23 gene
Hvcn1_TTGGGGACGACTACCACACG	3.64	5.21	4.17	6.53	5.07	2.7	0.0328	0.101	1.57	2.97	4.19	2.74e-05	0.00603	1.46	2.74	-3.3	0.000963	0.0286	-1.3	-2.46	6.63	3.47e-11	7.05e-08	2.75	6.74	8.15	3.57e-16	7.26e-13	Hvcn1	TTGGGGACGACTACCACACG	74096	hydrogen voltage-gated channel 1
Hyal6_TCCGCAATGACCAACTCATG	3.81	7.83	5.45	6.58	6.49	22.8	1.9e-07	9.61e-05	4.01	16.2	1.87	0.0616	0.302	0.547	1.46	-4.49	7.15e-06	0.00153	-1.37	-2.59	5.77	7.76e-09	8.71e-06	1.92	3.79	7	2.48e-12	2.75e-09	Hyal6	TCCGCAATGACCAACTCATG	74409	hyaluronoglucosaminidase 6
Trp53_TCCACCCGGATAAGATGCTG	6.46	12	10.1	10.6	10.4	15.9	1.91e-06	5e-04	5.57	47.5	1.66	0.0974	0.372	0.231	1.17	-4.73	2.3e-06	0.000729	-0.634	-1.55	5.9	3.74e-09	4.85e-06	0.865	1.82	7.09	1.35e-12	1.56e-09	Trp53	TCCACCCGGATAAGATGCTG	22059	transformation related protein 53
Slc39a2_TCCATAGGGATACTCCACCT	3.02	5.65	2.61	5.23	3.67	5.14	0.00169	0.0332	2.65	6.26	4.06	4.85e-05	0.00828	1.8	3.48	-2.96	0.00311	0.0553	-1.47	-2.77	6.22	5.11e-10	8.53e-07	3.27	9.64	7.64	2.15e-14	3.68e-11	Slc39a2	TCCATAGGGATACTCCACCT	214922	solute carrier family 39 (zinc transporter), member 2
Tcp11l1_CTCTACAGTGACAAGCCGAG	2.91	7.77	4.37	5.69	5.94	26.1	8.08e-08	5.24e-05	4.86	29.1	-1.33	0.183	0.496	-0.393	-1.31	-6.58	4.61e-11	1.83e-07	-2.1	-4.28	4.95	7.27e-07	0.000342	1.7	3.26	5.89	3.82e-09	1.5e-06	Tcp11l1	CTCTACAGTGACAAGCCGAG	320554	t-complex 11 like 1
Ubap1_AGGATGGGGTTAATAGGAGG	3.99	8.75	7.32	8.31	6.55	40.7	4.62e-09	5.1e-06	4.76	27.1	6.21	5.3e-10	2.1e-06	1.84	3.58	0.986	0.324	0.619	0.285	1.22	5.02	5.06e-07	0.000257	1.55	2.94	5.92	3.29e-09	1.32e-06	Ubap1	AGGATGGGGTTAATAGGAGG	67123	ubiquitin-associated protein 1
Ppp3ca_TGGTTCATTAGCGCAGCCAG	4.43	9.69	6.57	8.24	6.96	51.5	9.97e-10	1.6e-06	5.27	38.6	3.17	0.00153	0.052	0.914	1.88	-2.62	0.00872	0.0961	-0.767	-1.7	5.35	8.79e-08	6.3e-05	1.68	3.21	6.43	1.26e-10	8.67e-08	Ppp3ca	TGGTTCATTAGCGCAGCCAG	19055	protein phosphatase 3, catalytic subunit, alpha isoform
Magea2_GGCATGATGACTGATGTCCT	3.05	5.12	1.09	4.39	3.06	3.02	0.0214	0.0825	2.06	4.17	3.43	0.000595	0.0324	1.63	3.09	-3.69	0.000228	0.0127	-2.07	-4.19	6.28	3.49e-10	6.11e-07	3.69	12.9	7.73	1.05e-14	1.88e-11	Magea2	GGCATGATGACTGATGTCCT	17138	melanoma antigen, family A, 2
Ap2s1_CCTCTACTTCTGCATCTGCG	2.59	5.86	2.71	5.37	3.98	6.2	0.000597	0.017	3.29	9.8	3.81	0.000136	0.015	1.97	3.92	-2.78	0.0054	0.0745	-1.52	-2.86	5.99	2.09e-09	2.85e-06	3.49	11.2	7.27	3.66e-13	4.82e-10	Ap2s1	CCTCTACTTCTGCATCTGCG	232910	adaptor-related protein complex 2, sigma 1 subunit
Slitrk4_CTTTAATGCTACCAAGTCGC	4.32	10.2	6.25	7.54	7.12	48.2	1.54e-09	2.06e-06	5.93	60.9	1.25	0.213	0.531	0.311	1.24	-4.51	6.47e-06	0.00143	-1.16	-2.24	5.26	1.46e-07	9.54e-05	1.47	2.78	6.36	2.03e-10	1.27e-07	Slitrk4	CTTTAATGCTACCAAGTCGC	245446	SLIT and NTRK-like family, member 4
Dip2c_TTATAAGATTACCATAAGTG	3.1	7.78	4.81	5.98	5.57	23.4	1.64e-07	8.75e-05	4.68	25.6	2.34	0.0193	0.176	0.826	1.77	-3.64	0.000273	0.014	-1.33	-2.51	5.45	5.08e-08	4.24e-05	2.15	4.44	6.6	4.18e-11	3.21e-08	Dip2c	TTATAAGATTACCATAAGTG	208440	disco interacting protein 2 homolog C
Coprs_TCTGCAGCCTGTTCCATGGG	3.77	6.93	4.5	6.82	4.9	8.48	9.6e-05	0.00547	3.15	8.86	4.74	2.09e-06	0.00119	1.76	3.38	-1.74	0.0812	0.313	-0.686	-1.61	5.82	5.9e-09	6.93e-06	2.44	5.44	7.11	1.2e-12	1.45e-09	Coprs	TCTGCAGCCTGTTCCATGGG	66423	coordinator of PRMT5, differentiation stimulator
Det1_GCGAGGACGTAGTGACGCTG	3.92	7.97	7.18	8.67	6.97	24.8	1.12e-07	6.7e-05	4.06	16.7	5.47	4.56e-08	6.86e-05	1.25	2.37	-0.633	0.527	0.769	-0.156	-1.11	5.38	7.54e-08	5.61e-05	1.4	2.64	6.63	3.42e-11	2.73e-08	Det1	GCGAGGACGTAGTGACGCTG	76375	de-etiolated homolog 1 (Arabidopsis)
Cck_GCTAGCGCGATACATCCAGC	4.12	7.09	5.92	7.46	6.05	9.38	5.2e-05	0.00366	2.98	7.9	4.31	1.65e-05	0.00448	1.26	2.4	-2.02	0.0438	0.228	-0.619	-1.54	5.71	1.14e-08	1.19e-05	1.88	3.68	6.95	3.74e-12	3.91e-09	Cck	GCTAGCGCGATACATCCAGC	12424	cholecystokinin
Dennd1b_CACTCCTGTCAACTTGAGTG	3.42	5.42	3.55	5.84	4.56	3.3	0.0146	0.0734	2	3.99	3.8	0.000143	0.0155	1.68	3.21	-3.04	0.00234	0.0469	-1.44	-2.71	6.19	5.89e-10	9.62e-07	3.12	8.7	7.53	5.11e-14	8.53e-11	Dennd1b	CACTCCTGTCAACTTGAGTG	329260	DENN/MADD domain containing 1B
Hapln3_GACATGTGCGTGTTAAGTGG	4.11	7.08	4.41	5.92	5.02	11.7	1.36e-05	0.00167	2.96	7.8	2.85	0.00444	0.0861	0.996	1.99	-3.31	0.000922	0.0279	-1.26	-2.4	5.53	3.14e-08	2.99e-05	2.26	4.78	6.75	1.47e-11	1.33e-08	Hapln3	GACATGTGCGTGTTAAGTGG	67666	hyaluronan and proteoglycan link protein 3
Amotl2_GAGGACCTCTTCCAAGCGTG	4.17	8.89	7.14	8.27	7.43	40.9	4.43e-09	4.97e-06	4.72	26.4	3.48	0.000509	0.0302	0.887	1.85	-2.13	0.0334	0.198	-0.543	-1.46	5.14	2.69e-07	0.000157	1.43	2.7	6.2	5.48e-10	3.03e-07	Amotl2	GAGGACCTCTTCCAAGCGTG	56332	angiomotin-like 2
Cd74_CCATGTGATGCATCTGCTCA	3.38	5.56	3.67	6.4	4.37	4.13	0.00519	0.0613	2.16	4.48	5.34	9.42e-08	0.000124	2.1	4.27	-1.43	0.152	0.428	-0.612	-1.53	5.98	2.2e-09	2.95e-06	2.71	6.53	7.36	1.79e-13	2.4e-10	Cd74	CCATGTGATGCATCTGCTCA	16149	CD74 antigen (invariant polypeptide of major histocompatibility complex, class II antigen-associated)
Chpf_CGGCCGCAGGACTTCATCGG	2.98	5.93	3.08	5.46	4.09	4.92	0.00212	0.0387	2.93	7.61	4.08	4.56e-05	0.00796	1.58	3	-2.57	0.0103	0.105	-1.14	-2.2	5.8	6.62e-09	7.54e-06	2.72	6.6	7.18	6.76e-13	8.62e-10	Chpf	CGGCCGCAGGACTTCATCGG	74241	chondroitin polymerizing factor
Cggbp1_CACTGAAGCGATGCAGTCAG	3.74	7.23	4.67	6.36	6.22	10.8	2.19e-05	0.0022	3.48	11.1	1.96	0.0504	0.275	0.601	1.52	-4.13	3.62e-05	0.00413	-1.36	-2.57	5.53	3.27e-08	3.04e-05	1.96	3.89	6.7	2.01e-11	1.74e-08	Cggbp1	CACTGAAGCGATGCAGTCAG	106143	CGG triplet repeat binding protein 1
C1galt1c1_TGTGCCTTGATCACTATGCT	3.39	5.75	3.66	5.65	4.93	5.24	0.00152	0.031	2.36	5.14	2.22	0.0261	0.202	0.79	1.73	-4.22	2.45e-05	0.00319	-1.68	-3.2	5.83	5.63e-09	6.82e-06	2.47	5.53	7.08	1.39e-12	1.59e-09	C1galt1c1	TGTGCCTTGATCACTATGCT	59048	C1GALT1-specific chaperone 1
Pomc_GACCCATGACGTACTTCCGG	3.55	8.3	6.32	7.72	6.4	19.7	4.88e-07	0.000189	4.75	26.9	4.8	1.56e-06	0.001	1.34	2.53	-1.02	0.309	0.605	-0.296	-1.23	5.27	1.37e-07	9.19e-05	1.63	3.11	6.4	1.52e-10	1.01e-07	Pomc	GACCCATGACGTACTTCCGG	18976	pro-opiomelanocortin-alpha
Hmga2_TTGCAGAAAGCAGAGACCAT	5.44	11.7	8.65	9.22	9.88	19.6	5.12e-07	0.000196	6.3	79	-2.51	0.0122	0.141	-0.478	-1.39	-6.62	3.48e-11	1.64e-07	-1.21	-2.32	3.63	0.00028	0.0194	0.734	1.66	4.47	7.65e-06	0.000556	Hmga2	TTGCAGAAAGCAGAGACCAT	15364	high mobility group AT-hook 2
Vps11_GACCACCCTGCACATATGGA	3.55	6	3.94	5.81	5.52	5.69	0.000966	0.0231	2.44	5.43	1.06	0.29	0.609	0.424	1.34	-5.28	1.3e-07	0.000103	-2.26	-4.79	5.81	6.21e-09	7.19e-06	2.68	6.43	7.01	2.33e-12	2.61e-09	Vps11	GACCACCCTGCACATATGGA	71732	VPS11, CORVET/HOPS core subunit
Zfp53_GAGACATCAGAAAACCCATA	3.14	6.87	5.12	6.93	4.55	13.8	4.76e-06	0.000881	3.73	13.3	6.28	3.38e-10	1.7e-06	2.13	4.39	0.546	0.585	0.806	0.198	1.15	5.04	4.76e-07	0.000245	1.93	3.82	6.22	5.04e-10	2.81e-07	Zfp53	GAGACATCAGAAAACCCATA	24132	zinc finger protein 53
Sp6_TGTCACACCACTATGAATCG	3.61	7.7	6.52	7.85	5.95	16.1	1.75e-06	0.000475	4.09	17	6.04	1.54e-09	5.26e-06	1.92	3.77	0.558	0.577	0.801	0.178	1.13	5.1	3.47e-07	0.000195	1.74	3.34	6.11	1.01e-09	5.1e-07	Sp6	TGTCACACCACTATGAATCG	83395 /// 99526	trans-acting transcription factor 6 /// ubiquitin specific peptidase 53
D630045J12Rik_TGCTTGGATCGAACACCCAG	3.01	6.79	3.64	5.84	4.93	9.05	6.46e-05	0.00416	3.79	13.8	2.38	0.0175	0.168	0.98	1.97	-3.65	0.000259	0.0136	-1.56	-2.95	5.48	4.18e-08	3.65e-05	2.54	5.83	6.65	3e-11	2.45e-08	D630045J12Rik	TGCTTGGATCGAACACCCAG	330286	RIKEN cDNA D630045J12 gene
Ak2_TCCGAACCGGAGATTCCGAA	2.97	6.49	4.4	6.08	4.69	10.5	2.59e-05	0.00242	3.52	11.5	4.25	2.17e-05	0.00517	1.57	2.98	-1.77	0.0772	0.305	-0.701	-1.63	5.36	8.34e-08	6.03e-05	2.27	4.84	6.57	5.14e-11	3.83e-08	Ak2	TCCGAACCGGAGATTCCGAA	11637	adenylate kinase 2
Pex11a_CAACATGCATGCGTGCTGAG	2.89	-0.796	-0.0777	3.81	2.92	-3.78	0.00788	0.0669	-3.68	-12.8	1.85	0.0638	0.307	0.848	1.8	-4.63	3.69e-06	0.00101	-2.72	-6.59	5.88	4.1e-09	5.13e-06	3.57	11.9	7.14	9.52e-13	1.19e-09	Pex11a	CAACATGCATGCGTGCTGAG	18631	peroxisomal biogenesis factor 11 alpha
Wfdc15b_GGCAGGGAACCCGATACTCT	3.39	6.3	6.38	5.7	4.69	4.84	0.00231	0.041	2.93	7.6	0.796	0.426	0.719	0.286	1.22	6.85	7.55e-12	4.73e-08	2.22	4.67	-5.2	2e-07	0.000127	-1.94	-3.83	-6.5	8.27e-11	5.76e-08	Wfdc15b	GGCAGGGAACCCGATACTCT	192201	WAP four-disulfide core domain 15B
Aif1l_CACTGTACTTCTGGTCACAG	2.83	6.05	4.04	6.38	4.92	7.61	0.000183	0.00818	3.22	9.34	3.62	0.000292	0.0226	1.19	2.28	-2.58	0.00995	0.103	-0.979	-1.97	5.41	6.27e-08	4.96e-05	2.17	4.49	6.7	2.03e-11	1.74e-08	Aif1l	CACTGTACTTCTGGTCACAG	108897	allograft inflammatory factor 1-like
Rassf9_TTGCACTAGTTTGGTTTCAG	3.66	6.69	3.54	6.03	4.08	9.64	4.4e-05	0.00329	3.04	8.21	4.32	1.55e-05	0.0043	1.43	2.69	-1.9	0.0575	0.262	-0.772	-1.71	5.19	2.09e-07	0.000131	2.2	4.59	6.59	4.44e-11	3.37e-08	Rassf9	TTGCACTAGTTTGGTTTCAG	237504	Ras association (RalGDS/AF-6) domain family (N-terminal) member 9
Olfr1109_CATAAGCCATCATAGACAGG	3.07	6.33	3.79	6.56	4.62	7.47	0.000205	0.00884	3.27	9.62	4.09	4.27e-05	0.00766	1.9	3.73	-1.98	0.0482	0.24	-0.947	-1.93	5.57	2.49e-08	2.43e-05	2.85	7.2	6.72	1.8e-11	1.57e-08	Olfr1109	CATAAGCCATCATAGACAGG	258762	olfactory receptor 1109
Dmrta1_CTCCTCCCGATTGATCCGTG	3.6	5.49	4.51	6.45	4.88	3.69	0.00888	0.0679	1.88	3.69	3.92	8.99e-05	0.012	1.49	2.81	-2.57	0.0101	0.104	-1.05	-2.08	5.82	5.85e-09	6.93e-06	2.54	5.83	7.11	1.18e-12	1.45e-09	Dmrta1	CTCCTCCCGATTGATCCGTG	242523	doublesex and mab-3 related transcription factor like family A1
Nck2_CCTCCAAAACGTAGTTGGAG	3.1	6.37	3.49	5.86	4.46	8.61	8.76e-05	0.00512	3.27	9.67	3.59	0.000331	0.0238	1.37	2.59	-2.44	0.0145	0.126	-1.02	-2.03	5.36	8.13e-08	5.94e-05	2.4	5.26	6.58	4.67e-11	3.51e-08	Nck2	CCTCCAAAACGTAGTTGGAG	17974	non-catalytic region of tyrosine kinase adaptor protein 2
Rtp2_TGGAGCAACATGCCTCAGGC	2.71	8.9	4.06	5.61	4.79	42.7	3.39e-09	3.99e-06	6.19	72.9	1.99	0.0464	0.265	0.763	1.7	-3.32	0.000887	0.0273	-1.32	-2.51	4.83	1.35e-06	0.000528	2.09	4.25	5.86	4.66e-09	1.73e-06	Rtp2	TGGAGCAACATGCCTCAGGC	224055	receptor transporter protein 2
Nf1_GACAAGATGACAAACCTGGT	5.61	10.7	9.77	9.87	9.26	182	2.76e-13	2.59e-09	5.1	34.3	4.36	1.29e-05	0.00377	0.683	1.61	6.39	1.66e-10	5.69e-07	0.959	1.94	-1.68	0.093	0.384	-0.276	-1.21	-2.14	0.0323	0.147	Nf1	GACAAGATGACAAACCTGGT	18015	neurofibromin 1
Vps41_TGTACTTTCCTACGTAAAGG	2.82	6.12	3.95	6.02	4.95	6.69	0.000387	0.0131	3.31	9.93	2.4	0.0163	0.162	0.954	1.94	-3.61	0.000307	0.0149	-1.56	-2.95	5.45	5.17e-08	4.28e-05	2.51	5.71	6.62	3.71e-11	2.91e-08	Vps41	TGTACTTTCCTACGTAAAGG	218035	VPS41 HOPS complex subunit
Myeov2_GTGGATGAGATGTTCCCCGA	3.32	7	4.48	6.33	5.47	11.3	1.65e-05	0.00186	3.69	12.9	1.89	0.0582	0.294	0.549	1.46	-3.84	0.000125	0.00883	-1.3	-2.45	5.18	2.23e-07	0.000135	1.84	3.59	6.3	3.01e-10	1.75e-07	Myeov2	GTGGATGAGATGTTCCCCGA	66915	COP9 signalosome subunit 9
Slc17a2_ATCCCCGCTAAATATCCACT	2.58	5.74	3.89	6.08	3.93	5.67	0.000992	0.0235	3.15	8.89	5.83	5.45e-09	1.41e-05	2.15	4.45	-0.539	0.59	0.809	-0.223	-1.17	5.43	5.64e-08	4.51e-05	2.38	5.19	6.81	9.51e-12	8.94e-09	Slc17a2	ATCCCCGCTAAATATCCACT	20505 /// 218103	solute carrier family 34 (sodium phosphate), member 1 /// solute carrier family 17 (sodium phosphate), member 2
Amz1_TCTTGAGCAGCAGTTAATGG	2.37	6.04	2.13	4.61	2.69	8.83	7.49e-05	0.00456	3.66	12.6	3.64	0.000273	0.0218	1.93	3.8	-2.18	0.0293	0.184	-1.21	-2.32	5.26	1.46e-07	9.54e-05	3.14	8.81	6.4	1.6e-10	1.05e-07	Amz1	TCTTGAGCAGCAGTTAATGG	231842	archaelysin family metallopeptidase 1
Cdc42bpa_ACTGACATCAAGGTCCAATG	3.65	7.07	6.61	4.94	6.14	13.6	5.08e-06	0.000908	3.42	10.7	-2.71	0.00671	0.106	-1.01	-2.02	2.94	0.00328	0.0569	0.895	1.86	-5.01	5.49e-07	0.000275	-1.91	-3.75	-6.15	7.54e-10	3.94e-07	Cdc42bpa	ACTGACATCAAGGTCCAATG	226751	CDC42 binding protein kinase alpha
Clic1_CACAGACACCAACAAGATCG	3.47	5.82	5.25	7.22	5.05	4.52	0.00331	0.0508	2.35	5.1	6.18	6.58e-10	2.47e-06	1.88	3.69	-0.361	0.718	0.879	-0.124	-1.09	5.54	2.95e-08	2.85e-05	2.01	4.02	6.98	3.06e-12	3.28e-09	Clic1	CACAGACACCAACAAGATCG	114584	chloride intracellular channel 1
Trib1_GCAGCCGGAAACAGTAGACC	2.19	4.17	2.77	4.84	2.63	1.46	0.192	0.338	1.92	3.78	6.29	3.1e-10	1.66e-06	2.66	6.3	-0.767	0.443	0.714	-0.376	-1.3	5.89	3.85e-09	4.91e-06	3.03	8.18	7.48	7.58e-14	1.17e-10	Trib1	GCAGCCGGAAACAGTAGACC	211770	tribbles pseudokinase 1
Ube2l3_CTTGAAGAGATCCGCAAATG	1.69	4.96	2.45	4.17	2.67	5.05	0.00186	0.0354	3.27	9.66	3.96	7.45e-05	0.0108	1.67	3.19	-2.18	0.0292	0.184	-1.06	-2.09	5.32	1.03e-07	7.07e-05	2.73	6.65	6.62	3.65e-11	2.89e-08	Ube2l3	CTTGAAGAGATCCGCAAATG	22195	ubiquitin-conjugating enzyme E2L 3
Wdr82_TAGGGCCTCATGCATCTACA	6.73	11.6	10.2	10.4	11	45	2.39e-09	2.94e-06	4.87	29.3	-3.69	0.000224	0.0196	-0.425	-1.34	-6.39	1.62e-10	5.69e-07	-0.698	-1.62	2.21	0.0271	0.215	0.273	1.21	2.84	0.00457	0.0427	Wdr82	TAGGGCCTCATGCATCTACA	77305	WD repeat domain containing 82
Lrrn1_GAGGTCATTACAATCCACGG	2.72	6.58	3.3	5	3.6	10.6	2.42e-05	0.00232	3.87	14.7	2.64	0.0082	0.117	1.24	2.36	-2.91	0.00357	0.0595	-1.4	-2.64	5.09	3.57e-07	0.000198	2.64	6.23	6.15	7.85e-10	4.07e-07	Lrrn1	GAGGTCATTACAATCCACGG	16979	leucine rich repeat protein 1, neuronal
Zfp189_GAGAAAGATATCGAGCCACA	3.8	10.5	6.52	7.8	6.74	175	3.58e-13	2.99e-09	6.74	107	2.49	0.0128	0.144	0.844	1.8	-2.02	0.0439	0.228	-0.668	-1.59	4.25	2.11e-05	0.00378	1.51	2.85	5.06	4.26e-07	6.5e-05	Zfp189	GAGAAAGATATCGAGCCACA	230162	zinc finger protein 189
Pten_GGTTTGATAAGTTCTAGCTG	4.22	8.99	8.13	8.54	6.71	45.9	2.1e-09	2.68e-06	4.77	27.4	7.02	2.22e-12	1.67e-08	1.52	2.88	5.81	6.37e-09	1.14e-05	1.25	2.39	1.15	0.249	0.59	0.27	1.21	1.37	0.172	0.396	Pten	GGTTTGATAAGTTCTAGCTG	19211	phosphatase and tensin homolog
Iqcf1_TGCAGTCCTGGATCCGCATG	3.42	4.82	3.67	5.27	4.58	1.58	0.161	0.297	1.43	2.7	3.02	0.0025	0.0647	1.25	2.38	-3.54	0.000396	0.0173	-1.57	-2.98	5.93	3.05e-09	4.03e-06	2.82	7.08	7.21	5.43e-13	7.04e-10	Iqcf1	TGCAGTCCTGGATCCGCATG	74267	IQ motif containing F1
Gm20865_CAGCGCCCTGGTTTGCAGAG	2.99	7.86	3.63	5.64	5.03	17.2	1.16e-06	0.00036	4.89	29.6	1.18	0.237	0.556	0.498	1.41	-4.18	2.87e-05	0.00355	-1.87	-3.65	4.92	8.78e-07	0.000386	2.37	5.15	5.94	2.91e-09	1.21e-06	Gm20865	CAGCGCCCTGGTTTGCAGAG	100041223	predicted gene, 20865
4933412E24Rik_CAAAGGCAGCAAGCTCACGT	2.72	7.31	3.94	6.14	5.27	18.7	6.8e-07	0.00024	4.59	24.1	0.943	0.346	0.658	0.336	1.26	-4.4	1.08e-05	0.00194	-1.7	-3.25	4.92	8.86e-07	0.000387	2.04	4.11	5.92	3.16e-09	1.27e-06	4933412E24Rik	CAAAGGCAGCAAGCTCACGT	71088	RIKEN cDNA 4933412E24 gene
Maea_CATGAGCATTACCTTGTATG	3.18	4.96	3.74	5.11	4.32	2.27	0.0602	0.146	1.75	3.36	3.5	0.000472	0.0291	1.59	3.02	-2.84	0.00458	0.068	-1.31	-2.49	5.77	7.9e-09	8.73e-06	2.91	7.51	6.99	2.81e-12	3.06e-09	Maea	CATGAGCATTACCTTGTATG	59003	macrophage erythroblast attacher
Ccm2_TCACTGACAGTCTTGCTATG	5.78	10.6	8.68	8.9	9.51	185	2.47e-13	2.59e-09	4.87	29.3	-4.49	7.03e-06	0.00252	-0.787	-1.73	-6.24	4.47e-10	1.24e-06	-1.03	-2.04	1.29	0.197	0.534	0.242	1.18	1.75	0.0799	0.253	Ccm2	TCACTGACAGTCTTGCTATG	216527	cerebral cavernous malformation 2
Islr_CTGGTAGCTTAGTTGCACTG	3.89	6.81	5.14	6.63	6.42	9.74	4.12e-05	0.00319	2.92	7.56	1.89	0.0584	0.295	0.609	1.53	-3.66	0.000248	0.0133	-1.24	-2.37	5.06	4.11e-07	0.000221	1.85	3.61	6.13	8.67e-10	4.4e-07	Islr	CTGGTAGCTTAGTTGCACTG	26968	immunoglobulin superfamily containing leucine-rich repeat
Nrg4_CCTCCTCACTCTTACCATCG	4.27	8.26	5.88	7.03	7.47	22.2	2.31e-07	0.000109	3.98	15.8	-1.56	0.12	0.408	-0.483	-1.4	-5.76	8.55e-09	1.39e-05	-1.75	-3.36	3.76	0.000168	0.0141	1.27	2.41	4.6	4.28e-06	0.000359	Nrg4	CCTCCTCACTCTTACCATCG	83961	neuregulin 4
Sesn2_TCGGCCGTGGCTCATCACCA	3.76	5.35	4.06	6.52	4.58	2.73	0.0318	0.099	1.59	3	4.5	6.68e-06	0.00247	1.48	2.79	-1.9	0.058	0.263	-0.725	-1.65	5.48	4.32e-08	3.73e-05	2.21	4.61	6.86	7.03e-12	6.78e-09	Sesn2	TCGGCCGTGGCTCATCACCA	230784	sestrin 2
Gm20823_AGTCCTGTAAGAATGGCACC	2.43	6.58	2.68	4.73	3.88	13.3	5.87e-06	0.00099	4.15	17.8	2.09	0.0362	0.235	0.82	1.77	-3.33	0.000859	0.0267	-1.47	-2.76	4.88	1.06e-06	0.000445	2.29	4.88	5.95	2.67e-09	1.14e-06	Gm20823	AGTCCTGTAAGAATGGCACC	100040031	predicted gene, 20823
Drc7_GGACCCAGGAGTGTACCCGC	3.03	9.38	7.25	7.99	6.25	70.7	1.29e-10	3.12e-07	6.35	81.5	5.82	5.96e-09	1.49e-05	1.41	2.65	3.07	0.00213	0.0447	0.755	1.69	2.45	0.0145	0.158	0.65	1.57	3	0.00272	0.0304	Drc7	GGACCCAGGAGTGTACCCGC	330830	dynein regulatory complex subunit 7
Adgrg1_AGATCCTCTAGACCGGCTGT	2.92	5.29	3.89	6.17	4.22	3.77	0.00808	0.0671	2.35	5.09	4.63	3.67e-06	0.00172	2.12	4.35	-1.4	0.16	0.441	-0.663	-1.58	5.49	3.93e-08	3.56e-05	2.79	6.89	6.65	2.83e-11	2.34e-08	Adgrg1	AGATCCTCTAGACCGGCTGT	14766	adhesion G protein-coupled receptor G1
Ntf5_GTGGCTGGGTGACCGACCGG	2.18	6.96	6.03	5.11	3.94	12.8	7.44e-06	0.00116	4.79	27.7	2.36	0.0183	0.171	0.797	1.74	6.39	1.67e-10	5.69e-07	1.95	3.86	-3.24	0.00118	0.0429	-1.15	-2.22	-4.2	2.68e-05	0.00134	Ntf5	GTGGCTGGGTGACCGACCGG	78405	neurotrophin 5
Ybx3_TTTGCTTCGCTAGTACGCTG	3.6	6.17	5.38	7.25	6.34	5.33	0.00139	0.0294	2.56	5.91	2.97	0.00294	0.0703	0.853	1.81	-2.86	0.00429	0.0657	-0.872	-1.83	5.24	1.57e-07	0.000102	1.73	3.31	6.39	1.62e-10	1.06e-07	Ybx3	TTTGCTTCGCTAGTACGCTG	56449	Y box protein 3
Ppp1r1c_TATGTTCATTGAGAATCACA	1.84	5.09	3.32	5.44	4.96	4.59	0.00306	0.0485	3.25	9.48	1.27	0.203	0.52	0.536	1.45	-4.63	3.6e-06	0.000996	-2.09	-4.24	5.4	6.75e-08	5.12e-05	2.62	6.15	6.53	6.76e-11	4.93e-08	Ppp1r1c	TATGTTCATTGAGAATCACA	75276	protein phosphatase 1, regulatory (inhibitor) subunit 1C
Rassf6_CTTCTTCCTTAGACCGAAGA	2.79	6.26	2.95	4.7	3.49	9.6	4.51e-05	0.00333	3.47	11.1	2.67	0.00753	0.112	1.18	2.26	-2.86	0.00421	0.0651	-1.4	-2.64	4.95	7.46e-07	0.000346	2.58	5.96	6.05	1.42e-09	6.73e-07	Rassf6	CTTCTTCCTTAGACCGAAGA	73246	Ras association (RalGDS/AF-6) domain family member 6
Fabp4_CATGCCTGCCACTTTCCTTG	4.72	7.88	7.89	8.61	7.25	14.8	3.01e-06	0.000653	3.16	8.91	5.73	1.03e-08	2.34e-05	1.52	2.86	1.45	0.146	0.421	0.379	1.3	4.04	5.24e-05	0.00695	1.14	2.2	4.8	1.56e-06	0.000171	Fabp4	CATGCCTGCCACTTTCCTTG	11770	fatty acid binding protein 4, adipocyte
Fkbp1a_GGGCGCACCTTCCCAAAGCG	4.82	9.89	8.4	9.3	8.08	65	2.21e-10	4.37e-07	5.08	33.9	5.21	1.92e-07	0.000216	0.904	1.87	0.101	0.92	0.968	0.0183	1.01	4.51	6.37e-06	0.00163	0.886	1.85	5.55	2.79e-08	7.42e-06	Fkbp1a	GGGCGCACCTTCCCAAAGCG	14225	FK506 binding protein 1a
Olfr1186_CATAGCGGTCAAAGGCCATG	2.89	6.64	3.37	5.04	4.01	11.8	1.26e-05	0.0016	3.76	13.5	2.56	0.0105	0.131	1.19	2.27	-2.81	0.00492	0.071	-1.35	-2.55	4.89	1e-06	0.000424	2.53	5.79	5.93	3.11e-09	1.26e-06	Olfr1186	CATAGCGGTCAAAGGCCATG	258523	olfactory receptor 1186
Ap2s1_CAACAATCTGGCCTATCTCG	2.86	5.55	4.14	5.82	4.91	4.92	0.00212	0.0386	2.68	6.39	2.73	0.00635	0.103	0.904	1.87	-3.13	0.00175	0.0397	-1.18	-2.26	5.21	1.87e-07	0.00012	2.08	4.23	6.39	1.64e-10	1.07e-07	Ap2s1	CAACAATCTGGCCTATCTCG	232910	adaptor-related protein complex 2, sigma 1 subunit
5530400C23Rik_TGTGCTTACTGGGTATTGGT	2.85	5.66	2.61	4.89	3.63	5.69	0.000971	0.0232	2.81	7.03	3.82	0.000131	0.0146	1.67	3.19	-1.97	0.0488	0.241	-0.929	-1.9	5.15	2.65e-07	0.000156	2.6	6.07	6.32	2.68e-10	1.58e-07	5530400C23Rik	TGTGCTTACTGGGTATTGGT	232426	RIKEN cDNA 5530400C23 gene
Evc2_CCTTTCCCTCAATGACCAAG	3.31	5.91	1.13	3.56	3.51	5.85	0.000828	0.0209	2.59	6.03	1.09	0.278	0.596	0.493	1.41	-4.61	4.03e-06	0.00106	-2.49	-5.6	5.27	1.36e-07	9.19e-05	2.98	7.89	6.33	2.43e-10	1.45e-07	Evc2	CCTTTCCCTCAATGACCAAG	68525	EvC ciliary complex subunit 2
Otud5_AGCTGCCGCAGCGCGAATCG	3.74	7.87	6.55	7.77	6.61	21.9	2.5e-07	0.000116	4.12	17.4	3.46	0.00054	0.0309	1.05	2.07	-1.61	0.108	0.361	-0.488	-1.4	4.67	2.97e-06	0.000948	1.53	2.9	5.62	1.87e-08	5.35e-06	Otud5	AGCTGCCGCAGCGCGAATCG	54644	OTU domain containing 5
Olfr659_CAGCTCTCAAGAATGTAGCA	3.49	7.76	6.25	7.04	5.39	21.3	2.98e-07	0.00013	4.27	19.3	6.23	4.69e-10	2.07e-06	1.69	3.24	3.35	0.000802	0.0258	0.929	1.9	2.56	0.0103	0.134	0.766	1.7	3.14	0.00168	0.0223	Olfr659	CAGCTCTCAAGAATGTAGCA	259052	olfactory receptor 659
Tekt2_GAGACACTGGAGATCGACAG	2.52	6.53	3.62	5.78	3.39	11.7	1.34e-05	0.00166	4.02	16.2	4.39	1.12e-05	0.00346	2.18	4.54	-0.95	0.342	0.634	-0.478	-1.39	4.92	8.7e-07	0.000385	2.66	6.32	5.93	3.12e-09	1.26e-06	Tekt2	GAGACACTGGAGATCGACAG	24084	tektin 2
Cd6_AGCAGTTCACCTGATCGCGG	3.42	7.31	6.52	5.49	4.89	16.1	1.79e-06	0.000479	3.9	14.9	1.5	0.133	0.429	0.586	1.5	5.83	5.53e-09	1.03e-05	2.06	4.18	-3.67	0.000238	0.0175	-1.48	-2.79	-4.62	3.82e-06	0.000331	Cd6	AGCAGTTCACCTGATCGCGG	12511	CD6 antigen
Gpa33_GTAGTAACCCGCTGTCTCCG	1.73	5.44	1.9	4.91	3.15	7.26	0.00024	0.00981	3.72	13.2	2.9	0.00375	0.0795	1.38	2.6	-2.68	0.00737	0.0884	-1.44	-2.7	4.96	7.01e-07	0.000332	2.82	7.04	6.08	1.17e-09	5.74e-07	Gpa33	GTAGTAACCCGCTGTCTCCG	59290	glycoprotein A33 (transmembrane)
Klhl11_ACTTCATCTCTCGAATTGTG	2.32	-0.227	0.168	4.19	2.35	-2.43	0.048	0.126	-2.54	-5.83	3.16	0.00159	0.0529	1.61	3.06	-3.05	0.00226	0.046	-1.86	-3.64	5.43	5.53e-08	4.47e-05	3.48	11.1	6.72	1.78e-11	1.57e-08	Klhl11	ACTTCATCTCTCGAATTGTG	217194	kelch-like 11
Fam150a_GCAGGCGAGTCCCTGTCACA	3.22	6.34	7.14	6.42	5.33	8.31	0.000108	0.00588	3.12	8.69	2.99	0.00281	0.0689	0.951	1.93	6.63	3.41e-11	1.64e-07	1.93	3.81	-2.95	0.00317	0.0741	-0.977	-1.97	-3.8	0.000142	0.00431	Fam150a	GCAGGCGAGTCCCTGTCACA	620393	family with sequence similarity 150, member A
Fbxl6_TGGCTCGTACCCAATCGGTG	3.41	7.03	3.77	5.76	5.16	11.2	1.73e-05	0.00191	3.61	12.2	1.56	0.12	0.408	0.65	1.57	-3.74	0.000184	0.0112	-1.63	-3.1	4.83	1.35e-06	0.000528	2.28	4.87	5.85	4.98e-09	1.81e-06	Fbxl6	TGGCTCGTACCCAATCGGTG	30840	F-box and leucine-rich repeat protein 6
Rbbp8_TCCTGCACCAGTTAACTCTG	3.37	6.47	4.92	6.42	5.49	8.69	8.29e-05	0.00493	3.1	8.57	3.22	0.00127	0.0476	1.18	2.27	-2.17	0.0299	0.186	-0.823	-1.77	4.9	9.37e-07	0.000407	2	4.01	5.95	2.74e-09	1.15e-06	Rbbp8	TCCTGCACCAGTTAACTCTG	225182	retinoblastoma binding protein 8, endonuclease
Pde6d_GTACCTTCATGTTCCACACC	2.78	2.2	1.77	4.74	4.12	-0.382	0.715	0.828	-0.518	-1.43	1.96	0.0502	0.275	0.871	1.83	-4.82	1.41e-06	0.00054	-2.52	-5.73	6.17	6.96e-10	1.11e-06	3.39	10.5	7.48	7.65e-14	1.17e-10	Pde6d	GTACCTTCATGTTCCACACC	18582	phosphodiesterase 6D, cGMP-specific, rod, delta
Kcnj12_GACCAGATTGACATCGATGT	3.36	6.92	4.29	5.26	4.88	6.94	0.000313	0.0115	3.55	11.7	1.23	0.217	0.536	0.573	1.49	-4.24	2.19e-05	0.00295	-1.92	-3.8	5.05	4.45e-07	0.000232	2.5	5.65	6.08	1.21e-09	5.92e-07	Kcnj12	GACCAGATTGACATCGATGT	16515	potassium inwardly-rectifying channel, subfamily J, member 12
Vps16_AGGTGAGAGGGATCCCAATG	3.61	6.34	3.12	5.01	5.3	4.64	0.00289	0.0471	2.71	6.56	0.319	0.75	0.902	0.139	1.1	-5.53	3.16e-08	3.71e-05	-2.59	-6.04	5.41	6.46e-08	5.01e-05	2.73	6.65	6.5	8.09e-11	5.68e-08	Vps16	AGGTGAGAGGGATCCCAATG	80743	VSP16 CORVET/HOPS core subunit
Fam208a_GTTAAACCTTTAGGAGACCG	3.87	8.04	7.37	6.94	6.53	24.1	1.34e-07	7.52e-05	4.17	18	2.05	0.0406	0.248	0.525	1.44	5.75	8.87e-09	1.39e-05	1.34	2.53	-3.03	0.00243	0.0646	-0.814	-1.76	-3.89	0.000101	0.00339	Fam208a	GTTAAACCTTTAGGAGACCG	218850	family with sequence similarity 208, member A
C1rb_GCCTCAATTCCTACCTCGCA	4.88	9.59	9.04	8.64	8.33	63	2.72e-10	5.25e-07	4.71	26.2	1.2	0.229	0.548	0.231	1.17	5.08	3.69e-07	0.000212	0.896	1.86	-3.31	0.000919	0.0373	-0.665	-1.59	-4.15	3.26e-05	0.00155	C1rb	GCCTCAATTCCTACCTCGCA	667277	complement component 1, r subcomponent B
Plxnb1_CTTGCTGATACCGGTCCATG	3.78	5.97	3.44	5.4	4.59	5.17	0.00164	0.0325	2.18	4.53	2.71	0.00665	0.105	0.971	1.96	-2.91	0.00356	0.0594	-1.19	-2.28	5	5.82e-07	0.00029	2.16	4.47	6.14	8.51e-10	4.36e-07	Plxnb1	CTTGCTGATACCGGTCCATG	235611	plexin B1
Kirrel_CATCGTGCCTCGGATCGGAG	4.75	8.76	6.49	7.09	7.69	29.8	3.42e-08	2.55e-05	4.01	16.1	-1.28	0.2	0.517	-0.305	-1.24	-5.27	1.34e-07	0.000104	-1.25	-2.38	3.58	0.000345	0.0219	0.946	1.93	4.37	1.23e-05	0.000785	Kirrel	CATCGTGCCTCGGATCGGAG	170643	kin of IRRE like (Drosophila)
C1s1_ACAGACGGATGCCTTACCTA	3.79	5.12	4.27	6.55	5.04	1.68	0.14	0.268	1.31	2.48	3.96	7.61e-05	0.0109	1.53	2.89	-2.24	0.0249	0.168	-0.921	-1.89	5.58	2.41e-08	2.39e-05	2.45	5.48	6.8	1.04e-11	9.66e-09	C1s1	ACAGACGGATGCCTTACCTA	50908	complement component 1, s subcomponent 1
Mal_TACATAATTGGTACTCATGG	2.98	6.47	4.77	6.34	4.63	9.17	5.98e-05	0.00397	3.48	11.1	5	5.77e-07	0.000498	1.73	3.32	-0.525	0.6	0.815	-0.198	-1.15	4.81	1.52e-06	0.00058	1.93	3.81	5.97	2.45e-09	1.06e-06	Mal	TACATAATTGGTACTCATGG	17153 /// 117149 /// 223701	myelin and lymphocyte protein, T cell differentiation protein /// toll-interleukin 1 receptor (TIR) domain-containing adaptor protein /// MKL (megakaryoblastic leukemia)/myocardin-like 1
Fam132a_TATTACCACGTCCAACCGTG	4.6	7.56	5.57	7.06	6.69	15.2	2.53e-06	0.000594	2.96	7.78	0.996	0.319	0.635	0.335	1.26	-4.08	4.49e-05	0.0048	-1.4	-2.64	4.66	3.12e-06	0.000981	1.73	3.33	5.62	1.88e-08	5.35e-06	Fam132a	TATTACCACGTCCAACCGTG	67389	family with sequence similarity 132, member A
Smarcb1_GTTCTACATGATCGGCTCCG	4.18	5.93	4.35	6.46	4.58	4.06	0.00567	0.0627	1.76	3.4	4.01	6.15e-05	0.00956	1.5	2.82	-1.74	0.0819	0.314	-0.694	-1.62	5.13	2.83e-07	0.000162	2.19	4.57	6.28	3.34e-10	1.92e-07	Smarcb1	GTTCTACATGATCGGCTCCG	20587	SWI/SNF related, matrix associated, actin dependent regulator of chromatin, subfamily b, member 1
Olfr60_GGTGCAGATAATATCCATGG	2.88	8.14	6.97	6.5	5.02	34.7	1.29e-08	1.16e-05	5.26	38.4	2.11	0.0346	0.23	0.747	1.68	5.54	3.02e-08	3.61e-05	1.81	3.5	-2.89	0.00383	0.0817	-1.06	-2.09	-3.65	0.000264	0.00661	Olfr60	GGTGCAGATAATATCCATGG	18361	olfactory receptor 60
Lrrc63_CAGATGCCCATGTCTTACGA	2.77	5.74	2.49	5.16	3.14	5.89	0.000802	0.0205	2.97	7.81	3.31	0.000923	0.0408	1.52	2.88	-2.26	0.0238	0.164	-1.19	-2.28	4.89	1.02e-06	0.000429	2.71	6.54	6.04	1.54e-09	7.24e-07	Lrrc63	CAGATGCCCATGTCTTACGA	70859	leucine rich repeat containing 63
Dleu7_GCCATCCGCGCCAAGGTACA	4.59	9.44	6.66	7.36	7.81	40	5.17e-09	5.4e-06	4.84	28.7	-3.56	0.000366	0.025	-0.84	-1.79	-5.92	3.27e-09	6.83e-06	-1.37	-2.58	2.04	0.0418	0.263	0.527	1.44	2.53	0.0113	0.0757	Dleu7	GCCATCCGCGCCAAGGTACA	239133	deleted in lymphocytic leukemia, 7
Olfr603_ATTCCATGCCTGTGTAAGTG	2.95	4.86	1.09	3.68	3.43	2.56	0.0399	0.112	1.92	3.79	1.72	0.0863	0.353	0.919	1.89	-4.22	2.4e-05	0.00317	-2.49	-5.64	5.41	6.37e-08	4.99e-05	3.41	10.7	6.55	5.71e-11	4.21e-08	Olfr603	ATTCCATGCCTGTGTAAGTG	259073	olfactory receptor 603
Cd209d_AGGGACTGGACATTCTTCAA	2.03	5.92	3.19	4.99	3.92	9.18	5.95e-05	0.00396	3.88	14.7	2.41	0.0161	0.161	1.08	2.12	-2.86	0.00428	0.0656	-1.41	-2.65	4.74	2.12e-06	0.000743	2.49	5.61	5.78	7.62e-09	2.57e-06	Cd209d	AGGGACTGGACATTCTTCAA	170779	CD209d antigen
Nit2_TACAGGCAGAGAAACTATGT	2.57	5.65	4.1	6.2	4.98	6.58	0.000428	0.0138	3.08	8.45	3.24	0.0012	0.0463	0.978	1.97	-2.26	0.024	0.165	-0.77	-1.7	4.82	1.4e-06	0.000547	1.75	3.36	5.96	2.53e-09	1.09e-06	Nit2	TACAGGCAGAGAAACTATGT	52633	nitrilase family, member 2
Pms2_GTAAGCTGCACTAATCAGCT	3.79	6.48	5.13	6.8	5.49	6.94	0.000314	0.0115	2.69	6.46	3.58	0.000345	0.0242	1.23	2.34	-1.81	0.0706	0.292	-0.641	-1.56	4.89	1e-06	0.000424	1.87	3.65	5.93	2.96e-09	1.22e-06	Pms2	GTAAGCTGCACTAATCAGCT	18861	postmeiotic segregation increased 2 (S. cerevisiae)
Vps33a_GCCTGTACCACGCAGCCAAG	3.3	5.04	2.33	3.77	5.08	2.87	0.0262	0.09	1.74	3.34	-1.42	0.156	0.46	-0.662	-1.58	-6.28	3.28e-10	9.87e-07	-3.11	-8.65	4.56	5.17e-06	0.0014	2.45	5.47	5.44	5.3e-08	1.28e-05	Vps33a	GCCTGTACCACGCAGCCAAG	77573	VPS33A CORVET/HOPS core subunit
Tmtc3_AAAAGTCAGCTGTCGTGTCG	4.18	9.02	6.33	7.15	7.54	31.9	2.24e-08	1.81e-05	4.85	28.8	-2.82	0.00475	0.0887	-0.691	-1.61	-5.7	1.22e-08	1.79e-05	-1.37	-2.59	2.53	0.0114	0.141	0.683	1.61	3.12	0.00181	0.0233	Tmtc3	AAAAGTCAGCTGTCGTGTCG	237500	transmembrane and tetratricopeptide repeat containing 3
Vmn2r2_AGCACTGGGAAATATCTCGT	4.2	7.01	7.82	6.85	6.29	6.8	0.000354	0.0124	2.78	6.89	2.92	0.00351	0.0767	0.799	1.74	6.6	4.11e-11	1.82e-07	1.61	3.06	-2.87	0.00408	0.0843	-0.815	-1.76	-3.78	0.000155	0.00459	Vmn2r2	AGCACTGGGAAATATCTCGT	100125586	vomeronasal 2, receptor 2
Psen2_AGTGCTCAAGACCTACAATG	2.9	1.74	0.856	4.27	2.65	-1.21	0.268	0.43	-1.18	-2.26	3.06	0.0022	0.0615	1.51	2.84	-3.29	0.00101	0.0291	-1.94	-3.83	5.58	2.41e-08	2.39e-05	3.45	10.9	6.89	5.7e-12	5.64e-09	Psen2	AGTGCTCAAGACCTACAATG	19165	presenilin 2
Synpo_GCGTGATGGAGTGCGCGATG	3.9	6.78	4.18	5.53	4.43	10	3.43e-05	0.00286	2.88	7.35	3.2	0.00136	0.049	1.5	2.82	-1.95	0.0516	0.248	-0.913	-1.88	4.74	2.16e-06	0.000749	2.41	5.31	5.71	1.13e-08	3.62e-06	Synpo	GCGTGATGGAGTGCGCGATG	104027	synaptopodin
Gm5878_AGCGATTCCGAAGCAGCCAG	3.13	2.14	3.69	6.26	3.75	-1.23	0.262	0.423	-0.989	-1.98	5.21	1.88e-07	0.000216	2	3.99	-1.29	0.196	0.488	-0.574	-1.49	5.51	3.62e-08	3.32e-05	2.57	5.93	6.93	4.08e-12	4.14e-09	Gm5878	AGCGATTCCGAAGCAGCCAG	545861	predicted gene 5878
Lrp2_TGGATGGCAATTATTCCGAG	2.05	2.73	1.81	4.78	2.82	0.735	0.488	0.65	0.678	1.6	3.77	0.000166	0.0168	1.88	3.68	-2.76	0.00578	0.0773	-1.55	-2.92	5.77	8.12e-09	8.85e-06	3.42	10.7	7.1	1.28e-12	1.5e-09	Lrp2	TGGATGGCAATTATTCCGAG	14725	low density lipoprotein receptor-related protein 2
Zcchc2_GCAGCGCTAGGTATACGATG	4.35	8.31	6.81	6.8	6.19	17.3	1.14e-06	0.000355	3.97	15.7	-1.55	0.121	0.41	-0.536	-1.45	3.34	0.000829	0.0262	1.08	2.12	-4.56	5.11e-06	0.0014	-1.62	-3.07	-5.46	4.8e-08	1.18e-05	Zcchc2	GCAGCGCTAGGTATACGATG	227449	zinc finger, CCHC domain containing 2
Epg5_GAAACGCTGTCTTACACAAG	2.98	5.55	3.89	6.27	4.34	4.68	0.00275	0.0457	2.56	5.91	4.54	5.59e-06	0.00226	1.69	3.23	-1.19	0.235	0.532	-0.495	-1.41	4.95	7.32e-07	0.000342	2.19	4.55	6.17	6.95e-10	3.71e-07	Epg5	GAAACGCTGTCTTACACAAG	100502841	ectopic P-granules autophagy protein 5 homolog (C. elegans)
Atp6v1b1_CACTCCTCTGAGTACCATCA	3.4	3.35	3.19	5.29	4.29	-0.0284	0.978	0.988	-0.0356	-1.03	3.88	0.000103	0.0128	1.78	3.44	-3.21	0.00132	0.0339	-1.58	-2.98	6.41	1.44e-10	2.77e-07	3.36	10.3	7.8	6.27e-15	1.15e-11	Atp6v1b1	CACTCCTCTGAGTACCATCA	110935	ATPase, H+ transporting, lysosomal V1 subunit B1
Uts2r_AAGCTTCCTTCAAGCAGACA	2.56	5.9	3.27	5.07	4.44	6.85	0.000338	0.0121	3.34	10.1	2.19	0.0283	0.209	0.964	1.95	-3.14	0.00167	0.0387	-1.46	-2.75	4.84	1.27e-06	0.000509	2.43	5.37	5.88	4.16e-09	1.59e-06	Uts2r	AAGCTTCCTTCAAGCAGACA	217369	urotensin 2 receptor
Ubox5_GGTGGAAAGTGACGTTCCAG	2.85	6.68	3.77	5.91	4.25	11.4	1.61e-05	0.00183	3.82	14.2	3.7	0.000212	0.019	1.5	2.82	-1.47	0.143	0.415	-0.638	-1.56	4.59	4.46e-06	0.00126	2.14	4.39	5.63	1.76e-08	5.11e-06	Ubox5	GGTGGAAAGTGACGTTCCAG	140629	U box domain containing 5
Crygb_CCGCTGCAATTCTGTCCGCG	3.82	7.02	6.09	7.01	4.71	12.4	9.39e-06	0.00136	3.21	9.24	6.47	9.74e-11	6.1e-07	2.2	4.6	4.28	1.89e-05	0.00271	1.46	2.75	2.03	0.0421	0.264	0.742	1.67	2.44	0.0147	0.0894	Crygb	CCGCTGCAATTCTGTCCGCG	12965	crystallin, gamma B
Tas2r121_GCTGATAAACTGCATTGATT	3.07	4.18	1.72	4.27	3.03	0.954	0.374	0.543	1.12	2.18	3.85	0.00012	0.0138	1.82	3.53	-2.57	0.0103	0.105	-1.38	-2.61	5.61	1.99e-08	2.02e-05	3.2	9.22	6.94	3.82e-12	3.94e-09	Tas2r121	GCTGATAAACTGCATTGATT	387349	taste receptor, type 2, member 121
Crisp1_AAAGATCTTACATATGATGT	1.91	-1.53	2.03	-1.5	1.47	-3.37	0.0133	0.0718	-3.44	-10.9	-4.6	4.29e-06	0.00188	-3.58	-11.9	1.04	0.298	0.595	0.622	1.54	-5.34	9.25e-08	6.56e-05	-4.2	-18.3	-6.34	2.31e-10	1.39e-07	Crisp1	AAAGATCTTACATATGATGT	11571	cysteine-rich secretory protein 1
Vmn1r157_CCACGGTCCCAACCTCAAAA	0.958	5.28	4.96	3.07	3.48	6.88	0.000331	0.012	4.33	20.1	-1.7	0.0891	0.358	-1.03	-2.04	3.68	0.000232	0.0128	1.91	3.75	-4.76	1.93e-06	0.000684	-2.94	-7.66	-5.86	4.74e-09	1.75e-06	Vmn1r157	CCACGGTCCCAACCTCAAAA	667551	vomeronasal 1 receptor 157
Flcn_GATGTCCACAGCGTGCCCAG	4.41	9.35	6.62	7.86	7.85	49	1.38e-09	1.92e-06	4.94	30.7	-0.0923	0.926	0.974	-0.0206	-1.01	-4.87	1.12e-06	0.00048	-1.12	-2.18	4.38	1.2e-05	0.00261	1.1	2.15	5.29	1.25e-07	2.47e-05	Flcn	GATGTCCACAGCGTGCCCAG	216805	folliculin
Tmem87b_TGCATCACTGTTCCTAAGCG	3.89	6.37	5.54	7.46	5.21	6.74	0.000371	0.0127	2.49	5.61	5.69	1.27e-08	2.74e-05	1.93	3.82	0.286	0.775	0.907	0.103	1.07	4.78	1.75e-06	0.000634	1.83	3.56	5.88	4.1e-09	1.59e-06	Tmem87b	TGCATCACTGTTCCTAAGCG	72477	transmembrane protein 87B
Mndal_TGTCTAGTCCAGCATATTTG	3.33	5.78	2.91	5.2	3.43	4.3	0.00427	0.0575	2.46	5.51	3.36	0.000783	0.0374	1.62	3.08	-2.19	0.0284	0.181	-1.14	-2.2	5	5.87e-07	0.000291	2.76	6.78	6.09	1.14e-09	5.65e-07	Mndal	TGTCTAGTCCAGCATATTTG	15950 /// 100040462	interferon activated gene 203 /// myeloid nuclear differentiation antigen like
Siah1b_TATGTCTTCTCCTTGCAGGG	4.44	7.65	8	7.99	6.23	16.6	1.44e-06	0.000415	3.2	9.19	4.95	7.54e-07	0.000589	1.25	2.38	6.71	2e-11	1.15e-07	1.61	3.06	-1.37	0.17	0.5	-0.365	-1.29	-1.81	0.0705	0.235	Siah1b	TATGTCTTCTCCTTGCAGGG	20438	seven in absentia 1B
Thumpd1_TTCATCAGGACGCTTGGGAT	4.3	6.77	5.54	7.15	5.45	7.31	0.000232	0.00958	2.46	5.51	5.56	2.64e-08	4.43e-05	1.91	3.76	0.179	0.858	0.944	0.0628	1.04	4.93	8.43e-07	0.00038	1.85	3.6	5.95	2.64e-09	1.13e-06	Thumpd1	TTCATCAGGACGCTTGGGAT	233802	THUMP domain containing 1
Gm20738_GAATATAGACATAGATATGT	1.16	4.63	4.28	6.02	3.34	3.37	0.0133	0.0718	3.46	11	6.42	1.4e-10	8.07e-07	2.58	5.97	1.94	0.0521	0.249	0.833	1.78	3.84	0.000123	0.0119	1.74	3.35	4.8	1.59e-06	0.000172	Gm20738	GAATATAGACATAGATATGT	382133	predicted gene, 20738
Kctd5_CCCCGGTGGCGTGTCCAAGT	3.83	7.52	5.35	6.64	6.44	17	1.27e-06	0.000383	3.7	13	0.881	0.378	0.684	0.239	1.18	-4.01	6.09e-05	0.00579	-1.18	-2.27	4.47	7.68e-06	0.00192	1.42	2.68	5.41	6.44e-08	1.51e-05	Kctd5	CCCCGGTGGCGTGTCCAAGT	69259	potassium channel tetramerisation domain containing 5
Med13l_TGTGGCCGAAGAATTATGCG	3.61	7.49	4.64	6.02	5.49	17.7	9.82e-07	0.000323	3.88	14.7	1.71	0.0881	0.356	0.665	1.59	-3.09	0.00201	0.0434	-1.21	-2.32	4.41	1.03e-05	0.00239	1.88	3.68	5.31	1.07e-07	2.2e-05	Med13l	TGTGGCCGAAGAATTATGCG	76199	mediator complex subunit 13-like
N4bp1_CCATTGTATAACTGTCTGCG	3.2	6.32	5.43	3.4	4.48	8.35	0.000105	0.00578	3.13	8.75	-2.55	0.0108	0.133	-1.44	-2.71	2.62	0.00889	0.097	1.23	2.34	-4.64	3.41e-06	0.00105	-2.67	-6.36	-5.66	1.48e-08	4.54e-06	N4bp1	CCATTGTATAACTGTCTGCG	80750	NEDD4 binding protein 1
Timm8a2_AGAAGTGCATGGACAAGCCC	3.05	1.39	0.57	3.29	3.33	-1.79	0.119	0.238	-1.67	-3.18	1.24	0.213	0.532	0.62	1.54	-4.71	2.44e-06	0.00075	-2.74	-6.66	5.48	4.16e-08	3.65e-05	3.36	10.2	6.61	3.95e-11	3.06e-08	Timm8a2	AGAAGTGCATGGACAAGCCC	223262	translocase of inner mitochondrial membrane 8A2
Smpx_GGGAGCTCCTACCACCTCAG	3.73	8.07	5.9	6.38	5.36	16.6	1.48e-06	0.000423	4.32	19.9	3.39	0.00071	0.0358	0.775	1.71	5.97	2.39e-09	5.29e-06	1.37	2.58	-2.34	0.0192	0.182	-0.594	-1.51	-2.84	0.00447	0.0422	Smpx	GGGAGCTCCTACCACCTCAG	66106	small muscle protein, X-linked
Zfml_ACTGCCGACAGCTCTCAATG	4.05	7.58	5.64	7.05	5.84	14.7	3.12e-06	0.000667	3.53	11.6	3.84	0.000125	0.0143	1.2	2.3	-1.09	0.275	0.573	-0.356	-1.28	4.46	8.3e-06	0.00204	1.56	2.94	5.42	6e-08	1.43e-05	Zfml	ACTGCCGACAGCTCTCAATG	18139	zinc finger protein 638
Efcab1_AAATACATTACGATCTAGTC	2.99	6.29	2.86	4.99	3.26	8.62	8.69e-05	0.0051	3.29	9.79	4.24	2.27e-05	0.0053	1.97	3.91	-1	0.316	0.612	-0.504	-1.42	4.62	3.77e-06	0.00111	2.47	5.55	5.69	1.24e-08	3.89e-06	Efcab1	AAATACATTACGATCTAGTC	66793	EF hand calcium binding domain 1
Senp8_GTTATATGGACAGTCTATTG	3.23	5.24	5.09	6.61	4.95	2.94	0.0236	0.0858	2	4	5.48	4.26e-08	6.67e-05	1.6	3.02	-0.531	0.595	0.812	-0.176	-1.13	5.06	4.27e-07	0.000226	1.77	3.42	6.39	1.66e-10	1.07e-07	Senp8	GTTATATGGACAGTCTATTG	71599	SUMO/sentrin specific peptidase 8
Nt5c1b_GTATACGGGCAGTGATCCGT	3.51	7.16	5.35	7.08	5.14	13	6.83e-06	0.0011	3.65	12.6	5.39	6.91e-08	9.63e-05	1.53	2.88	0.148	0.882	0.954	0.0456	1.03	4.5	6.73e-06	0.00169	1.48	2.79	5.63	1.83e-08	5.26e-06	Nt5c1b	GTATACGGGCAGTGATCCGT	70881	5'-nucleotidase, cytosolic IB
Bhlhe23_GGGTTGCGGTTGACGCACGG	2.6	6.63	3.75	5.62	3.89	13.3	5.9e-06	0.00099	4.03	16.3	3.53	0.000423	0.0274	1.59	3.02	-1.38	0.166	0.449	-0.643	-1.56	4.45	8.47e-06	0.00205	2.24	4.72	5.41	6.46e-08	1.51e-05	Bhlhe23	GGGTTGCGGTTGACGCACGG	140489	basic helix-loop-helix family, member e23
Nol4l_CAAATACCAGCGGATCGCCG	2.71	6.31	4.54	6.01	5.14	10.1	3.24e-05	0.00277	3.6	12.2	2.39	0.0166	0.164	0.857	1.81	-2.59	0.0096	0.101	-0.975	-1.97	4.52	6.26e-06	0.00161	1.83	3.56	5.49	4.11e-08	1.03e-05	Nol4l	CAAATACCAGCGGATCGCCG	329540	nucleolar protein 4-like
Tcte2_GCCAGGCTCTGCTGTAAACT	3.8	7.83	7.07	6.32	5.11	23.5	1.61e-07	8.71e-05	4.02	16.3	2.65	0.00805	0.116	0.929	1.9	5.66	1.5e-08	2.02e-05	1.81	3.51	-2.43	0.0149	0.16	-0.884	-1.85	-3.14	0.00167	0.0222	Tcte2	GCCAGGCTCTGCTGTAAACT	21646	t-complex-associated testis expressed 2
Spsb1_ACATGGGCCATGAGGCAACG	4.99	10.2	8.74	9.13	8.84	122	3.71e-12	1.99e-08	5.17	35.9	1.79	0.0733	0.327	0.413	1.33	-2.21	0.0269	0.176	-0.489	-1.4	3.77	0.000162	0.0137	0.903	1.87	4.49	7.16e-06	0.000526	Spsb1	ACATGGGCCATGAGGCAACG	74646	splA/ryanodine receptor domain and SOCS box containing 1
Vmn1r115_GAGAAGTATAATGGAGACAC	1.44	-2.75	-2.3	1.38	0.547	-3.58	0.0102	0.069	-4.19	-18.2	1.41	0.157	0.462	1.03	2.04	-4.12	3.74e-05	0.00422	-3.1	-8.56	5.02	5.26e-07	0.000265	4.13	17.5	6.09	1.11e-09	5.5e-07	Vmn1r115	GAGAAGTATAATGGAGACAC	667273	vomeronasal 1 receptor 115
Lrwd1_CCAGGTGCGGATGATCGCCG	2.55	6.35	3.5	5.68	4.14	9.13	6.14e-05	0.00404	3.8	13.9	2.87	0.00413	0.0829	1.4	2.63	-2.12	0.034	0.2	-1.07	-2.1	4.56	5.02e-06	0.00139	2.46	5.52	5.51	3.5e-08	8.98e-06	Lrwd1	CCAGGTGCGGATGATCGCCG	71735	leucine-rich repeats and WD repeat domain containing 1
Nf2_TGTGAACTACTTTACAATCC	7.07	12.9	10.6	11	11.2	13	6.99e-06	0.00112	5.84	57.5	-0.572	0.568	0.81	-0.0732	-1.05	-5.17	2.32e-07	0.000151	-0.63	-1.55	4.13	3.56e-05	0.00542	0.557	1.47	5.04	4.59e-07	6.93e-05	Nf2	TGTGAACTACTTTACAATCC	18016	neurofibromin 2
Wdr82_ACTTTCCTGGACACAGCAAG	6.19	11.3	10.1	9.73	10.3	231	5.99e-14	9.01e-10	5.1	34.4	-3.75	0.000176	0.0172	-0.576	-1.49	0.231	0.817	0.927	0.0324	1.02	-3.82	0.000133	0.0124	-0.608	-1.52	-4.5	6.65e-06	0.000498	Wdr82	ACTTTCCTGGACACAGCAAG	77305	WD repeat domain containing 82
Tnfsfm13_GTGAGCCGGCTGCAGCGGAG	2.8	5.87	4.6	3.75	2.41	6.59	0.000422	0.0137	3.05	8.3	2.71	0.00676	0.106	1.15	2.23	6.27	3.73e-10	1.08e-06	2.43	5.37	-2.84	0.00453	0.089	-1.27	-2.41	-3.69	0.000222	0.00587	Tnfsfm13	GTGAGCCGGCTGCAGCGGAG	619441	tumor necrosis factor (ligand) superfamily, membrane-bound member 13
Zfp354c_TGAGTGCCGAGATATAGCAC	3.64	5.64	4.1	5.98	5.37	3.75	0.00819	0.0672	2.01	4.02	1.42	0.155	0.46	0.467	1.38	-4.04	5.36e-05	0.00531	-1.47	-2.78	4.98	6.39e-07	0.00031	1.94	3.84	6.03	1.67e-09	7.59e-07	Zfp354c	TGAGTGCCGAGATATAGCAC	30944	zinc finger protein 354C
Lrif1_GAACTGTTGGTATTCAACAG	2.72	5.51	5.61	3.29	3.53	4.96	0.00204	0.0376	2.78	6.86	-0.655	0.513	0.777	-0.332	-1.26	4.95	7.38e-07	0.000362	2.09	4.25	-4.67	3.04e-06	0.000964	-2.42	-5.35	-5.93	3e-09	1.23e-06	Lrif1	GAACTGTTGGTATTCAACAG	321000	ligand dependent nuclear receptor interacting factor 1
Pten_CCTCCAATTCAGGACCCACG	5.83	11.2	10	10.4	9.44	383	2.24e-15	9.92e-11	5.37	41.4	4.78	1.77e-06	0.00108	0.654	1.57	3.25	0.00117	0.0317	0.436	1.35	1.48	0.139	0.459	0.217	1.16	1.74	0.0824	0.258	Pten	CCTCCAATTCAGGACCCACG	19211	phosphatase and tensin homolog
Cplx4_GATGACTAGAGAGGAATACG	2.21	-0.0946	0.777	4.08	1.95	-1.98	0.0913	0.196	-2.3	-4.94	3.67	0.000247	0.0208	2.09	4.24	-2.16	0.0308	0.189	-1.33	-2.52	5.18	2.18e-07	0.000133	3.42	10.7	6.36	2.07e-10	1.29e-07	Cplx4	GATGACTAGAGAGGAATACG	225644	complexin 4
Olfr1408_AGGCCAGATCCAAAATAGGA	0.907	-1.59	1.37	-2.83	-0.0494	-2.35	0.0542	0.136	-2.49	-5.64	-3.44	0.000587	0.0322	-2.92	-7.58	2.24	0.0251	0.169	1.58	2.99	-5.15	2.58e-07	0.000153	-4.5	-22.7	-6.25	4.03e-10	2.28e-07	Olfr1408	AGGCCAGATCCAAAATAGGA	258759	olfactory receptor 1408
Tnfrsf12a_CCAAGCCGAATCCCAACACG	1.86	2.68	0.522	2.88	2.77	0.71	0.502	0.663	0.781	1.72	1.68	0.0936	0.365	0.789	1.73	-4.51	6.41e-06	0.00143	-2.59	-6.04	5.66	1.48e-08	1.53e-05	3.38	10.4	6.84	7.76e-12	7.38e-09	Tnfrsf12a	CCAAGCCGAATCCCAACACG	27279	tumor necrosis factor receptor superfamily, member 12a
St3gal4_AAGGGCAGCTCATAGGTGGA	2.7	5.53	5.07	6.44	4.09	5.06	0.00183	0.0351	2.84	7.18	5.85	5.04e-09	1.35e-05	2.13	4.38	1.53	0.125	0.389	0.59	1.51	3.76	0.000171	0.0142	1.54	2.91	4.66	3.17e-06	0.000295	St3gal4	AAGGGCAGCTCATAGGTGGA	20443	ST3 beta-galactoside alpha-2,3-sialyltransferase 4
Pias1_CGTGGACAATCGGACAAGTG	3.09	7.56	5.73	7.06	5.05	19.1	6.08e-07	0.000225	4.47	22.2	5.57	2.52e-08	4.43e-05	1.57	2.97	2.6	0.00922	0.0989	0.772	1.71	2.52	0.0119	0.143	0.8	1.74	3.17	0.00154	0.0211	Pias1	CGTGGACAATCGGACAAGTG	56469	protein inhibitor of activated STAT 1
Olfr267_TGGTAACCAGATACATGACA	0.218	-3.17	-2.82	-0.489	1.92	-2.4	0.0503	0.13	-3.39	-10.5	-2.49	0.0127	0.144	-1.87	-3.64	-6.59	4.49e-11	1.83e-07	-4.7	-26	3.48	0.000498	0.0266	2.83	7.13	4.38	1.21e-05	0.000779	Olfr267	TGGTAACCAGATACATGACA	258922	olfactory receptor 267
Kansl1l_AACTAGTAGGCACATCTGAG	4.16	9.37	8.31	7.45	7.39	59.9	3.78e-10	6.77e-07	5.21	36.9	0.102	0.919	0.971	0.0283	1.02	4.63	3.66e-06	0.001	1.17	2.25	-3.99	6.63e-05	0.0079	-1.14	-2.21	-4.92	8.76e-07	0.000111	Kansl1l	AACTAGTAGGCACATCTGAG	68691	KAT8 regulatory NSL complex subunit 1-like
St14_AGGAGCCCACTGGTACGTTG	3.64	5.48	3.65	5.37	4.53	3.03	0.0209	0.0818	1.86	3.63	2.52	0.0117	0.139	1	2	-3	0.00271	0.0511	-1.33	-2.52	4.94	7.86e-07	0.00036	2.33	5.04	6.04	1.56e-09	7.27e-07	St14	AGGAGCCCACTGGTACGTTG	19143	suppression of tumorigenicity 14 (colon carcinoma)
Dok2_GAGGCGGACAACCTTCCGAG	2.77	5.89	5.68	7.04	4.76	6.41	0.000495	0.015	3.11	8.65	5.76	8.53e-09	2e-05	2.08	4.23	2.07	0.0382	0.213	0.76	1.69	3.37	0.000755	0.0333	1.32	2.5	4.07	4.65e-05	0.00196	Dok2	GAGGCGGACAACCTTCCGAG	13449	docking protein 2
Klra9_TAGGCAGAGGTGTTAAACAC	3.12	4.7	3.45	5.3	3.76	1.98	0.0908	0.195	1.57	2.96	3.59	0.000333	0.0238	1.39	2.62	-2.19	0.0283	0.181	-0.941	-1.92	5.1	3.47e-07	0.000195	2.33	5.02	6.28	3.39e-10	1.93e-07	Klra9	TAGGCAGAGGTGTTAAACAC	16640	killer cell lectin-like receptor subfamily A, member 9
2810007J24Rik_AATTGTAGATTGGACCCATG	3.01	4.52	2.71	4.89	3.13	1.9	0.103	0.214	1.5	2.84	4.79	1.63e-06	0.00104	1.5	2.83	-1.33	0.183	0.47	-0.544	-1.46	4.86	1.19e-06	0.00049	2.04	4.13	6.34	2.27e-10	1.38e-07	2810007J24Rik	AATTGTAGATTGGACCCATG	76971	sulfotransferase family 2A, dehydroepiandrosterone (DHEA)-preferring, member 8
Drg2_CCCAGGGATGCACGTCAGGG	3.68	0.305	0.708	3.73	1.95	-3.87	0.00709	0.066	-3.38	-10.4	3.05	0.00229	0.0621	1.58	3	-2.36	0.0182	0.143	-1.39	-2.63	4.75	2e-06	0.000708	2.98	7.88	5.87	4.41e-09	1.68e-06	Drg2	CCCAGGGATGCACGTCAGGG	13495	developmentally regulated GTP binding protein 2
Plcb3_GAAGGTGGGCATCTACGTCG	2.66	5.27	2.86	0.458	2.03	4.63	0.00293	0.0475	2.62	6.15	-3.14	0.00167	0.0542	-2.03	-4.08	2.12	0.034	0.2	1.02	2.03	-4.72	2.32e-06	0.000783	-3.05	-8.27	-5.77	8.16e-09	2.73e-06	Plcb3	GAAGGTGGGCATCTACGTCG	18797	phospholipase C, beta 3
Armc3_TTCTGGATGATAGCTCGCAG	2.55	6.39	4.33	5.57	4.77	9.55	4.67e-05	0.0034	3.82	14.1	1.99	0.0464	0.265	0.642	1.56	-2.9	0.00379	0.0614	-1.01	-2.02	4.4	1.09e-05	0.00248	1.65	3.15	5.36	8.3e-08	1.82e-05	Armc3	TTCTGGATGATAGCTCGCAG	70882	armadillo repeat containing 3
Abcd2_CCTGATAGCACTGTTGACAA	3.19	2.43	3.91	5.76	4.59	-0.704	0.506	0.667	-0.725	-1.65	3.52	0.000432	0.0276	1.25	2.39	-2.68	0.0074	0.0885	-1.08	-2.12	5.45	4.98e-08	4.2e-05	2.34	5.06	6.73	1.74e-11	1.56e-08	Abcd2	CCTGATAGCACTGTTGACAA	26874	ATP-binding cassette, sub-family D (ALD), member 2
Asap1_TGGATAAGCAAACGTCTGTG	2.34	-0.634	0.796	4.1	1.61	-3.18	0.0171	0.0763	-2.97	-7.85	3.39	0.00071	0.0358	1.49	2.8	-2.24	0.0253	0.17	-1.25	-2.38	4.72	2.38e-06	0.000794	2.74	6.68	5.97	2.37e-09	1.03e-06	Asap1	TGGATAAGCAAACGTCTGTG	13196	ArfGAP with SH3 domain, ankyrin repeat and PH domain1
Kcnq3_TGCGCATGCTTCGAATGGAT	3.54	1.9	4.9	2.22	4.52	-2	0.0891	0.192	-1.64	-3.13	-3.59	0.000336	0.0239	-2.13	-4.38	2.1	0.0361	0.206	0.949	1.93	-5.14	2.74e-07	0.000158	-3.08	-8.45	-6.25	4.16e-10	2.34e-07	Kcnq3	TGCGCATGCTTCGAATGGAT	110862	potassium voltage-gated channel, subfamily Q, member 3
Dcdc2b_GGTGAACGGCCATTACTACG	2.76	9.19	5.68	6.51	6.83	67.6	1.72e-10	3.84e-07	6.43	86.1	-2.63	0.00848	0.119	-0.757	-1.69	-5.02	5.25e-07	0.000277	-1.42	-2.67	2.09	0.0365	0.247	0.66	1.58	2.58	0.00977	0.0691	Dcdc2b	GGTGAACGGCCATTACTACG	100504491	doublecortin domain containing 2b
Ahcyl2_TGACAGATGCGTGAATGTGG	4.28	8.05	6.73	6.45	6.19	16.1	1.77e-06	0.000476	3.77	13.7	-1.73	0.0828	0.346	-0.643	-1.56	2.81	0.00498	0.0715	0.975	1.97	-4.27	1.96e-05	0.00362	-1.62	-3.07	-5.09	3.61e-07	5.7e-05	Ahcyl2	TGACAGATGCGTGAATGTGG	74340	S-adenosylhomocysteine hydrolase-like 2
Ikzf5_GAAGCAGAGACTCTTCAGGG	-0.0107	-1.77	1.73	-0.898	-0.411	-1.6	0.156	0.291	-1.76	-3.39	-1.79	0.0731	0.327	-1.39	-2.63	4.17	3.1e-05	0.00373	2.61	6.12	-5.04	4.58e-07	0.000238	-4.01	-16.1	-6.35	2.13e-10	1.31e-07	Ikzf5	GAAGCAGAGACTCTTCAGGG	67143	IKAROS family zinc finger 5
Atxn7l3_GTACACCGGGCTGTTAAGTG	1.41	-1.35	2.86	-1.05	-0.559	-2.57	0.0393	0.111	-2.75	-6.75	-0.648	0.517	0.78	-0.477	-1.39	5.4	6.8e-08	6.32e-05	3	8.01	-4.69	2.77e-06	0.000899	-3.48	-11.2	-6.2	5.8e-10	3.18e-07	Atxn7l3	GTACACCGGGCTGTTAAGTG	217218	ataxin 7-like 3
Ncan_GGGAGATTGTGTCAGCAGAG	2.81	7.22	6.18	4.13	4.58	13.7	4.84e-06	0.000889	4.41	21.3	-0.621	0.534	0.791	-0.32	-1.25	4.24	2.26e-05	0.00303	1.9	3.74	-4.23	2.3e-05	0.00394	-2.22	-4.67	-5.25	1.53e-07	2.94e-05	Ncan	GGGAGATTGTGTCAGCAGAG	13004	neurocan
Ankrd66_CCCACATCCGTTACCAAGCA	2.11	0.866	-0.246	3.04	1.77	-0.724	0.494	0.656	-1.23	-2.35	2.43	0.0152	0.157	1.08	2.12	-3.69	0.000224	0.0126	-2.05	-4.14	5.44	5.26e-08	4.3e-05	3.13	8.78	6.67	2.49e-11	2.08e-08	Ankrd66	CCCACATCCGTTACCAAGCA	100043332	ankyrin repeat domain 66
Cdkn2a_CTTTCGTGAACATGTTGTTG	5.29	9.11	7.74	8.59	8.51	32.4	2e-08	1.65e-05	3.8	14	0.0382	0.97	0.989	0.00741	1.01	-4.74	2.12e-06	0.000698	-0.942	-1.92	4.36	1.29e-05	0.00275	0.949	1.93	5.28	1.31e-07	2.57e-05	Cdkn2a	CTTTCGTGAACATGTTGTTG	12578	cyclin-dependent kinase inhibitor 2A
Egf_TCACCGTAACAGATATGACA	2	3.43	0.569	2.93	3.98	1.33	0.227	0.381	1.43	2.69	-0.323	0.747	0.901	-0.162	-1.12	-6.02	1.72e-09	4.03e-06	-3.42	-10.7	5.4	6.66e-08	5.11e-05	3.26	9.56	6.41	1.47e-10	9.89e-08	Egf	TCACCGTAACAGATATGACA	13645	epidermal growth factor
Epb4.1l1_CAAAGCGGTTGATTCTCAGG	2.05	4.51	1.43	4.18	1.71	3.01	0.0216	0.0828	2.46	5.52	4.48	7.43e-06	0.00263	2.35	5.09	-1.13	0.259	0.557	-0.67	-1.59	4.81	1.53e-06	0.00058	3.02	8.09	6.01	1.81e-09	8.18e-07	Epb4.1l1	CAAAGCGGTTGATTCTCAGG	13821	erythrocyte membrane protein band 4.1 like 1
Casc1_CCCACCCATAGAGGTCACAC	3.02	-0.553	-0.462	2.71	1.48	-3.68	0.009	0.0681	-3.57	-11.9	1.76	0.079	0.339	1.2	2.3	-3.56	0.000377	0.0168	-2.54	-5.8	4.82	1.46e-06	0.000565	3.74	13.3	5.85	4.99e-09	1.81e-06	Casc1	CCCACCCATAGAGGTCACAC	320662	cancer susceptibility candidate 1
Ect2l_GAGCATCAAGCCAGACGTCG	3.06	2.14	0.533	3.73	2.64	-0.65	0.538	0.693	-0.856	-1.81	2.44	0.0147	0.155	1.18	2.27	-3.69	0.000224	0.0126	-2.17	-4.5	5.46	4.84e-08	4.14e-05	3.35	10.2	6.69	2.25e-11	1.9e-08	Ect2l	GAGCATCAAGCCAGACGTCG	100045792	epithelial cell transforming sequence 2 oncogene-like
Echdc3_GGCCAGCTGTGATATTGCTG	4.06	8.23	6.82	7.61	5.79	23.4	1.64e-07	8.75e-05	4.17	18.1	5.24	1.64e-07	0.000202	1.39	2.63	2.34	0.0192	0.146	0.642	1.56	2.54	0.011	0.138	0.753	1.69	3.14	0.00169	0.0224	Echdc3	GGCCAGCTGTGATATTGCTG	67856	enoyl Coenzyme A hydratase domain containing 3
Cpm_AAATACGTGGCGAATATGCA	3.47	5.91	3.85	5.89	4.42	5.46	0.00122	0.0269	2.44	5.43	3.71	0.000207	0.0189	1.23	2.34	-1.53	0.125	0.389	-0.597	-1.51	4.45	8.48e-06	0.00205	1.82	3.54	5.6	2.17e-08	6.02e-06	Cpm	AAATACGTGGCGAATATGCA	70574	carboxypeptidase M
Olfr1122_AAAACAGAGCTGTACAGCAC	3.04	4.43	0.714	3.85	3.09	1.66	0.145	0.274	1.41	2.65	1.85	0.0649	0.31	0.931	1.91	-3.87	0.00011	0.00812	-2.27	-4.82	5.17	2.35e-07	0.000141	3.2	9.19	6.28	3.32e-10	1.92e-07	Olfr1122	AAAACAGAGCTGTACAGCAC	259033	olfactory receptor 1122
Tmem160_GACCTGTCTCATGTGCCTTG	3.74	7.12	4.87	7.04	5.23	9.33	5.36e-05	0.00373	3.4	10.5	3.59	0.000334	0.0238	1.62	3.07	-1.16	0.246	0.543	-0.521	-1.44	4.47	7.92e-06	0.00197	2.14	4.4	5.32	1.04e-07	2.15e-05	Tmem160	GACCTGTCTCATGTGCCTTG	69094	transmembrane protein 160
Plcb2_TTGCAAGGTGACAAGCACCG	4.14	7.2	6.46	7.35	5.98	13	6.82e-06	0.0011	3.06	8.32	5.18	2.26e-07	0.000243	1.27	2.4	1.13	0.258	0.556	0.297	1.23	3.45	0.000563	0.0283	0.969	1.96	4.33	1.51e-05	0.00091	Plcb2	TTGCAAGGTGACAAGCACCG	18796	phospholipase C, beta 2
Itga2_TTTCAATGTGGCCGACGAAG	3	6.21	4.38	5.99	4.54	6.4	0.000501	0.0151	3.23	9.36	3.7	0.000212	0.019	1.24	2.35	-1.39	0.166	0.448	-0.521	-1.43	4.4	1.06e-05	0.00244	1.76	3.38	5.48	4.19e-08	1.05e-05	Itga2	TTTCAATGTGGCCGACGAAG	16398	integrin alpha 2
Itgb1_TCCCAACATTCCTACCAATG	1.67	1.15	0.182	3.26	1.85	-0.38	0.716	0.828	-0.51	-1.42	2.6	0.00924	0.123	1.3	2.46	-3.64	0.000269	0.0139	-2.23	-4.68	5.53	3.21e-08	3.01e-05	3.52	11.5	6.8	1.06e-11	9.67e-09	Itgb1	TCCCAACATTCCTACCAATG	16412	integrin beta 1 (fibronectin receptor beta)
Mthfd1_GATTGCCGGAAGGCACGCGG	3.36	6.54	3.02	4.94	4.1	10.2	3.2e-05	0.00276	3.19	9.12	2.31	0.0211	0.183	1.11	2.16	-2.41	0.0161	0.133	-1.22	-2.33	4.27	1.96e-05	0.00362	2.33	5.04	5.19	2.15e-07	3.82e-05	Mthfd1	GATTGCCGGAAGGCACGCGG	108156	methylenetetrahydrofolate dehydrogenase (NADP+ dependent), methenyltetrahydrofolate cyclohydrolase, formyltetrahydrofolate synthase
Tank_ATAGAGTCATTGTCCATAGG	2.64	5.25	3.59	5.2	4.09	4.53	0.00327	0.0504	2.62	6.16	3.06	0.00221	0.0616	1.39	2.61	-2.05	0.0404	0.219	-0.958	-1.94	4.64	3.47e-06	0.00106	2.35	5.08	5.63	1.8e-08	5.22e-06	Tank	ATAGAGTCATTGTCCATAGG	21353	TRAF family member-associated Nf-kappa B activator
Olfr1231_GGTCATAGGCCATAACAATG	2.61	-0.257	0.359	2.94	1.95	-3.2	0.0167	0.0758	-2.87	-7.3	3.06	0.00224	0.0617	1.51	2.85	-2.35	0.0187	0.144	-1.38	-2.61	4.69	2.77e-06	0.000899	2.89	7.43	5.83	5.59e-09	1.99e-06	Olfr1231	GGTCATAGGCCATAACAATG	258446	olfactory receptor 1231
Smo_CAAGTGTGAGAATGACCGAG	3.34	5.48	5.32	3.97	4.58	3.66	0.00918	0.0683	2.15	4.44	-2.13	0.0329	0.225	-1.02	-2.02	3.17	0.00154	0.0368	1.25	2.38	-4.66	3.22e-06	0.001	-2.26	-4.8	-5.75	8.96e-09	2.92e-06	Smo	CAAGTGTGAGAATGACCGAG	319757	smoothened, frizzled class receptor
Ift57_CTTCCATCACCACGAACATG	4.01	8.14	7.54	6.81	7.06	27.3	6.05e-08	4.21e-05	4.13	17.5	-1.09	0.275	0.594	-0.306	-1.24	3.29	0.00101	0.0291	0.819	1.76	-3.87	0.000108	0.0108	-1.12	-2.18	-4.76	1.9e-06	2e-04	Ift57	CTTCCATCACCACGAACATG	73916	intraflagellar transport 57
2310061N02Rik_GTAGCACAGTTGACCTCCAT	3.4	8.39	5.29	5.7	6.67	38.4	6.7e-09	6.72e-06	4.99	31.7	-2.39	0.017	0.166	-0.795	-1.73	-5.03	4.9e-07	0.000265	-1.61	-3.05	2.26	0.024	0.203	0.815	1.76	2.83	0.00465	0.0432	2310061N02Rik	GTAGCACAGTTGACCTCCAT	69661	RIKEN cDNA 2310061N02 gene
Tmed1_TGCTGGCAGGAGTAGCCACA	3.55	6.7	4.4	5.66	5.38	9.22	5.77e-05	0.00389	3.15	8.87	1.93	0.0536	0.283	0.719	1.65	-2.8	0.00507	0.0722	-1.1	-2.15	4.3	1.74e-05	0.00334	1.82	3.54	5.21	1.86e-07	3.42e-05	Tmed1	TGCTGGCAGGAGTAGCCACA	17083	transmembrane p24 trafficking protein 1
Poli_CTCGACGAAGAGATTTGTGT	2.2	2.99	4.65	2.63	3.8	0.575	0.585	0.731	0.72	1.65	-3.06	0.00222	0.0616	-1.57	-2.97	3.06	0.00219	0.0453	1.22	2.33	-5.37	7.9e-08	5.82e-05	-2.79	-6.9	-6.63	3.25e-11	2.63e-08	Poli	CTCGACGAAGAGATTTGTGT	26447	polymerase (DNA directed), iota
Vps18_GGTTGCGCTGAGTAGCACCG	2.24	4.98	1.83	3.33	4.58	2.96	0.0231	0.0851	2.77	6.84	-2.37	0.0177	0.169	-1.06	-2.09	-5.92	3.21e-09	6.83e-06	-2.95	-7.73	3.58	0.000345	0.0219	1.89	3.7	4.12	3.87e-05	0.00173	Vps18	GGTTGCGCTGAGTAGCACCG	228545	VPS18 CORVET/HOPS core subunit
Abtb2_GAGTGTGTGGAGAGCATCGG	2.58	4.27	1.24	4.68	2.72	1.76	0.126	0.248	1.69	3.24	3.62	0.000296	0.0228	1.97	3.92	-2.03	0.0428	0.225	-1.2	-2.3	5.03	4.89e-07	0.00025	3.17	9.03	6.16	7.13e-10	3.75e-07	Abtb2	GAGTGTGTGGAGAGCATCGG	99382	ankyrin repeat and BTB (POZ) domain containing 2
Calm1_CCATCATAGTCAAGAACTCT	2.27	-0.977	3.04	0.077	1.22	-2.92	0.0244	0.0872	-3.25	-9.49	-2.35	0.0188	0.173	-1.72	-3.3	3.12	0.00183	0.0408	1.75	3.36	-4.68	2.82e-06	0.000911	-3.47	-11.1	-5.86	4.64e-09	1.73e-06	Calm1	CCATCATAGTCAAGAACTCT	12313	calmodulin 1
Crip2_TGTGACAAGACCGTATACTT	3.05	1.89	0.895	4.4	2.81	-1.03	0.338	0.506	-1.19	-2.28	2.44	0.0149	0.156	1.06	2.09	-3.47	0.000526	0.0202	-1.93	-3.8	5.2	2.03e-07	0.000129	2.99	7.95	6.41	1.47e-10	9.89e-08	Crip2	TGTGACAAGACCGTATACTT	68337	cysteine rich protein 2
Gnal_AAATGTCAAAGATGCGATCG	2.83	6.45	2.64	4.3	3.87	10.7	2.31e-05	0.00225	3.61	12.2	1.87	0.0621	0.303	1.11	2.16	-2.76	0.00577	0.0772	-1.64	-3.11	4.25	2.1e-05	0.00378	2.75	6.71	5.13	2.95e-07	4.87e-05	Gnal	AAATGTCAAAGATGCGATCG	14680	guanine nucleotide binding protein, alpha stimulating, olfactory type
Kcnj10_AGGTCGTCCATAGATCCTTG	3.2	5.24	3.16	4.81	3.56	3.33	0.0141	0.0727	2.04	4.11	3.08	0.00204	0.0592	1.15	2.22	-2.25	0.0246	0.167	-0.952	-1.94	4.68	2.9e-06	0.000931	2.11	4.3	5.78	7.51e-09	2.56e-06	Kcnj10	AGGTCGTCCATAGATCCTTG	16513	potassium inwardly-rectifying channel, subfamily J, member 10
Hook2_CTGCCTGGAACTAGAGCGCG	2.19	-1.02	0.218	3.29	1.55	-2.64	0.0359	0.106	-3.21	-9.25	3.01	0.00261	0.0662	1.67	3.19	-2.42	0.0156	0.131	-1.51	-2.84	4.8	1.55e-06	0.000587	3.18	9.05	5.91	3.45e-09	1.36e-06	Hook2	CTGCCTGGAACTAGAGCGCG	170833	hook microtubule tethering protein 2
Ddb1_ATCTTGGAGTATAAGCAGAG	1.76	-1.02	-0.428	3.22	0.993	-2.86	0.0264	0.0905	-2.78	-6.86	2.64	0.00833	0.118	1.66	3.16	-2.72	0.0065	0.0822	-1.88	-3.69	4.79	1.71e-06	0.000626	3.54	11.7	5.86	4.7e-09	1.74e-06	Ddb1	ATCTTGGAGTATAAGCAGAG	13194	damage specific DNA binding protein 1
Lrrc16b_TCTGTCCCACAACCCCATCG	3.72	6.88	4.18	5.42	4.82	10.9	2.07e-05	0.00212	3.16	8.96	2.59	0.00949	0.125	0.944	1.92	-2.05	0.0404	0.219	-0.781	-1.72	4.17	3.09e-05	0.00487	1.72	3.31	5.09	3.65e-07	5.73e-05	Lrrc16b	TCTGTCCCACAACCCCATCG	268747	capping protein regulator and myosin 1 linker 3
Epor_AGCGTGATGGTTGTCTGTGG	3.3	2.15	4.38	1.08	3.29	-1.02	0.344	0.512	-1.2	-2.29	-3.26	0.00112	0.0445	-2.08	-4.22	2.68	0.00747	0.089	1.14	2.2	-5.1	3.32e-07	0.000189	-3.22	-9.29	-6.37	1.85e-10	1.18e-07	Epor	AGCGTGATGGTTGTCTGTGG	13857	erythropoietin receptor
Gchfr_CATCAGCACTCAGATCCGTA	2.43	6.65	4.08	5.47	4.43	11.6	1.4e-05	0.00169	4.21	18.5	3.2	0.00136	0.049	1.1	2.15	-1.5	0.134	0.402	-0.589	-1.5	4.06	4.84e-05	0.00668	1.69	3.23	5.06	4.17e-07	6.38e-05	Gchfr	CATCAGCACTCAGATCCGTA	320415	GTP cyclohydrolase I feedback regulator
4931431F19Rik_TTTCTGCCAGAAAAAACTCG	1.39	-2.38	-2.96	0.169	-0.148	-3.3	0.0147	0.0734	-3.78	-13.7	1.39	0.164	0.472	1.01	2.01	-3.87	0.000109	0.00812	-2.87	-7.29	4.74	2.09e-06	0.000736	3.88	14.7	5.78	7.65e-09	2.57e-06	4931431F19Rik	TTTCTGCCAGAAAAAACTCG	70980	RIKEN cDNA 4931431F19 gene
Gata6_AGGGCGAGTAGGTCGGGTGA	3.98	7.34	6.28	7.17	5.16	14.5	3.43e-06	0.000702	3.37	10.3	5.47	4.49e-08	6.86e-05	1.88	3.69	3.06	0.00225	0.0459	1.05	2.07	2.25	0.0246	0.206	0.831	1.78	2.69	0.00711	0.0565	Gata6	AGGGCGAGTAGGTCGGGTGA	14465	GATA binding protein 6
Pced1a_CAACGGGACACAGTACCGCG	2.45	-2.38	-1.84	-0.457	2.38	-3.07	0.02	0.0806	-4.83	-28.5	-3.59	0.000325	0.0237	-2.59	-6.02	-6.64	3.19e-11	1.64e-07	-4.45	-21.8	2.41	0.0158	0.165	1.86	3.63	3.15	0.00163	0.0219	Pced1a	CAACGGGACACAGTACCGCG	319513	PC-esterase domain containing 1A
Gemin4_GCTGGTTAAACGTCGTGTTG	3.32	6.21	4.53	5.55	5	7.45	0.000207	0.0089	2.89	7.41	3.08	0.00205	0.0593	0.919	1.89	-1.78	0.0753	0.301	-0.59	-1.51	4.26	2.07e-05	0.00374	1.51	2.85	5.26	1.4e-07	2.72e-05	Gemin4	GCTGGTTAAACGTCGTGTTG	276919	gem (nuclear organelle) associated protein 4
Map3k12_ACTAGATGCAGCCCTAAGTG	3.25	5.71	4.24	5.46	4.48	4.65	0.00286	0.0468	2.44	5.44	3.68	0.000231	0.02	1.3	2.46	-1.43	0.154	0.432	-0.541	-1.46	4.51	6.61e-06	0.00167	1.84	3.58	5.55	2.85e-08	7.53e-06	Map3k12	ACTAGATGCAGCCCTAAGTG	26404	mitogen-activated protein kinase kinase kinase 12
Gpr162_TGTGTCCACCTACTACACGC	2	1.27	0.932	3.77	3.52	-0.797	0.454	0.619	-0.72	-1.65	1.22	0.222	0.541	0.694	1.62	-4.65	3.32e-06	0.000938	-2.85	-7.23	5.39	7.04e-08	5.3e-05	3.55	11.7	6.5	7.95e-11	5.68e-08	Gpr162	TGTGTCCACCTACTACACGC	14788	G protein-coupled receptor 162
Prdx5_CTCCACAAACCCAGGCAGGT	3	8.15	5.13	6.29	4.56	30.2	3.15e-08	2.45e-05	5.16	35.7	4.44	9.01e-06	0.003	1.72	3.29	0.787	0.431	0.705	0.303	1.23	3.41	0.000661	0.031	1.42	2.67	4.07	4.61e-05	0.00195	Prdx5	CTCCACAAACCCAGGCAGGT	11758 /// 54683	peroxiredoxin 6 /// peroxiredoxin 5
Dcaf5_TGACTGGTTAGCGTAGTCGT	2.81	7.38	3.48	4.87	4.42	18.2	8.15e-07	0.000276	4.56	23.6	0.844	0.399	0.699	0.464	1.38	-3.52	0.000428	0.0182	-1.9	-3.73	4.02	5.81e-05	0.00739	2.36	5.15	4.84	1.28e-06	0.00015	Dcaf5	TGACTGGTTAGCGTAGTCGT	320808	DDB1 and CUL4 associated factor 5
Sowahd_GCACCTTGATGACCATATCA	1.78	4.16	0.74	3.82	1.7	2.37	0.052	0.133	2.41	5.31	3.19	0.00142	0.0499	1.86	3.62	-2.2	0.0278	0.179	-1.4	-2.64	4.79	1.64e-06	0.00061	3.26	9.56	5.88	4.13e-09	1.59e-06	Sowahd	GCACCTTGATGACCATATCA	245381	sosondowah ankyrin repeat domain family member D
Etohi1_CACTGTGAGTGTAACCAATG	3.38	3.54	3.56	5.79	4.72	0.144	0.89	0.939	0.156	1.11	3.83	0.000129	0.0145	1.2	2.3	-2.6	0.0092	0.0988	-1	-2	5.49	4.04e-08	3.61e-05	2.2	4.6	6.88	5.87e-12	5.73e-09	Etohi1	CACTGTGAGTGTAACCAATG	626848	zinc finger protein 971
Pde6c_TGTTGAGCGACAGTTTCACA	2.68	5.75	4.02	6.2	4.22	6.59	0.000425	0.0137	3.06	8.32	4.27	1.98e-05	0.00496	1.3	2.47	-0.809	0.419	0.695	-0.292	-1.22	4.21	2.61e-05	0.00434	1.6	3.02	5.36	8.39e-08	1.83e-05	Pde6c	TGTTGAGCGACAGTTTCACA	110855	phosphodiesterase 6C, cGMP specific, cone, alpha prime
Kcng2_GCGAGCAGCGACACGTAGAA	3.56	7.39	5.85	6.65	6.4	13.7	4.93e-06	0.000894	3.84	14.3	1.53	0.125	0.417	0.472	1.39	-2.91	0.00359	0.0596	-0.879	-1.84	4.03	5.62e-05	0.00726	1.35	2.55	4.89	1e-06	0.000123	Kcng2	GCGAGCAGCGACACGTAGAA	240444	potassium voltage-gated channel, subfamily G, member 2
Ston1_TACTGGGTAACGATACATGG	1.85	-0.651	3.1	-0.186	2.01	-2.61	0.0374	0.108	-2.5	-5.65	-3.39	0.000705	0.0357	-2.39	-5.25	1.9	0.058	0.263	0.995	1.99	-4.78	1.79e-06	0.000648	-3.39	-10.5	-5.81	6.34e-09	2.21e-06	Ston1	TACTGGGTAACGATACATGG	77057	stonin 1
2900011O08Rik_CATCCAGAAGATCCACAGAC	0.913	-0.651	-2.01	1.91	0.0537	-1.65	0.146	0.277	-1.56	-2.96	2.23	0.026	0.201	1.46	2.76	-3.3	0.000983	0.0289	-2.35	-5.12	4.97	6.67e-07	0.00032	3.82	14.1	6.06	1.38e-09	6.62e-07	2900011O08Rik	CATCCAGAAGATCCACAGAC	67254	RIKEN cDNA 2900011O08 gene
Zbtb49_TCACTTACGCCGGCACTCTG	2.3	-0.796	2.22	-0.96	2.29	-3.22	0.0162	0.0752	-3.1	-8.55	-4.65	3.36e-06	0.00164	-3.33	-10.1	0.432	0.666	0.852	0.211	1.16	-5.05	4.42e-07	0.000232	-3.54	-11.7	-5.85	4.97e-09	1.81e-06	Zbtb49	TCACTTACGCCGGCACTCTG	75079	zinc finger and BTB domain containing 49
Ubqln4_TCATGTGGCGCATCAGATCA	3.17	6.8	2.42	3.22	4.66	11.5	1.51e-05	0.00176	3.62	12.3	-1.66	0.0973	0.372	-0.762	-1.7	-5.03	4.79e-07	0.000263	-2.38	-5.21	3.12	0.00179	0.0545	1.62	3.07	3.75	0.000175	0.00501	Ubqln4	TCATGTGGCGCATCAGATCA	94232	ubiquilin 4
Szt2_GTGGCGGCTAGGTATCCTCG	3.88	5.62	3.93	5.83	3.83	3.65	0.00935	0.0683	1.75	3.37	4.67	3.03e-06	0.00154	1.82	3.53	-0.614	0.54	0.778	-0.259	-1.2	4.62	3.84e-06	0.00113	2.08	4.22	5.72	1.08e-08	3.48e-06	Szt2	GTGGCGGCTAGGTATCCTCG	230676	seizure threshold 2
Cav3_CCATACACCGTCGAAGCTGT	3.13	5.24	2.31	4.25	4.58	3.43	0.0123	0.0709	2.11	4.3	-2.08	0.0379	0.24	-0.86	-1.82	-5.63	1.83e-08	2.41e-05	-2.59	-6.03	3.54	0.000402	0.0236	1.73	3.32	4.09	4.25e-05	0.00185	Cav3	CCATACACCGTCGAAGCTGT	12391	caveolin 3
Smc1a_TGAAGAAATTAGTCGCTCTG	1.71	-0.561	-0.047	2.96	1.17	-2.4	0.05	0.129	-2.28	-4.85	3.77	0.000167	0.0168	1.97	3.91	-1.71	0.0871	0.324	-1.07	-2.1	4.63	3.62e-06	0.00108	3.04	8.22	5.84	5.34e-09	1.93e-06	Smc1a	TGAAGAAATTAGTCGCTCTG	24061	structural maintenance of chromosomes 1A
Fam60a_CTGCTCTTGCATCTACCACC	3.7	7.2	4.43	5.73	5.44	12.2	1.02e-05	0.00143	3.5	11.3	1.57	0.116	0.401	0.606	1.52	-2.89	0.00389	0.0622	-1.15	-2.22	4.06	4.96e-05	0.00679	1.75	3.37	4.92	8.74e-07	0.000111	Fam60a	CTGCTCTTGCATCTACCACC	56306	family with sequence similarity 60, member A
Zfp213_TCTGTCGCTCTTTAAGAACA	3.1	6.3	4.33	6.43	4.8	7.89	0.000148	0.00705	3.21	9.25	3.71	0.000208	0.0189	1.61	3.05	-0.971	0.331	0.625	-0.43	-1.35	4.3	1.69e-05	0.00327	2.04	4.11	5.19	2.15e-07	3.82e-05	Zfp213	TCTGTCGCTCTTTAAGAACA	449521	zinc finger protein 213
Asph_GAACCCGGGACAGTTCATGA	2.79	5.98	3.74	5.21	4.49	6.68	0.000391	0.0132	3.21	9.23	2.12	0.034	0.229	0.766	1.7	-2.65	0.00812	0.0928	-1.05	-2.07	4.27	1.97e-05	0.00362	1.82	3.52	5.22	1.82e-07	3.37e-05	Asph	GAACCCGGGACAGTTCATGA	65973	aspartate-beta-hydroxylase
Tac2_GTGCTGAGCAAGGCTAGCGT	3.5	5.04	2.54	4.84	4.11	2.17	0.0696	0.161	1.57	2.96	2.02	0.0437	0.257	0.975	1.97	-3.32	0.000904	0.0275	-1.71	-3.27	4.85	1.25e-06	0.000505	2.68	6.42	5.88	4.11e-09	1.59e-06	Tac2	GTGCTGAGCAAGGCTAGCGT	21334	tachykinin 2
Rgn_CAAGTGCAGCGAGTTGCTGT	2.86	0.701	3.76	0.761	2.83	-2.53	0.0419	0.115	-2.16	-4.47	-3.7	0.000217	0.0193	-2.39	-5.23	1.53	0.126	0.39	0.69	1.61	-4.82	1.41e-06	0.000548	-3.08	-8.43	-5.8	6.5e-09	2.25e-06	Rgn	CAAGTGCAGCGAGTTGCTGT	19733	regucalcin
Camk2a_GGTGGTGCATCGTGACCTGA	3.91	6.26	4.4	6.13	4.96	5.12	0.00172	0.0336	2.34	5.08	3.08	0.00205	0.0592	0.977	1.97	-1.87	0.0611	0.27	-0.67	-1.59	4.33	1.47e-05	0.00299	1.65	3.13	5.36	8.16e-08	1.8e-05	Camk2a	GGTGGTGCATCGTGACCTGA	12322	calcium/calmodulin-dependent protein kinase II alpha
Slc23a2_CTGGCATCCCCGAATCCAAG	1.43	4.57	2.66	4.86	2.91	3.68	0.00896	0.068	3.16	8.96	3.41	0.00064	0.0338	1.69	3.22	-1.67	0.0956	0.34	-0.872	-1.83	4.56	5.05e-06	0.00139	2.56	5.9	5.57	2.59e-08	6.97e-06	Slc23a2	CTGGCATCCCCGAATCCAAG	20522 /// 54338	solute carrier family 23 (nucleobase transporters), member 1 /// solute carrier family 23 (nucleobase transporters), member 2
Ankrd26_CGCACCGGCTTACCAACTGG	3.05	7.7	5.64	6.77	6.58	23.1	1.77e-07	9.13e-05	4.64	25	0.313	0.754	0.904	0.0812	1.06	-4.04	5.39e-05	0.00532	-1.09	-2.13	3.98	7.01e-05	0.00822	1.17	2.25	4.81	1.53e-06	0.000168	Ankrd26	CGCACCGGCTTACCAACTGG	232339	ankyrin repeat domain 26
Fam114a2_CCTGGATTTAAAAGAACCAA	1.65	6.39	5.47	5.8	3.98	12.9	7.25e-06	0.00115	4.73	26.5	5.92	3.18e-09	9.2e-06	1.85	3.61	4.26	2.05e-05	0.00282	1.35	2.56	1.45	0.148	0.47	0.499	1.41	1.8	0.0726	0.239	Fam114a2	CCTGGATTTAAAAGAACCAA	67726	family with sequence similarity 114, member A2
Btaf1_TTGCGTTAGTAATCTGTGAG	3.82	5.19	3.46	5.8	5.09	1.46	0.19	0.335	1.38	2.61	2.04	0.0413	0.25	0.746	1.68	-3.48	0.000497	0.0197	-1.41	-2.65	4.99	6.13e-07	0.000301	2.15	4.44	6.07	1.29e-09	6.28e-07	Btaf1	TTGCGTTAGTAATCTGTGAG	107182	B-TFIID TATA-box binding protein associated factor 1
Vmn1r219_ATCCATTCGATTAGAAGTAT	3.15	6.4	3.9	5.03	5.41	8.17	0.00012	0.00627	3.25	9.51	0.279	0.781	0.917	0.108	1.08	-4.52	6.17e-06	0.0014	-1.85	-3.6	4.41	1.05e-05	0.00243	1.96	3.88	5.31	1.07e-07	2.2e-05	Vmn1r219	ATCCATTCGATTAGAAGTAT	171272	vomeronasal 1 receptor 219
Itgav_GGTGCCATCTCAAATCCTCG	0.908	3.45	-0.122	3.1	0.488	2.38	0.0514	0.131	2.54	5.83	4	6.34e-05	0.00969	2.65	6.29	-1.35	0.178	0.465	-0.952	-1.93	4.74	2.16e-06	0.000749	3.6	12.2	5.82	5.82e-09	2.06e-06	Itgav	GGTGCCATCTCAAATCCTCG	16410	integrin alpha V
Pglyrp4_ACAGACCGTGGAACTATGTG	2.66	-0.029	1.01	3.85	2.63	-3.07	0.02	0.0806	-2.69	-6.45	1.55	0.121	0.41	0.747	1.68	-3.59	0.000333	0.0157	-2.08	-4.21	4.66	3.2e-06	0.001	2.82	7.07	5.66	1.56e-08	4.64e-06	Pglyrp4	ACAGACCGTGGAACTATGTG	384997	peptidoglycan recognition protein 4
Hs1bp3_GATCCTAGTGGTGACCCGGT	1.59	0.0643	-2.43	0.878	0.413	-1.25	0.254	0.413	-1.53	-2.89	1.27	0.205	0.523	0.833	1.78	-4.32	1.54e-05	0.0024	-3.06	-8.36	5.09	3.59e-07	0.000198	3.9	14.9	6.17	7.02e-10	3.72e-07	Hs1bp3	GATCCTAGTGGTGACCCGGT	58240	HCLS1 binding protein 3
Lysmd3_AAAAGCAAGTACATGGCCAC	3.48	5.48	2.99	5.11	4.2	3	0.0219	0.0832	2.02	4.06	2.86	0.00419	0.0832	1.26	2.4	-2.28	0.0225	0.159	-1.08	-2.11	4.63	3.7e-06	0.0011	2.34	5.05	5.64	1.68e-08	4.94e-06	Lysmd3	AAAAGCAAGTACATGGCCAC	80289	LysM, putative peptidoglycan-binding, domain containing 3
Fam168b_GTGGTGTGGTGAATGACGTG	2.42	0.42	0.817	3.73	3.33	-1.98	0.092	0.197	-2	-3.99	1.02	0.306	0.622	0.552	1.47	-4.35	1.39e-05	0.00227	-2.59	-6.02	4.93	8.12e-07	0.00037	3.14	8.83	5.95	2.71e-09	1.14e-06	Fam168b	GTGGTGTGGTGAATGACGTG	214469	family with sequence similarity 168, member B
Pde1c_TTGTGACAGAAAGTCAACCA	2.21	-1.08	-0.0156	2.38	1.83	-3.16	0.0176	0.0771	-3.29	-9.81	1.95	0.0507	0.276	1.17	2.24	-3.16	0.00159	0.0377	-2.06	-4.16	4.61	4.12e-06	0.00119	3.22	9.35	5.61	2.02e-08	5.66e-06	Pde1c	TTGTGACAGAAAGTCAACCA	18575	phosphodiesterase 1C
Dnttip2_TTCTGTAAGAGACACAACAT	2.26	2.89	2.61	4.51	3.29	0.571	0.587	0.733	0.658	1.58	2.89	0.00387	0.0804	1.6	3.03	-2.9	0.00369	0.0605	-1.63	-3.09	5.33	9.81e-08	6.89e-05	3.23	9.36	6.42	1.35e-10	9.19e-08	Dnttip2	TTCTGTAAGAGACACAACAT	99480	deoxynucleotidyltransferase, terminal, interacting protein 2
Ankle1_AGCTGCAGATCCGACATGGG	3.49	7.35	4.58	6.15	4.18	13.7	4.97e-06	0.000897	3.86	14.5	4.81	1.53e-06	0.000994	1.58	2.98	0.633	0.527	0.769	0.229	1.17	3.51	0.000452	0.0252	1.35	2.55	4.44	9.2e-06	0.000639	Ankle1	AGCTGCAGATCCGACATGGG	234396	ankyrin repeat and LEM domain containing 1
Chmp6_ACCGGGAGCAACTGCTCGAT	2.6	5.53	3.3	4.37	4.26	5.73	0.000936	0.0227	2.92	7.57	2.22	0.0261	0.202	0.825	1.77	-2.57	0.0103	0.105	-1.01	-2.02	4.29	1.77e-05	0.00336	1.84	3.58	5.24	1.57e-07	2.99e-05	Chmp6	ACCGGGAGCAACTGCTCGAT	208092	charged multivesicular body protein 6
Fam78b_CAGACGGGGTGAGCTACCCA	3.15	6.44	6.05	7.29	5.07	9.76	4.09e-05	0.00319	3.3	9.87	4.86	1.15e-06	0.000814	2.26	4.78	1.38	0.167	0.449	0.625	1.54	3.38	0.000712	0.0323	1.63	3.1	3.96	7.35e-05	0.00271	Fam78b	CAGACGGGGTGAGCTACCCA	226610	family with sequence similarity 78, member B
Fbn1_GAGCTGTGTAGCAGTAACCA	3.22	5.06	3.81	5.69	3.41	3	0.0219	0.0833	1.85	3.6	5.56	2.65e-08	4.43e-05	2.25	4.75	0.392	0.695	0.867	0.174	1.13	4.41	1.03e-05	0.00239	2.07	4.21	5.53	3.17e-08	8.3e-06	Fbn1	GAGCTGTGTAGCAGTAACCA	14118	fibrillin 1
Gm10439_GAAGATCACGTAGTCGATTC	2.6	-0.029	3.61	0.0145	2.63	-2.69	0.0333	0.101	-2.62	-6.17	-3.05	0.00232	0.0626	-2.24	-4.71	2.17	0.0301	0.187	1.19	2.28	-4.64	3.51e-06	0.00106	-3.43	-10.8	-5.69	1.28e-08	4e-06	Gm10439	GAAGATCACGTAGTCGATTC	382243	predicted gene 10439
Tusc1_GGCCATGGCCTCTCGCCTTG	4.25	6.39	5.51	6.49	5.06	6.24	0.00058	0.0167	2.14	4.41	5.22	1.79e-07	0.000214	1.69	3.23	0.0496	0.96	0.985	0.0167	1.01	4.62	3.91e-06	0.00114	1.68	3.2	5.65	1.61e-08	4.77e-06	Tusc1	GGCCATGGCCTCTCGCCTTG	69136	tumor suppressor candidate 1
Entpd2_GGGCACCACGGAAGTCAAAG	2.49	6.52	6.12	4.71	4.44	11.8	1.28e-05	0.00161	4.02	16.3	1.59	0.113	0.396	0.581	1.5	5.21	1.92e-07	0.00013	1.64	3.11	-2.79	0.00525	0.0952	-1.05	-2.08	-3.7	0.000214	0.00573	Entpd2	GGGCACCACGGAAGTCAAAG	12496	ectonucleoside triphosphate diphosphohydrolase 2
Map3k14_CCCCGAAACTGAGGACAACG	2.64	5.8	2.89	5.22	4.47	7.06	0.000284	0.0108	3.16	8.96	1.26	0.206	0.524	0.5	1.41	-3.4	0.000676	0.0232	-1.5	-2.82	4.25	2.13e-05	0.00381	2	3.99	5.15	2.66e-07	4.47e-05	Map3k14	CCCCGAAACTGAGGACAACG	53859	mitogen-activated protein kinase kinase kinase 14
Vmn2r25_CTATCTTAGGGATATTACCG	2.4	5.93	2.68	4.34	3.54	6.98	0.000303	0.0113	3.51	11.4	1.89	0.0585	0.295	1.03	2.05	-2.75	0.00595	0.0787	-1.53	-2.88	4.23	2.32e-05	0.00396	2.56	5.89	5.12	3e-07	4.95e-05	Vmn2r25	CTATCTTAGGGATATTACCG	545874	vomeronasal 2, receptor 25
Cldn7_GGCCACTCGAGCCTTAATGG	3.38	6.14	5.87	4.94	3.89	7.18	0.000258	0.0102	2.76	6.79	1.92	0.0548	0.287	0.827	1.77	5.47	4.56e-08	4.9e-05	2.1	4.28	-2.85	0.00431	0.0868	-1.27	-2.41	-3.7	0.000219	0.00582	Cldn7	GGCCACTCGAGCCTTAATGG	53624	claudin 7
Hnrnph1_AAAGCGCTGCACTTCATCCG	4.26	6.58	7.58	6.67	6.11	5.75	0.000917	0.0224	2.31	4.95	1.92	0.0546	0.286	0.577	1.49	5.55	2.83e-08	3.54e-05	1.51	2.84	-2.99	0.00284	0.0705	-0.929	-1.9	-3.82	0.000134	0.00414	Hnrnph1	AAAGCGCTGCACTTCATCCG	59013	heterogeneous nuclear ribonucleoprotein H1
Pycr1_GGAGGGCCGAGACCGTAGCT	2.57	-0.46	3.22	-0.0924	1.74	-2.73	0.0317	0.099	-3.03	-8.16	-2.75	0.00591	0.0995	-2.04	-4.1	2.47	0.0134	0.121	1.36	2.58	-4.57	4.86e-06	0.00135	-3.4	-10.6	-5.66	1.55e-08	4.64e-06	Pycr1	GGAGGGCCGAGACCGTAGCT	209027	pyrroline-5-carboxylate reductase 1
Efcc1_GATTCGGACACTACTCCAGA	2.11	5.87	4.57	6.18	4.56	6.09	0.00066	0.0182	3.74	13.4	3.43	0.000611	0.033	1.12	2.17	-1.37	0.169	0.452	-0.495	-1.41	4.19	2.74e-05	0.00448	1.61	3.06	5.19	2.06e-07	3.7e-05	Efcc1	GATTCGGACACTACTCCAGA	58229	EF hand and coiled-coil domain containing 1
Isca1_CTTGCTCACAGCCCGCACGG	3.32	2.63	3.77	0.751	2.66	-0.602	0.568	0.717	-0.75	-1.68	-2.87	0.00416	0.083	-1.87	-3.66	3.06	0.00218	0.0452	1.43	2.69	-5.06	4.21e-07	0.000225	-3.3	-9.83	-6.35	2.22e-10	1.36e-07	Isca1	CTTGCTCACAGCCCGCACGG	69046	iron-sulfur cluster assembly 1
Loxhd1_GGTTCTATAAGATTCGGGCG	1.75	5.61	5.48	3.71	2.78	7.05	0.000286	0.0109	3.84	14.3	1.13	0.258	0.577	0.668	1.59	5.2	1.99e-07	0.000134	2.7	6.5	-3.37	0.000757	0.0333	-2.03	-4.09	-4.29	1.76e-05	0.00101	Loxhd1	GGTTCTATAAGATTCGGGCG	240411	lipoxygenase homology domains 1
Pitpnm1_ACACACAAGGTGTACCACGT	4.23	6.96	5.16	5.62	6.46	10.1	3.37e-05	0.00283	2.72	6.61	-1.18	0.237	0.556	-0.44	-1.36	-4.94	7.97e-07	0.000374	-1.75	-3.37	3.27	0.00106	0.0402	1.31	2.48	4.06	4.95e-05	0.00204	Pitpnm1	ACACACAAGGTGTACCACGT	18739	phosphatidylinositol transfer protein, membrane-associated 1
1700001L19Rik_CTTTCAGCTACATCCCACCA	1.87	-1.53	-1.26	1.54	2.12	-3.33	0.0141	0.0727	-3.4	-10.5	-1.03	0.305	0.622	-0.673	-1.59	-5.4	6.6e-08	6.2e-05	-3.6	-12.1	3.97	7.11e-05	0.00829	2.93	7.61	4.82	1.43e-06	0.00016	1700001L19Rik	CTTTCAGCTACATCCCACCA	69315	RIKEN cDNA 1700001L19 gene
2310036O22Rik_CCGGGCGCCTCCCGACCCGG	2.59	5.78	3.55	5.15	2.02	5.06	0.00184	0.0352	3.21	9.24	5.92	3.31e-09	9.23e-06	2.86	7.24	3.26	0.0011	0.0307	1.62	3.08	2.32	0.0204	0.188	1.23	2.35	2.87	0.00411	0.0399	2310036O22Rik	CCGGGCGCCTCCCGACCCGG	68544	RIKEN cDNA 2310036O22 gene
Ikbkap_GCTCATGACAGAGATACCAC	1.59	-2.75	-0.717	-2.8	0.453	-3.27	0.0152	0.074	-4.34	-20.3	-5.4	6.76e-08	9.59e-05	-4.47	-22.1	-1.9	0.0571	0.261	-1.33	-2.52	-3.65	0.000262	0.0187	-3.13	-8.77	-4.13	3.7e-05	0.00169	Ikbkap	GCTCATGACAGAGATACCAC	230233	inhibitor of kappa light polypeptide enhancer in B cells, kinase complex-associated protein
Pdcd10_CACCGAGTCCCTCCTTCGTA	5.01	10.7	8.39	8.79	8.97	61.6	3.12e-10	5.87e-07	5.72	52.9	-1.4	0.161	0.467	-0.25	-1.19	-4.27	1.96e-05	0.00276	-0.734	-1.66	2.52	0.0119	0.143	0.484	1.4	3.11	0.00189	0.024	Pdcd10	CACCGAGTCCCTCCTTCGTA	56426	programmed cell death 10
Hsf2_CCCCGACCCTACCTGACTCC	4.07	6.53	4.81	6.29	5.73	5.77	0.000897	0.0221	2.45	5.47	2.22	0.0267	0.203	0.748	1.68	-2.5	0.0126	0.117	-0.881	-1.84	4.26	2.06e-05	0.00373	1.63	3.09	5.18	2.23e-07	3.96e-05	Hsf2	CCCCGACCCTACCTGACTCC	15500	heat shock factor 2
Tbx15_TTGCGGATCACGTGGACTCG	3.63	6.14	4.16	6.13	4.96	6.67	0.000395	0.0132	2.5	5.68	0.857	0.392	0.694	0.329	1.26	-3.81	0.000139	0.00939	-1.55	-2.93	4.28	1.84e-05	0.00346	1.88	3.68	5.17	2.37e-07	4.1e-05	Tbx15	TTGCGGATCACGTGGACTCG	21384	T-box 15
Sohlh2_CGTCCCGCAGTGAACTCGGA	1.74	6.43	4.76	6.17	5.03	13.7	5.06e-06	0.000908	4.69	25.8	2.54	0.0109	0.134	0.709	1.63	-1.8	0.072	0.294	-0.551	-1.47	3.84	0.000122	0.0118	1.26	2.4	4.73	2.29e-06	0.00023	Sohlh2	CGTCCCGCAGTGAACTCGGA	74434	spermatogenesis and oogenesis specific basic helix-loop-helix 2
Smarca4_CCCTGTGAAGGTGATCCACG	3.21	2.06	2.6	4.74	4.31	-1.17	0.281	0.445	-1.13	-2.19	0.75	0.453	0.737	0.251	1.19	-4.75	2.08e-06	0.000691	-1.97	-3.92	5.19	2.15e-07	0.000133	2.22	4.67	6.17	6.93e-10	3.71e-07	Smarca4	CCCTGTGAAGGTGATCCACG	20586	SWI/SNF related, matrix associated, actin dependent regulator of chromatin, subfamily a, member 4
Cutc_TTTGTGATGATCCGCCCACG	3.79	4.42	5.12	2.37	4.32	0.645	0.541	0.696	0.602	1.52	-3.79	0.000151	0.016	-2.04	-4.1	1.96	0.0501	0.245	0.723	1.65	-5.18	2.16e-07	0.000133	-2.76	-6.77	-6.31	2.75e-10	1.62e-07	Cutc	TTTGTGATGATCCGCCCACG	66388	cutC copper transporter
Slc27a4_TGACTTCAGGAAACATCGTG	2.81	1.48	3.59	0.0777	1.85	-0.971	0.366	0.535	-1.32	-2.5	-2.78	0.00542	0.0951	-2.06	-4.17	2.89	0.0039	0.0623	1.66	3.15	-4.96	6.95e-07	0.000331	-3.72	-13.1	-6.14	8.41e-10	4.33e-07	Slc27a4	TGACTTCAGGAAACATCGTG	26569	solute carrier family 27 (fatty acid transporter), member 4
Rufy4_ACTGCCCTTCGACGGCACCG	3.96	6.82	5.48	6.87	5.48	10.1	3.28e-05	0.00278	2.85	7.21	4.11	3.97e-05	0.00737	1.27	2.42	-0.484	0.629	0.832	-0.158	-1.12	4.07	4.61e-05	0.00649	1.43	2.7	5	5.62e-07	8e-05	Rufy4	ACTGCCCTTCGACGGCACCG	435626	RUN and FYVE domain containing 4
Tmem40_TCCCAGTCTCAAGACAGTGG	1.59	-1.08	0.0256	3.34	2.32	-2.16	0.071	0.163	-2.67	-6.36	2.2	0.0278	0.207	1.18	2.26	-3.05	0.00232	0.0467	-1.85	-3.59	4.69	2.68e-06	0.000878	3.02	8.12	5.74	9.54e-09	3.09e-06	Tmem40	TCCCAGTCTCAAGACAGTGG	94346	transmembrane protein 40
BC068281_GAGCCATCGTCACCGTTGGG	3.05	4.94	4.54	1.98	3.61	2.83	0.0275	0.0923	1.87	3.66	-2.48	0.0133	0.147	-1.42	-2.68	2.71	0.00665	0.0832	1.14	2.21	-4.45	8.4e-06	0.00205	-2.56	-5.91	-5.57	2.58e-08	6.97e-06	BC068281	GAGCCATCGTCACCGTTGGG	NA	NA
Ear10_AGGTTTAGAAGAACATGTAA	-0.445	-3.54	0.366	-3.2	-0.859	-2.32	0.056	0.139	-3.1	-8.55	-3.22	0.00127	0.0477	-2.74	-6.67	1.94	0.0526	0.25	1.38	2.61	-4.7	2.66e-06	0.000872	-4.12	-17.4	-5.69	1.27e-08	3.97e-06	Ear10	AGGTTTAGAAGAACATGTAA	93725	eosinophil-associated, ribonuclease A family, member 10
Golga7_ATGAACACCTTCCCGGACAC	3.25	6.01	3.61	5.39	5.18	6.58	0.000427	0.0138	2.76	6.79	0.702	0.482	0.758	0.266	1.2	-3.96	7.49e-05	0.00655	-1.64	-3.13	4.29	1.75e-05	0.00335	1.91	3.76	5.17	2.32e-07	4.06e-05	Golga7	ATGAACACCTTCCCGGACAC	57437	golgi autoantigen, golgin subfamily a, 7
Pfkm_CCTCACGGTAGAGCGAACAG	3.21	1.54	0.792	3.92	3.04	-1.94	0.097	0.204	-1.67	-3.19	1.44	0.151	0.453	0.66	1.58	-3.82	0.000131	0.00907	-2.13	-4.39	4.8	1.58e-06	0.000592	2.79	6.93	5.81	6.25e-09	2.2e-06	Pfkm	CCTCACGGTAGAGCGAACAG	18642	phosphofructokinase, muscle
Spryd7_CTATGCATGTCTCGGCCAAG	4.18	6.14	4.46	6.19	5.17	4.12	0.00527	0.0616	1.97	3.9	2.62	0.00884	0.121	0.96	1.94	-2.24	0.0251	0.169	-0.864	-1.82	4.38	1.18e-05	0.00258	1.82	3.54	5.33	9.57e-08	2.03e-05	Spryd7	CTATGCATGTCTCGGCCAAG	66674	SPRY domain containing 7
Htr1b_ATACACCGTAGCGATTACAA	3.13	6.86	5.66	6.99	5.77	10.1	3.29e-05	0.00278	3.72	13.2	2.42	0.0153	0.158	0.671	1.59	-2	0.0455	0.233	-0.6	-1.52	3.95	7.75e-05	0.00875	1.27	2.41	4.84	1.32e-06	0.000153	Htr1b	ATACACCGTAGCGATTACAA	15551	5-hydroxytryptamine (serotonin) receptor 1B
Snx29_TGAACTGCGCCAAGCCATCG	4.17	6.02	3.66	5.28	5.36	4.24	0.00456	0.0589	1.85	3.62	0.641	0.521	0.783	0.23	1.17	-4.26	2.06e-05	0.00282	-1.67	-3.17	4.51	6.57e-06	0.00167	1.9	3.72	5.43	5.61e-08	1.34e-05	Snx29	TGAACTGCGCCAAGCCATCG	74478	sorting nexin 29
Cnp_TTGATGATACCAACCACGAG	3.4	1.29	1.89	3.82	3.08	-1.63	0.15	0.282	-2.1	-4.28	2.61	0.00906	0.122	1.21	2.32	-2.78	0.00548	0.0753	-1.49	-2.82	4.77	1.88e-06	0.000673	2.71	6.53	5.86	4.58e-09	1.72e-06	Cnp	TTGATGATACCAACCACGAG	12799	2',3'-cyclic nucleotide 3' phosphodiesterase
Samd7_CAGAAATACCGACTCAGGAG	2.28	-0.223	0.346	3.73	1.91	-2.77	0.0301	0.0965	-2.5	-5.66	2.2	0.0277	0.207	1.44	2.72	-2.85	0.00432	0.066	-1.92	-3.8	4.58	4.56e-06	0.00128	3.37	10.3	5.57	2.62e-08	7.01e-06	Samd7	CAGAAATACCGACTCAGGAG	75953	sterile alpha motif domain containing 7
Meis1_ATCATGGTCTCTATTCCAAG	1.71	-2.14	-2.79	0.773	0.078	-3.42	0.0124	0.0709	-3.85	-14.4	0.855	0.393	0.695	0.589	1.5	-4.15	3.39e-05	0.00393	-2.99	-7.94	4.54	5.55e-06	0.00148	3.58	11.9	5.51	3.59e-08	9.09e-06	Meis1	ATCATGGTCTCTATTCCAAG	17268	Meis homeobox 1
Col19a1_CTCGTGGCCCTACATCACCC	3.47	7.44	3.23	3.81	4.58	18.5	7.35e-07	0.000253	3.96	15.5	-1.52	0.129	0.422	-0.573	-1.49	-4.64	3.5e-06	0.00097	-1.76	-3.39	2.82	0.00482	0.0912	1.19	2.28	3.43	0.000604	0.0114	Col19a1	CTCGTGGCCCTACATCACCC	12823	collagen, type XIX, alpha 1
Creb3l2_TAAGTGCAGTTGATCCACGG	4.23	8.42	4.87	6.09	6.37	19.8	4.73e-07	0.000185	4.2	18.4	0.108	0.914	0.969	0.0437	1.03	-4.29	1.76e-05	0.00263	-1.71	-3.26	4.03	5.62e-05	0.00726	1.75	3.36	4.87	1.13e-06	0.000137	Creb3l2	TAAGTGCAGTTGATCCACGG	208647	cAMP responsive element binding protein 3-like 2
Atg12_TGCAGTTTCGCCCGGAACGG	2.62	1.52	4.35	6.2	3.84	-1.28	0.243	0.401	-1.1	-2.14	5.93	3.05e-09	9.18e-06	2.1	4.29	0.817	0.414	0.692	0.316	1.25	4.35	1.37e-05	0.00288	1.78	3.44	5.46	4.71e-08	1.16e-05	Atg12	TGCAGTTTCGCCCGGAACGG	67526	autophagy related 12
Hspb6_AGAGGAAATCTCTGTCAAGG	1.56	-3.54	1.5	-1.96	-0.441	-3.88	0.00702	0.0658	-5.11	-34.5	-1.76	0.0787	0.338	-1.42	-2.68	3.23	0.00125	0.0331	2.13	4.37	-4.29	1.8e-05	0.0034	-3.55	-11.7	-5.35	8.59e-08	1.87e-05	Hspb6	AGAGGAAATCTCTGTCAAGG	243912	heat shock protein, alpha-crystallin-related, B6
Tnfrsf21_ACAATACGAGCTCAACCAGT	0.168	-2.75	-2.31	0.724	0.275	-2.22	0.0644	0.153	-2.92	-7.56	1.18	0.237	0.556	0.846	1.8	-4.02	5.78e-05	0.0056	-2.94	-7.7	4.7	2.61e-06	0.000861	3.79	13.8	5.72	1.08e-08	3.48e-06	Tnfrsf21	ACAATACGAGCTCAACCAGT	94185	tumor necrosis factor receptor superfamily, member 21
Zfr2_TGGTCACAGCTACCGAGAGA	3.28	6.28	4.47	5.41	4.98	7.48	0.000202	0.00876	2.99	7.96	2.04	0.0412	0.25	0.813	1.76	-2.46	0.0139	0.123	-0.997	-2	4.1	4.18e-05	0.00601	1.81	3.51	4.97	6.86e-07	9.23e-05	Zfr2	TGGTCACAGCTACCGAGAGA	103406	zinc finger RNA binding protein 2
Tshz1_AGGGCTCGGATTCAGAAACT	2.42	5.66	4.99	2.92	2.85	5.49	0.00118	0.0263	3.26	9.56	-0.303	0.762	0.908	-0.161	-1.12	4.83	1.39e-06	0.00054	2.09	4.26	-4.15	3.29e-05	0.00513	-2.25	-4.76	-5.36	8.38e-08	1.83e-05	Tshz1	AGGGCTCGGATTCAGAAACT	110796	teashirt zinc finger family member 1
Asb8_GAGCTCTACGCAGTCGGCGT	2.55	0.249	1.36	4.15	3.39	-2.31	0.0569	0.141	-2.3	-4.93	2.07	0.0385	0.242	1.1	2.15	-3.07	0.00216	0.045	-1.78	-3.43	4.64	3.44e-06	0.00105	2.88	7.38	5.65	1.64e-08	4.83e-06	Asb8	GAGCTCTACGCAGTCGGCGT	78541	ankyrin repeat and SOCS box-containing 8
Olfr48_TGTATGGACACACACAACCT	3.34	3.62	3.02	4.77	3.92	0.26	0.803	0.886	0.282	1.22	2.66	0.00781	0.114	1.05	2.06	-3.28	0.00105	0.03	-1.41	-2.65	5.32	1.03e-07	7.07e-05	2.45	5.48	6.5	8.08e-11	5.68e-08	Olfr48	TGTATGGACACACACAACCT	18347	olfactory receptor 48
Slc7a15_GCAGGTAACTGATATTGACC	3.08	7.16	4.27	5.07	5.33	14.8	3e-06	0.000653	4.09	17	-0.00676	0.995	0.998	-0.00222	-1	-4.86	1.19e-06	0.000493	-1.67	-3.18	4.44	8.94e-06	0.00215	1.67	3.18	5.36	8.1e-08	1.79e-05	Slc7a15	GCAGGTAACTGATATTGACC	328059	solute carrier family 7 (cationic amino acid transporter, y+ system), member 15
Slc19a2_GCAGGAACCAGCACTCGCGA	2.15	3.28	2.68	4.92	4.17	1.08	0.317	0.484	1.14	2.2	1.9	0.0578	0.293	0.903	1.87	-3.57	0.000356	0.0163	-1.81	-3.5	4.98	6.27e-07	0.000306	2.71	6.55	6.03	1.6e-09	7.4e-07	Slc19a2	GCAGGAACCAGCACTCGCGA	116914	solute carrier family 19 (thiamine transporter), member 2
Pip4k2c_TCCTTGAACTTGAAATGACT	1.18	-3.54	-3.05	-0.514	0.919	-3.61	0.00984	0.0687	-4.72	-26.4	-1.38	0.168	0.476	-1.03	-2.04	-5.43	5.6e-08	5.46e-05	-3.94	-15.4	3.55	0.000388	0.0232	2.91	7.52	4.39	1.14e-05	0.000748	Pip4k2c	TCCTTGAACTTGAAATGACT	117150	phosphatidylinositol-5-phosphate 4-kinase, type II, gamma
Ermn_CTTGCATTCTAAGTGTGACG	3.43	7.41	4.61	5.48	5.74	16.3	1.63e-06	0.000454	3.98	15.8	-1.15	0.25	0.57	-0.47	-1.38	-4.58	4.64e-06	0.00115	-1.82	-3.52	3.06	0.00221	0.0616	1.35	2.54	3.75	0.000179	0.00508	Ermn	CTTGCATTCTAAGTGTGACG	77767	ermin, ERM-like protein
Eif1ax_GGAGGCAAAAACCGGCGTAG	1.88	5.7	3.14	4.75	1.29	6.62	0.000411	0.0135	3.81	14	5.97	2.44e-09	7.98e-06	2.71	6.56	3.7	0.000218	0.0124	1.81	3.5	1.76	0.0791	0.357	0.908	1.88	2.32	0.0202	0.109	Eif1ax	GGAGGCAAAAACCGGCGTAG	66235	eukaryotic translation initiation factor 1A, X-linked
Ten1_GGTCCCCAAGAACCATGTAC	2.1	-3.54	-2.62	-0.0793	0.741	-4.11	0.00534	0.0618	-5.64	-49.7	-0.891	0.373	0.68	-0.64	-1.56	-5.21	1.92e-07	0.00013	-3.67	-12.8	3.83	0.000127	0.0121	3.03	8.19	4.7	2.55e-06	0.000249	Ten1	GGTCCCCAAGAACCATGTAC	69535	TEN1 telomerase capping complex subunit
Snx6_TAAGGATGCATCTGCTAAGT	3.19	5.01	4.31	6.23	4.17	2.55	0.0408	0.114	1.82	3.54	5.52	3.41e-08	5.45e-05	1.93	3.82	0.489	0.625	0.83	0.189	1.14	4.26	2.03e-05	0.00369	1.74	3.35	5.36	8.11e-08	1.79e-05	Snx6	TAAGGATGCATCTGCTAAGT	72183	sorting nexin 6
Slc19a1_TCTTTCTAAAGCGCCCTAAG	1.41	-1.96	2.19	-0.807	0.398	-2.49	0.0443	0.12	-3.37	-10.3	-1.97	0.0494	0.273	-1.5	-2.83	3.25	0.00114	0.0314	1.94	3.85	-4.45	8.73e-06	0.0021	-3.44	-10.9	-5.58	2.41e-08	6.56e-06	Slc19a1	TCTTTCTAAAGCGCCCTAAG	20509	solute carrier family 19 (folate transporter), member 1
Wfdc13_CTACTCAGAAAGTATTGCTT	1.36	5.09	1.75	4.02	3.01	5.01	0.00193	0.0364	3.74	13.3	2.39	0.017	0.166	1.32	2.5	-2.31	0.021	0.154	-1.35	-2.56	4.23	2.3e-05	0.00394	2.68	6.39	5.16	2.54e-07	4.3e-05	Wfdc13	CTACTCAGAAAGTATTGCTT	408190	WAP four-disulfide core domain 13
Nr2e1_AGGACCCCGCTCGTGCTGCA	2.83	5.2	3.7	5.56	3.96	3.8	0.00778	0.0668	2.36	5.14	3.33	0.000872	0.0396	1.45	2.73	-1.55	0.121	0.382	-0.716	-1.64	4.37	1.27e-05	0.00272	2.17	4.49	5.34	9.42e-08	2.01e-05	Nr2e1	AGGACCCCGCTCGTGCTGCA	21907	nuclear receptor subfamily 2, group E, member 1
Coq10b_TCTGTTTATCAGTACACCAC	2.2	2.53	0.792	3.35	2.6	0.212	0.839	0.908	0.268	1.2	2.44	0.0146	0.154	1.11	2.16	-3.53	0.000419	0.0179	-1.89	-3.72	5.32	1.02e-07	7.07e-05	3	8.02	6.52	7.06e-11	5.1e-08	Coq10b	TCTGTTTATCAGTACACCAC	67876	coenzyme Q10B
Ctbp1_ATAGGTATGGATCATAGAAG	2.47	4.78	4.63	2.53	3.41	3.01	0.0215	0.0827	2.31	4.95	-1.82	0.0691	0.319	-0.932	-1.91	3.29	0.000998	0.0291	1.34	2.52	-4.35	1.36e-05	0.00286	-2.27	-4.81	-5.46	4.73e-08	1.16e-05	Ctbp1	ATAGGTATGGATCATAGAAG	13016	C-terminal binding protein 1
Ambra1_CCATAACATCTATATTACAG	2.45	6.26	6.34	7.28	5	9.02	6.62e-05	0.00422	3.82	14.1	5.59	2.22e-08	4.16e-05	1.88	3.69	3.72	0.000202	0.0119	1.24	2.36	1.8	0.0715	0.341	0.644	1.56	2.12	0.0336	0.15	Ambra1	CCATAACATCTATATTACAG	228361	autophagy/beclin 1 regulator 1
Vps18_AGGTGCCGAGCGTAACTTAG	3.94	5.89	3.37	5.06	5.19	4.07	0.0056	0.0625	1.95	3.87	0.104	0.917	0.971	0.0397	1.03	-4.97	6.6e-07	0.00034	-2.08	-4.23	4.73	2.27e-06	0.000769	2.12	4.35	5.66	1.5e-08	4.54e-06	Vps18	AGGTGCCGAGCGTAACTTAG	228545	VPS18 CORVET/HOPS core subunit
Gale_CTGGGGGTTCCCGTACACGG	2.49	6.65	5.46	4.79	2.94	10.9	2.01e-05	0.00209	4.16	17.9	3.27	0.00107	0.0437	1.72	3.28	5.54	2.95e-08	3.61e-05	2.68	6.4	-1.78	0.0744	0.347	-0.963	-1.95	-2.34	0.0192	0.106	Gale	CTGGGGGTTCCCGTACACGG	74246	galactose-4-epimerase, UDP
Mthfs_GATGAGGTCAAGTCCACCTG	3.52	2.02	2.74	4.96	3.72	-1.6	0.156	0.29	-1.49	-2.82	2.52	0.0117	0.139	1.13	2.19	-2.79	0.00527	0.0735	-1.42	-2.67	4.74	2.19e-06	0.000754	2.55	5.86	5.8	6.64e-09	2.28e-06	Mthfs	GATGAGGTCAAGTCCACCTG	107885	5, 10-methenyltetrahydrofolate synthetase
Tmtc4_CCAGTCAGACACGCCCCTTG	2.93	6.06	5.45	3.75	4.48	7.39	0.000218	0.00919	3.13	8.73	-1.6	0.109	0.391	-0.701	-1.63	3.02	0.00255	0.0493	1.05	2.06	-3.92	8.74e-05	0.00938	-1.75	-3.36	-4.93	8.14e-07	0.000105	Tmtc4	CCAGTCAGACACGCCCCTTG	70551	transmembrane and tetratricopeptide repeat containing 4
Fxr2_GCACACGACCAGAACCTATG	2.94	5.68	5.68	4.1	4.36	5.72	0.000939	0.0227	2.73	6.64	-1.22	0.223	0.542	-0.657	-1.58	3.42	0.00063	0.0223	1.66	3.16	-4.19	2.75e-05	0.00449	-2.32	-4.98	-5.1	3.44e-07	5.53e-05	Fxr2	GCACACGACCAGAACCTATG	23879	fragile X mental retardation, autosomal homolog 2
3632451O06Rik_GCAGTCACAGACGTAACACA	2.37	5.18	3.75	5.26	4.52	4.46	0.00352	0.0525	2.82	7.08	2.25	0.0244	0.196	1.15	2.22	-2.44	0.0148	0.127	-1.25	-2.37	4.32	1.54e-05	0.0031	2.4	5.26	5.2	1.96e-07	3.56e-05	3632451O06Rik	GCAGTCACAGACGTAACACA	67419	RIKEN cDNA 3632451O06 gene
Otos_CGTGCAATATTTCCAGACCC	3.2	4.94	5.84	6.84	4.34	2.73	0.0315	0.0986	1.74	3.33	6.05	1.45e-09	5.2e-06	2.35	5.08	3.31	0.000941	0.0282	1.28	2.43	2.57	0.0102	0.133	1.06	2.09	3.07	0.00217	0.0262	Otos	CGTGCAATATTTCCAGACCC	260301	otospiralin
Il19_ATGGTACCTTAATGCTCCTG	3.38	5.71	3.07	4.35	3.78	4.3	0.00426	0.0575	2.33	5.03	2.7	0.00685	0.107	1.29	2.44	-2.05	0.0405	0.219	-1.01	-2.02	4.29	1.79e-05	0.0034	2.3	4.93	5.22	1.78e-07	3.3e-05	Il19	ATGGTACCTTAATGCTCCTG	329244	interleukin 19
Micu3_TGGTTCACTGTACCTCTGCG	4.27	0.63	2.04	4.49	3.04	-3.72	0.00859	0.0677	-3.64	-12.5	3.24	0.00119	0.0462	1.52	2.87	-1.66	0.0973	0.343	-0.861	-1.82	4.3	1.67e-05	0.00325	2.38	5.21	5.31	1.07e-07	2.2e-05	Micu3	TGGTTCACTGTACCTCTGCG	78506	mitochondrial calcium uptake family, member 3
Gm13547_TGAAGGAGGAGACCCGAGTG	1.64	-1.08	2.22	-1.2	1.34	-2.5	0.0435	0.118	-2.72	-6.59	-2.65	0.00798	0.115	-2.16	-4.47	2.41	0.0159	0.133	1.6	3.02	-4.52	6.15e-06	0.0016	-3.76	-13.5	-5.53	3.13e-08	8.24e-06	Gm13547	TGAAGGAGGAGACCCGAGTG	433416	predicted gene 13547
St3gal4_CAACACAGCGACGACACTCG	3.43	5.79	3.38	5.96	4.71	4.42	0.00371	0.054	2.34	5.05	1.32	0.185	0.499	0.511	1.43	-3.41	0.000645	0.0226	-1.47	-2.76	4.32	1.58e-05	0.00315	1.98	3.94	5.23	1.72e-07	3.21e-05	St3gal4	CAACACAGCGACGACACTCG	20443	ST3 beta-galactoside alpha-2,3-sialyltransferase 4
Cyp3a41b_CCTTCTGCTTAGAATCGAGG	0.517	-2.75	0.175	-2.9	0.195	-2.23	0.064	0.152	-3.27	-9.63	-5.11	3.29e-07	0.000324	-3.88	-14.7	-0.935	0.35	0.641	-0.54	-1.45	-4.46	8.05e-06	0.00199	-3.34	-10.1	-4.99	6.18e-07	8.54e-05	Cyp3a41b	CCTTCTGCTTAGAATCGAGG	100041375	cytochrome P450, family 3, subfamily a, polypeptide 41B
Ucp3_GTAGAGGCCAATTCGAATGG	1.42	0.203	1.91	-2.44	0.489	-1.02	0.343	0.511	-1.22	-2.33	-3.22	0.0013	0.0482	-2.68	-6.4	2.24	0.0253	0.17	1.52	2.87	-4.92	8.49e-07	0.00038	-4.2	-18.4	-5.99	2.08e-09	9.27e-07	Ucp3	GTAGAGGCCAATTCGAATGG	22229	uncoupling protein 3 (mitochondrial, proton carrier)
Ropn1l_GTAGGTACGTACCCTGCCCA	4.01	8.11	6.64	7.08	7.84	24.6	1.19e-07	6.87e-05	4.09	17	-3.16	0.00155	0.0523	-0.787	-1.73	-5.1	3.32e-07	0.000201	-1.21	-2.32	1.58	0.114	0.419	0.428	1.34	2.03	0.042	0.172	Ropn1l	GTAGGTACGTACCCTGCCCA	252967	ropporin 1-like
Actr5_CCTGGGCAGCACACTGACGG	4.31	6.42	6.31	7.59	5.78	5.24	0.00152	0.0309	2.09	4.27	4.95	7.6e-07	0.000589	1.5	2.82	0.216	0.829	0.932	0.067	1.05	4.28	1.85e-05	0.00348	1.43	2.69	5.2	1.96e-07	3.56e-05	Actr5	CCTGGGCAGCACACTGACGG	109275	ARP5 actin-related protein 5
Fam13a_GTCCTACGATGACGAGCAAG	3.46	5.59	5.09	3.28	4.96	3.06	0.0201	0.0807	2.13	4.36	-3.96	7.43e-05	0.0108	-1.66	-3.16	0.896	0.37	0.658	0.29	1.22	-4.62	3.77e-06	0.00111	-1.95	-3.87	-5.47	4.4e-08	1.1e-05	Fam13a	GTCCTACGATGACGAGCAAG	58909	family with sequence similarity 13, member A
Ifnar2_GCCATCGTCATAGTGCACAG	3.9	6.63	7.49	6.85	6.13	6.41	0.000496	0.015	2.72	6.6	3.03	0.00248	0.0644	0.826	1.77	5.69	1.29e-08	1.86e-05	1.43	2.69	-2.11	0.0351	0.242	-0.603	-1.52	-2.75	0.00591	0.0503	Ifnar2	GCCATCGTCATAGTGCACAG	15976	interferon (alpha and beta) receptor 2
Duox2_CTCTCCCCGGCTGTACACGG	2.58	6.15	6	5.54	4.23	8.05	0.000131	0.00663	3.58	12	2.19	0.0286	0.21	0.842	1.79	5.25	1.52e-07	0.000112	1.86	3.63	-2.54	0.0111	0.139	-1.02	-2.02	-3.23	0.00122	0.018	Duox2	CTCTCCCCGGCTGTACACGG	99439 /// 214593	dual oxidase 1 /// dual oxidase 2
Prmt7_CATTAACAAGCACTCCACTG	3.75	4.79	3.97	5.67	4.52	1.01	0.349	0.518	1.09	2.14	3.92	8.96e-05	0.012	1.39	2.63	-1.64	0.101	0.349	-0.656	-1.58	4.83	1.34e-06	0.000528	2.05	4.14	6	1.98e-09	8.89e-07	Prmt7	CATTAACAAGCACTCCACTG	214572	protein arginine N-methyltransferase 7
Mdfic_AGCATGTAATGAGGACAATA	2.68	7.45	5.78	6.45	5.1	17.4	1.09e-06	0.00035	4.76	27.1	4.49	7.18e-06	0.00256	2.01	4.02	1.65	0.0985	0.345	0.71	1.64	2.8	0.00506	0.0934	1.3	2.46	3.26	0.00113	0.0171	Mdfic	AGCATGTAATGAGGACAATA	16543	MyoD family inhibitor domain containing
Pdk4_TGAGCATCCGAGTAGAAATG	2.96	5.4	3.78	5.33	4.19	4.48	0.00347	0.0521	2.43	5.39	3.55	0.000378	0.0255	1.17	2.25	-1.36	0.173	0.458	-0.551	-1.46	4.08	4.5e-05	0.00637	1.72	3.3	5.19	2.06e-07	3.7e-05	Pdk4	TGAGCATCCGAGTAGAAATG	27273	pyruvate dehydrogenase kinase, isoenzyme 4
Wdr77_TCAGTGGTAGCAAAGACTGC	3.59	5.27	3.65	5.28	5.44	2.2	0.0668	0.157	1.71	3.26	-0.297	0.767	0.91	-0.12	-1.09	-5.36	8.11e-08	7.26e-05	-2.25	-4.74	4.64	3.5e-06	0.00106	2.13	4.36	5.6	2.09e-08	5.82e-06	Wdr77	TCAGTGGTAGCAAAGACTGC	70465	WD repeat domain 77
Olfr923_CACCAGCACTTACAACAATG	0.0775	3.51	1.55	-1.02	-0.247	3.14	0.0181	0.0776	3.43	10.8	-1.83	0.0669	0.314	-1.32	-2.49	3.23	0.00125	0.0331	1.78	3.44	-4.26	2.01e-05	0.00366	-3.1	-8.57	-5.38	7.33e-08	1.66e-05	Olfr923	CACCAGCACTTACAACAATG	258812	olfactory receptor 923
Ear1_TGAAATGATGCGTATTAACA	2.33	-0.634	-1.07	1.05	2.49	-3.14	0.018	0.0775	-2.97	-7.81	-1.51	0.13	0.424	-1.02	-2.03	-5.44	5.3e-08	5.28e-05	-3.65	-12.5	3.5	0.000466	0.0257	2.62	6.16	4.29	1.81e-05	0.00102	Ear1	TGAAATGATGCGTATTAACA	13586	eosinophil-associated, ribonuclease A family, member 1
Ipo11_ATGGGATTGATCGTTACTGG	1.93	-2.75	1.21	-1.84	0.875	-3.46	0.012	0.0705	-4.68	-25.6	-3.91	9.32e-05	0.0122	-3.19	-9.14	0.902	0.367	0.655	0.607	1.52	-4.53	6.01e-06	0.00157	-3.8	-13.9	-5.39	7.04e-08	1.61e-05	Ipo11	ATGGGATTGATCGTTACTGG	76582	importin 11
2810474O19Rik_TGAACATATCAGTTTCCCGA	2.98	7.57	6.84	6.79	5.25	20.1	4.3e-07	0.000172	4.59	24.2	3.32	0.000903	0.0403	1.19	2.28	5.22	1.83e-07	0.000127	1.76	3.38	-1.55	0.122	0.432	-0.573	-1.49	-1.99	0.0468	0.184	2810474O19Rik	TGAACATATCAGTTTCCCGA	67246	RIKEN cDNA 2810474O19 gene
Tom1l2_CCACCGCTTTCATCTCCTCG	3.13	6.75	4.4	4.04	4.13	12.4	9.05e-06	0.00133	3.62	12.3	-2.05	0.0402	0.247	-0.822	-1.77	2.16	0.0306	0.189	0.757	1.69	-3.77	0.000164	0.0139	-1.58	-2.99	-4.61	4.05e-06	0.000346	Tom1l2	CCACCGCTTTCATCTCCTCG	216810	target of myb1-like 2 (chicken)
4930451I11Rik_GGGGACCATAGAAACAGGTG	0.221	-1.96	2.23	-1.18	0.705	-1.49	0.184	0.327	-2.18	-4.53	-2.23	0.026	0.201	-1.78	-3.44	3.13	0.00175	0.0397	2.03	4.1	-4.67	3.07e-06	0.00097	-3.82	-14.1	-5.79	7.19e-09	2.46e-06	4930451I11Rik	GGGGACCATAGAAACAGGTG	78118	RIKEN cDNA 4930451I11 gene
Smpd1_GAAGAGGACACGGCTGACAG	3.26	5.02	1.94	4.15	2.79	2.47	0.0456	0.122	1.74	3.34	3.45	0.00057	0.0318	1.66	3.15	-1.67	0.0958	0.34	-0.903	-1.87	4.45	8.49e-06	0.00205	2.56	5.9	5.52	3.36e-08	8.68e-06	Smpd1	GAAGAGGACACGGCTGACAG	20597	sphingomyelin phosphodiesterase 1, acid lysosomal
Nab2_ATCTTCCGGAGTTTCCCCAG	2.95	6.54	6.7	6.3	4.81	9.1	6.24e-05	0.00408	3.59	12	3.02	0.00257	0.0657	1.03	2.04	5.45	4.98e-08	5.13e-05	1.74	3.34	-1.98	0.0474	0.28	-0.709	-1.63	-2.55	0.0107	0.0734	Nab2	ATCTTCCGGAGTTTCCCCAG	17937	Ngfi-A binding protein 2
Sctr_AGTAGGTGACGTCATCTGCG	3.78	4.96	5.07	6.79	5.52	1.62	0.152	0.285	1.15	2.22	3.8	0.000147	0.0157	1.18	2.27	-1.49	0.135	0.404	-0.503	-1.42	4.68	2.92e-06	0.000935	1.69	3.22	5.75	8.67e-09	2.86e-06	Sctr	AGTAGGTGACGTCATCTGCG	319229	secretin receptor
Gaa_GAGTTACAGGCCCTACGACG	3.55	8.9	6.58	6.52	6.37	28.4	4.65e-08	3.36e-05	5.37	41.2	-1.26	0.206	0.524	-0.299	-1.23	2.63	0.00847	0.0949	0.56	1.47	-3.44	0.000578	0.0288	-0.86	-1.81	-4.24	2.26e-05	0.0012	Gaa	GAGTTACAGGCCCTACGACG	14387	glucosidase, alpha, acid
Ces4a_AGGTGGAAGCCGAACCGGCG	3.73	7.83	6.56	6.84	4.92	21.9	2.52e-07	0.000116	4.11	17.3	4.93	8.18e-07	0.000615	1.63	3.1	5.85	4.94e-09	9.52e-06	1.86	3.64	-0.657	0.511	0.789	-0.229	-1.17	-0.91	0.363	0.602	Ces4a	AGGTGGAAGCCGAACCGGCG	234677	carboxylesterase 4A
Rabgef1_AGGACGATGTAGATCAGGGT	3.24	5.57	3.6	5.13	5.43	3.53	0.0108	0.0694	2.33	5.02	0.366	0.714	0.887	0.128	1.09	-4.55	5.43e-06	0.00129	-1.75	-3.37	4.55	5.33e-06	0.00144	1.88	3.69	5.46	4.64e-08	1.16e-05	Rabgef1	AGGACGATGTAGATCAGGGT	56715	RAB guanine nucleotide exchange factor (GEF) 1
Rab11b_TTACTCTGCAGGTACTACCG	3.58	6.61	3.55	5.13	4.58	8.75	7.94e-05	0.00478	3.03	8.19	1.97	0.0485	0.27	0.879	1.84	-2.35	0.019	0.146	-1.07	-2.11	3.92	8.91e-05	0.0095	1.95	3.88	4.76	1.98e-06	0.000207	Rab11b	TTACTCTGCAGGTACTACCG	19326	RAB11B, member RAS oncogene family
Tasp1_GCCCTGTAAGGAGAAACGAG	1.8	-0.185	2.77	-0.248	1.57	-1.87	0.107	0.22	-1.99	-3.96	-2.54	0.0111	0.135	-1.83	-3.55	2.67	0.00758	0.0897	1.49	2.81	-4.55	5.37e-06	0.00145	-3.32	-9.99	-5.63	1.76e-08	5.11e-06	Tasp1	GCCCTGTAAGGAGAAACGAG	75812	taspase, threonine aspartase 1
Trpc6_AGGTTATGTACGGATTGTGG	3.93	6.71	6.38	5.46	5.84	8.47	9.68e-05	0.0055	2.77	6.82	-1.89	0.0592	0.297	-0.712	-1.64	2.44	0.0148	0.128	0.825	1.77	-3.94	8.06e-05	0.00899	-1.54	-2.9	-4.77	1.82e-06	0.000194	Trpc6	AGGTTATGTACGGATTGTGG	22068	transient receptor potential cation channel, subfamily C, member 6
Olfr792_CACCACAATAATGAGCAGCA	2.86	7.67	5.95	6.83	4.9	20.9	3.4e-07	0.000145	4.83	28.4	4.59	4.46e-06	0.00188	1.6	3.03	2.07	0.0388	0.214	0.716	1.64	2.36	0.0182	0.177	0.884	1.85	2.82	0.0048	0.0441	Olfr792	CACCACAATAATGAGCAGCA	258150	olfactory receptor 792
Vwc2l_TTGATGACTATCGAGGGAAA	2.92	7.05	5.55	6.34	5.58	14.6	3.32e-06	0.000693	4.12	17.4	2.88	0.00396	0.0814	0.933	1.91	-1.23	0.219	0.515	-0.405	-1.32	3.72	0.000202	0.0159	1.34	2.53	4.52	6.23e-06	0.000476	Vwc2l	TTGATGACTATCGAGGGAAA	320460	von Willebrand factor C domain-containing protein 2-like
Zfp457_TTGTGTGCAGAAAGTAACGA	2.17	-0.755	0.049	2.61	2.57	-2.86	0.0262	0.0901	-2.92	-7.59	1.43	0.151	0.454	0.85	1.8	-3.47	0.000511	0.02	-2.21	-4.63	4.46	8.33e-06	0.00204	3.06	8.34	5.41	6.39e-08	1.5e-05	Zfp457	TTGTGTGCAGAAAGTAACGA	431706	zinc finger protein 457
Cntn1_TACCCTTCAGTATCACAAAG	1.82	3.48	2.28	3.67	3.2	1.39	0.211	0.362	1.64	3.12	1.4	0.161	0.468	0.704	1.63	-3.87	0.00011	0.00812	-2.04	-4.11	4.79	1.66e-06	0.000612	2.74	6.7	5.81	6.33e-09	2.21e-06	Cntn1	TACCCTTCAGTATCACAAAG	12805	contactin 1
Foxo6_GGCCGTGTCCATGGACAATG	2.57	4.23	2.92	4.64	3.32	1.71	0.135	0.261	1.65	3.14	3.85	0.000119	0.0138	1.4	2.64	-1.47	0.141	0.412	-0.621	-1.54	4.54	5.55e-06	0.00148	2.02	4.06	5.7	1.23e-08	3.88e-06	Foxo6	GGCCGTGTCCATGGACAATG	329934	forkhead box O6
Amigo1_CGGGACAACTAACCACAGAT	1.48	-3.17	-3.25	-1.53	0.715	-3.56	0.0104	0.069	-4.66	-25.2	-2.86	0.00417	0.0831	-2.17	-4.51	-5.88	3.99e-09	7.89e-06	-4.14	-17.6	2.43	0.0152	0.162	1.97	3.91	3.15	0.00166	0.0221	Amigo1	CGGGACAACTAACCACAGAT	229715	adhesion molecule with Ig like domain 1
Stox2_TGACGGTGGAAAATGTCATG	3.08	-0.706	2.51	1.08	1.98	-3.58	0.0102	0.069	-3.78	-13.8	-2.94	0.00324	0.0738	-1.94	-3.85	1.8	0.0713	0.293	1.02	2.03	-4.34	1.42e-05	0.00293	-2.96	-7.8	-5.25	1.54e-07	2.95e-05	Stox2	TGACGGTGGAAAATGTCATG	71069	storkhead box 2
Rps6kb2_AACCCCACTCAGCGAATTGG	3.64	6.57	6.86	5.58	5.39	9.41	5.1e-05	0.00362	2.94	7.67	1.21	0.225	0.544	0.429	1.35	4.86	1.19e-06	0.000493	1.52	2.87	-3	0.00272	0.0691	-1.09	-2.14	-3.83	0.000126	0.00396	Rps6kb2	AACCCCACTCAGCGAATTGG	58988	ribosomal protein S6 kinase, polypeptide 2
Olfr95_TAGAGCCCCGCAAGACCACG	1.95	0.426	4.4	1.51	3.37	-1.69	0.137	0.264	-1.52	-2.88	-2.99	0.00277	0.0684	-1.76	-3.4	2.21	0.0268	0.175	0.939	1.92	-4.6	4.2e-06	0.0012	-2.7	-6.51	-5.66	1.49e-08	4.54e-06	Olfr95	TAGAGCCCCGCAAGACCACG	258506	olfactory receptor 95
Agrp_AGGCCATTCAGACTTAGACC	1.52	-0.796	1.6	-0.699	1	-2.29	0.0584	0.143	-2.32	-4.98	-3.62	0.000298	0.0228	-2.53	-5.79	1.34	0.181	0.468	0.728	1.66	-4.62	3.86e-06	0.00113	-3.26	-9.6	-5.53	3.25e-08	8.45e-06	Agrp	AGGCCATTCAGACTTAGACC	11604	agouti related neuropeptide
Ang4_AGCACGAAGACCAACAACAA	2.22	0.239	1.26	3.37	3.15	-2.19	0.0676	0.158	-1.98	-3.95	0.786	0.432	0.722	0.319	1.25	-4.2	2.62e-05	0.00332	-2.22	-4.65	4.73	2.27e-06	0.000769	2.54	5.81	5.61	2.01e-08	5.66e-06	Ang4	AGCACGAAGACCAACAACAA	219033	angiogenin, ribonuclease A family, member 4
Zfp592_AGCCCCGGAATCCATTATGT	3.6	5.6	3.94	5.8	3.5	2.35	0.054	0.136	1.97	3.92	5.43	5.5e-08	8.1e-05	2.57	5.94	0.0498	0.96	0.985	0.0242	1.02	4.92	8.68e-07	0.000385	2.55	5.84	5.95	2.7e-09	1.14e-06	Zfp592	AGCCCCGGAATCCATTATGT	233410	zinc finger protein 592
Rtp2_ATGCTGGAGGAGAATATCGA	3	1.23	-1.2	1.16	2.12	-1.72	0.133	0.258	-1.78	-3.43	-1.14	0.253	0.573	-0.733	-1.66	-5.54	2.98e-08	3.61e-05	-3.64	-12.4	4.02	5.94e-05	0.0075	2.9	7.48	4.86	1.18e-06	0.000141	Rtp2	ATGCTGGAGGAGAATATCGA	224055	receptor transporter protein 2
Htr1a_CAGGGCGATAAACAGGTCAC	3.29	7.67	4.51	6.06	4.94	18.7	6.82e-07	0.00024	4.37	20.7	2.72	0.00656	0.105	1.08	2.11	-1.25	0.213	0.507	-0.5	-1.41	3.61	0.000302	0.0202	1.58	2.98	4.38	1.21e-05	0.000779	Htr1a	CAGGGCGATAAACAGGTCAC	15550	5-hydroxytryptamine (serotonin) receptor 1A
Ipo5_ATGCTACCAGAATGATGACT	3.28	3.93	2.23	4.81	3.43	0.655	0.535	0.691	0.65	1.57	2.75	0.0059	0.0994	1.3	2.46	-2.8	0.00505	0.072	-1.49	-2.81	4.94	7.7e-07	0.000355	2.79	6.9	6.06	1.34e-09	6.46e-07	Ipo5	ATGCTACCAGAATGATGACT	70572	importin 5
Med15_GCCATGAGGGGCCATTCCAG	2.42	5.13	4.33	5.72	2.89	4.13	0.00516	0.0612	2.73	6.65	5.7	1.18e-08	2.61e-05	2.52	5.72	2.98	0.00287	0.053	1.36	2.56	2.39	0.0171	0.172	1.16	2.23	2.95	0.00319	0.0339	Med15	GCCATGAGGGGCCATTCCAG	94112	mediator complex subunit 15
Wbscr27_ACCGTGGGAGGTTCCGACCC	3.46	7.81	4.38	5.41	5.1	14.5	3.46e-06	0.000704	4.37	20.6	1.36	0.174	0.484	0.698	1.62	-2.67	0.00768	0.0902	-1.34	-2.53	3.74	0.000186	0.015	2.04	4.11	4.48	7.41e-06	0.000543	Wbscr27	ACCGTGGGAGGTTCCGACCC	79565	Williams Beuren syndrome chromosome region 27 (human)
Chst2_GTGTCGCAAGTACCGCACGC	2.79	5.11	2.63	4.85	4.2	3.86	0.00715	0.0661	2.32	4.98	1.82	0.069	0.319	1.07	2.09	-2.84	0.00454	0.0677	-1.67	-3.19	4.31	1.65e-05	0.00324	2.74	6.67	5.18	2.27e-07	3.99e-05	Chst2	GTGTCGCAAGTACCGCACGC	54371	carbohydrate sulfotransferase 2
1700019B03Rik_GCATTGAATCCCGGTCAAAG	1.22	-3.54	-2.54	1.51	-1.41	-3.49	0.0115	0.07	-4.76	-27.2	3.1	0.00194	0.0578	2.35	5.11	-1.68	0.0932	0.336	-1.29	-2.45	4.29	1.75e-05	0.00335	3.64	12.5	5.24	1.62e-07	3.06e-05	1700019B03Rik	GCATTGAATCCCGGTCAAAG	76406	RIKEN cDNA 1700019B03 gene
Mkx_TGGCGCGTCCTCTTAAGCAG	2.04	-1.02	2.11	0.0736	1.48	-3.16	0.0177	0.0772	-3.06	-8.36	-3.3	0.000964	0.0416	-2.29	-4.88	1.48	0.139	0.409	0.808	1.75	-4.4	1.07e-05	0.00244	-3.09	-8.54	-5.3	1.14e-07	2.31e-05	Mkx	TGGCGCGTCCTCTTAAGCAG	210719	mohawk homeobox
Suv39h1_TCCCGACTCAGAAAACACCT	1.02	4.52	0.0412	3.14	1.36	4.26	0.00447	0.0585	3.5	11.3	1.59	0.112	0.396	0.986	1.98	-3.06	0.00223	0.0457	-2.06	-4.18	4.21	2.57e-05	0.00434	3.05	8.27	5.11	3.18e-07	5.18e-05	Suv39h1	TCCCGACTCAGAAAACACCT	20937	suppressor of variegation 3-9 homolog 1 (Drosophila)
Pdcd10_GAGCCGCTTTCATTAAGGTG	3.2	8.45	5.48	6.57	6.1	40.6	4.68e-09	5.1e-06	5.25	38.1	0.711	0.477	0.754	0.215	1.16	-3	0.00266	0.0506	-0.921	-1.89	3.38	0.00073	0.0326	1.14	2.2	4.1	4.22e-05	0.00183	Pdcd10	GAGCCGCTTTCATTAAGGTG	56426	programmed cell death 10
Krtap31-1_AGGCTAGGCTGGCAGCAGGT	2.97	9.63	4.58	5.36	5.13	61.1	3.33e-10	6.1e-07	6.65	100	1.03	0.305	0.621	0.503	1.42	-2.49	0.0126	0.117	-1.19	-2.28	3.24	0.00118	0.0429	1.69	3.22	3.91	9.4e-05	0.00325	Krtap31-1	AGGCTAGGCTGGCAGCAGGT	70831	keratin associated protein 31-1
Ptpn23_GCTGTGGTAGAGGGCCAGTG	3.01	7.53	5	5.79	5.62	15.1	2.69e-06	0.000612	4.53	23.1	1.36	0.172	0.482	0.371	1.29	-2.68	0.00736	0.0884	-0.773	-1.71	3.65	0.000261	0.0187	1.14	2.21	4.44	8.86e-06	0.000623	Ptpn23	GCTGTGGTAGAGGGCCAGTG	104831	protein tyrosine phosphatase, non-receptor type 23
Guf1_TTTCAGTATCATTGCACATG	2.27	5.32	3.44	5.16	4.97	5.43	0.00125	0.0274	3.04	8.21	1.07	0.283	0.601	0.509	1.42	-3.45	0.000564	0.0209	-1.65	-3.14	4.13	3.56e-05	0.00542	2.16	4.47	5	5.78e-07	8.13e-05	Guf1	TTTCAGTATCATTGCACATG	231279	GUF1 homolog, GTPase
Mtch2_ACTACAAACATACCGTGGAA	1.5	-0.634	2.49	-0.559	0.586	-2.09	0.0781	0.175	-2.14	-4.4	-1.56	0.118	0.406	-1.2	-2.3	3.63	0.000289	0.0144	2.24	4.73	-4.39	1.14e-05	0.00255	-3.45	-10.9	-5.53	3.24e-08	8.45e-06	Mtch2	ACTACAAACATACCGTGGAA	56428	mitochondrial carrier 2
Nrarp_CTACACCAGTCAGTCATCGA	1.24	-1.59	-1.05	0.865	2.32	-2.69	0.0332	0.101	-2.83	-7.1	-2.04	0.0409	0.249	-1.44	-2.72	-5.61	2.02e-08	2.62e-05	-3.87	-14.7	3.13	0.00173	0.0536	2.43	5.39	3.87	0.00011	0.00361	Nrarp	CTACACCAGTCAGTCATCGA	67122	Notch-regulated ankyrin repeat protein
Klf11_ACCAGCATCACAGTTCCCTG	4.17	8.2	5.49	6.74	5.72	24.6	1.18e-07	6.87e-05	4.03	16.3	2.77	0.00561	0.0969	1.1	2.15	-1.03	0.304	0.601	-0.404	-1.32	3.56	0.000372	0.0227	1.51	2.84	4.25	2.16e-05	0.00116	Klf11	ACCAGCATCACAGTTCCCTG	194655	Kruppel-like factor 11
Rsbn1l_TTCTAGTGTACATTGCCATG	3.46	1.29	2	3.97	3.69	-2.5	0.0435	0.118	-2.18	-4.52	1.93	0.0537	0.283	0.864	1.82	-3	0.00268	0.0509	-1.48	-2.8	4.43	9.25e-06	0.0022	2.35	5.09	5.41	6.4e-08	1.5e-05	Rsbn1l	TTCTAGTGTACATTGCCATG	242860	round spermatid basic protein 1-like
Abcd2_TTCGGGAGTGGACATACCGC	4.16	8.55	7.49	7.29	6.6	36.2	9.77e-09	9.07e-06	4.39	21	2.42	0.0157	0.159	0.621	1.54	4.61	4.1e-06	0.00107	1.1	2.14	-1.77	0.0768	0.352	-0.479	-1.39	-2.29	0.0222	0.116	Abcd2	TTCGGGAGTGGACATACCGC	26874	ATP-binding cassette, sub-family D (ALD), member 2
Gm13290_TGCCGGGTCACCAGTGCCTG	2.64	7.4	4.54	5.6	3.83	18.4	7.71e-07	0.000265	4.75	27	4.36	1.28e-05	0.00377	2.12	4.35	1.53	0.126	0.391	0.724	1.65	2.73	0.0063	0.105	1.4	2.64	3.21	0.00131	0.0189	Gm13290	TGCCGGGTCACCAGTGCCTG	545646	predicted gene 13290
Serpinc1_AGCTCGTTAATGGCGCCCTG	3.6	4.65	3.18	5.67	4.85	0.906	0.397	0.566	1.02	2.03	2.33	0.0198	0.177	0.947	1.93	-3.05	0.00229	0.0464	-1.35	-2.56	4.85	1.21e-06	0.000491	2.3	4.93	5.91	3.44e-09	1.36e-06	Serpinc1	AGCTCGTTAATGGCGCCCTG	11905	serine (or cysteine) peptidase inhibitor, clade C (antithrombin), member 1
Acer2_AATGTGCGTGTGTTTAAGCT	3.85	5.78	3.25	5.51	4.52	3.46	0.0118	0.0704	1.95	3.87	2.19	0.0286	0.21	0.866	1.82	-2.57	0.0102	0.104	-1.12	-2.18	4.26	2.04e-05	0.00371	1.99	3.97	5.21	1.93e-07	3.52e-05	Acer2	AATGTGCGTGTGTTTAAGCT	230379	alkaline ceramidase 2
Adam6a_TAGGCCTAAAACATGATGAG	3.49	8.03	6.33	6.97	5.58	27.4	5.93e-08	4.2e-05	4.54	23.2	4.68	2.94e-06	0.00151	1.31	2.48	2.73	0.00626	0.0807	0.763	1.7	1.8	0.0719	0.342	0.549	1.46	2.16	0.0308	0.143	Adam6a	TAGGCCTAAAACATGATGAG	238406	a disintegrin and metallopeptidase domain 6A
Slc22a2_TTCAGTCATTAGTGAACGTG	3.31	6.02	5.69	7.21	5.97	6.11	0.000651	0.018	2.72	6.57	2.87	0.00411	0.0828	1.02	2.02	-1.54	0.125	0.388	-0.552	-1.47	4.06	4.94e-05	0.00678	1.57	2.97	4.89	1.03e-06	0.000126	Slc22a2	TTCAGTCATTAGTGAACGTG	20518	solute carrier family 22 (organic cation transporter), member 2
Gm13154_TTTGTAAGGTGTATATTGGG	2.63	7.5	5.59	6.72	4.57	17.3	1.13e-06	0.000353	4.86	29.1	4.71	2.43e-06	0.00131	1.7	3.24	2.35	0.0188	0.145	0.849	1.8	2.18	0.0296	0.224	0.847	1.8	2.62	0.00875	0.0645	Gm13154	TTTGTAAGGTGTATATTGGG	433804	zinc finger protein 985
Eif4enif1_GCAGGTCCTTATCACTGAGA	3.07	1.84	3.7	5.68	3.32	-1.5	0.181	0.324	-1.23	-2.35	5.63	1.79e-08	3.64e-05	2.15	4.45	0.454	0.65	0.843	0.193	1.14	4.37	1.25e-05	0.00268	1.96	3.89	5.51	3.56e-08	9.04e-06	Eif4enif1	GCAGGTCCTTATCACTGAGA	74203	eukaryotic translation initiation factor 4E nuclear import factor 1
Fam47e_AAGCGGGTAAAGATGAGGTA	1.28	4.5	2.38	4.57	2.62	4.05	0.00571	0.0628	3.22	9.29	3.9	9.43e-05	0.0122	1.86	3.62	-0.872	0.383	0.668	-0.449	-1.36	4.19	2.82e-05	0.00455	2.3	4.94	5.18	2.27e-07	3.99e-05	Fam47e	AAGCGGGTAAAGATGAGGTA	384198	family with sequence similarity 47, member E
Gm10220_AGCGTCCTTCCTCCCCTCTC	2.51	5.52	2.32	4.77	2.87	5.75	0.000911	0.0223	3.01	8.06	2.4	0.0164	0.163	1.07	2.09	-2.1	0.036	0.206	-1.05	-2.07	3.98	6.8e-05	0.00802	2.11	4.33	4.9	9.76e-07	0.000121	Gm10220	AGCGTCCTTCCTCCCCTCTC	434689	predicted gene 10220
Cdc25a_TGCATCTCGTCACATCTACG	4.13	6.98	6.34	6.9	7.53	10.3	2.9e-05	0.00257	2.84	7.17	-1.19	0.233	0.552	-0.305	-1.24	-4.66	3.14e-06	0.000911	-1.14	-2.2	3.01	0.00263	0.0678	0.834	1.78	3.74	0.000184	0.00518	Cdc25a	TGCATCTCGTCACATCTACG	12530	cell division cycle 25A
Wisp2_GCTGTGAGGTGAATGGCCGC	3.72	0.291	3.3	0.401	2.86	-4.02	0.0059	0.0633	-3.43	-10.8	-3.7	0.000214	0.0192	-2.49	-5.61	0.898	0.369	0.657	0.449	1.36	-4.35	1.33e-05	0.00283	-2.94	-7.66	-5.17	2.34e-07	4.08e-05	Wisp2	GCTGTGAGGTGAATGGCCGC	22403	WNT1 inducible signaling pathway protein 2
Mrpl20_TCACCGCCCTGACGGCCAGG	3.88	0.0512	-0.288	1.29	2.84	-3.99	0.00614	0.064	-3.83	-14.2	-1.65	0.0989	0.374	-1.08	-2.11	-5.27	1.35e-07	0.000104	-3.33	-10.1	3.15	0.00164	0.0518	2.25	4.76	3.91	9.27e-05	0.00321	Mrpl20	TCACCGCCCTGACGGCCAGG	66448	mitochondrial ribosomal protein L20
Vmac_GGCCTGCAGGCTGCGAACTG	1.85	4.48	1.39	4.2	3.2	2.81	0.0282	0.0933	2.66	6.33	1.72	0.085	0.35	0.934	1.91	-3.11	0.00186	0.0411	-1.86	-3.62	4.39	1.15e-05	0.00255	2.79	6.92	5.32	1.01e-07	2.12e-05	Vmac	GGCCTGCAGGCTGCGAACTG	106639	vimentin-type intermediate filament associated coiled-coil protein
Lefty2_TGGTCCGTTTCGCGGCGCAG	3.63	5.36	4.95	3.79	4.54	3.2	0.0166	0.0757	1.74	3.34	-2.79	0.00531	0.0941	-1.08	-2.12	1.97	0.0484	0.24	0.613	1.53	-4.31	1.6e-05	0.00317	-1.69	-3.24	-5.24	1.61e-07	3.04e-05	Lefty2	TGGTCCGTTTCGCGGCGCAG	320202	left-right determination factor 2
Zbtb41_GATAAGACATTTGACCGGAT	1.65	-1.35	-1.59	0.983	0.672	-2.62	0.0367	0.107	-3	-8	1.22	0.221	0.54	0.705	1.63	-3.65	0.00026	0.0137	-2.42	-5.35	4.46	8.12e-06	0.002	3.12	8.72	5.39	6.97e-08	1.6e-05	Zbtb41	GATAAGACATTTGACCGGAT	226470	zinc finger and BTB domain containing 41
Pepd_CTGCTATGGTGTCATCGATG	3.49	5.57	4.93	6.18	5.47	4.07	0.00559	0.0625	2.09	4.25	2.12	0.0342	0.229	0.627	1.54	-2.54	0.0111	0.109	-0.837	-1.79	4.16	3.17e-05	0.00498	1.46	2.76	5.09	3.55e-07	5.61e-05	Pepd	CTGCTATGGTGTCATCGATG	18624	peptidase D
Mup10_GATGATGCTGCTGCTGTGTT	2.27	2.84	0.155	3.77	2.34	0.397	0.704	0.82	0.504	1.42	2.1	0.0354	0.233	1.23	2.35	-3.52	0.000439	0.0185	-2.26	-4.79	5.08	3.84e-07	0.000211	3.49	11.2	6.17	6.62e-10	3.58e-07	Mup10	GATGATGCTGCTGCTGTGTT	17840 /// 100039008	major urinary protein 1 /// major urinary protein 10
Prr15l_ACCTACGCCCAAACAGAGGG	2.6	6.47	4.64	5.95	4.29	8.46	9.76e-05	0.00552	3.87	14.7	4.59	4.4e-06	0.00188	1.72	3.29	0.648	0.517	0.763	0.251	1.19	3.51	0.00044	0.0249	1.47	2.76	4.31	1.66e-05	0.000965	Prr15l	ACCTACGCCCAAACAGAGGG	217138	proline rich 15-like
Gm6406_CCAAGAGGATGTCTGTAATG	2.46	4.9	2.65	4.8	3.02	3.17	0.0173	0.0767	2.43	5.4	3.79	0.000152	0.016	1.65	3.13	-1.11	0.265	0.563	-0.539	-1.45	4.24	2.2e-05	0.00387	2.18	4.55	5.28	1.29e-07	2.54e-05	Gm6406	CCAAGAGGATGTCTGTAATG	623186	proline rich 23A, member 2
Ly6e_TATCACGTTATCTGCCGCTG	3.86	4.23	1.42	3.89	4.48	0.274	0.793	0.88	0.317	1.25	-1.23	0.22	0.538	-0.638	-1.56	-6.07	1.25e-09	3.03e-06	-3.35	-10.2	4.53	5.88e-06	0.00155	2.71	6.57	5.41	6.16e-08	1.46e-05	Ly6e	TATCACGTTATCTGCCGCTG	17069	lymphocyte antigen 6 complex, locus E
Krt71_CCTGGACAGCATCATCGATG	3.97	6.63	4.96	6.68	5.62	7.15	0.000263	0.0103	2.66	6.31	2.81	0.00498	0.0912	1.01	2.02	-1.52	0.127	0.392	-0.568	-1.48	3.94	8.18e-05	0.00899	1.58	2.99	4.78	1.79e-06	0.00019	Krt71	CCTGGACAGCATCATCGATG	56735	keratin 71
Dpf1_CCACCGATCTTGTACTCGCA	3.89	5.48	5.79	4.29	5.33	3.12	0.0186	0.0785	1.58	3	-3.07	0.00214	0.0607	-1.33	-2.51	1.67	0.0945	0.338	0.603	1.52	-4.35	1.34e-05	0.00284	-1.93	-3.82	-5.25	1.51e-07	2.91e-05	Dpf1	CCACCGATCTTGTACTCGCA	29861	D4, zinc and double PHD fingers family 1
Inafm1_GGGCTGAGCGAGGGTCCCCG	2.16	6.25	5.57	6.53	4.08	9.91	3.72e-05	0.00301	4.08	16.9	5.15	2.65e-07	0.000277	1.74	3.34	2.76	0.00583	0.0778	0.967	1.96	2.06	0.0395	0.257	0.774	1.71	2.57	0.0102	0.0712	Inafm1	GGGCTGAGCGAGGGTCCCCG	66300	InaF motif containing 1
Pkd2l1_TCAGTACAATAACATGAACG	2.12	-0.029	0.959	3.85	2.79	-2.2	0.0669	0.157	-2.15	-4.45	2	0.046	0.264	0.895	1.86	-3	0.00273	0.0513	-1.65	-3.14	4.44	9.17e-06	0.00219	2.55	5.85	5.44	5.23e-08	1.27e-05	Pkd2l1	TCAGTACAATAACATGAACG	329064	polycystic kidney disease 2-like 1
Evi2b_GGATAACATCAGAGAGAGTG	2.62	4.69	1.58	4.02	2.46	2.84	0.027	0.0915	2.07	4.2	2.95	0.0032	0.0734	1.31	2.47	-1.97	0.0488	0.241	-1.04	-2.05	4.24	2.22e-05	0.00387	2.34	5.08	5.29	1.23e-07	2.46e-05	Evi2b	GGATAACATCAGAGAGAGTG	216984	ecotropic viral integration site 2b
Fam65b_CTACAGTCCCTTTGACGTGG	3.09	5.61	3.39	4.83	3.94	5.23	0.00154	0.0312	2.53	5.79	2.44	0.0146	0.154	1.09	2.13	-2.04	0.041	0.22	-0.953	-1.94	4.04	5.3e-05	0.007	2.04	4.11	4.92	8.5e-07	0.000109	Fam65b	CTACAGTCCCTTTGACGTGG	193385	family with sequence similarity 65, member B
Nabp1_TCTGTGTGGGATGAGATCGG	3.62	7.49	4.83	6.51	5.32	17.2	1.16e-06	0.00036	3.87	14.7	2.27	0.0233	0.192	0.821	1.77	-1.65	0.0999	0.347	-0.609	-1.53	3.56	0.000367	0.0225	1.43	2.69	4.32	1.58e-05	0.000933	Nabp1	TCTGTGTGGGATGAGATCGG	109019	nucleic acid binding protein 1
Zbtb6_CCTAGATTTCCATGTCAAAG	0.601	-2.93	0.451	-2.55	-1.39	-2.68	0.0337	0.102	-3.53	-11.6	-2.32	0.0205	0.18	-1.86	-3.63	2.56	0.0104	0.105	1.71	3.27	-4.31	1.61e-05	0.00317	-3.57	-11.9	-5.31	1.11e-07	2.27e-05	Zbtb6	CCTAGATTTCCATGTCAAAG	241322	zinc finger and BTB domain containing 6
Mtrf1_CGGATGCAGCGCATTCACAC	2.88	7.06	4.48	6.04	4.97	15.2	2.55e-06	0.000595	4.18	18.1	1.23	0.219	0.537	0.509	1.42	-2.73	0.00635	0.0812	-1.13	-2.19	3.64	0.000278	0.0194	1.64	3.12	4.38	1.16e-05	0.000755	Mtrf1	CGGATGCAGCGCATTCACAC	211253	mitochondrial translational release factor 1
Myl10_TCGCATAAATGTCAAGAACG	2.48	5.13	3.33	4.62	4.14	3.59	0.01	0.0688	2.64	6.23	2.23	0.0258	0.2	0.838	1.79	-2.47	0.0136	0.121	-1.02	-2.03	4.19	2.8e-05	0.00453	1.86	3.63	5.13	2.88e-07	4.76e-05	Myl10	TCGCATAAATGTCAAGAACG	59310	myosin, light chain 10, regulatory
Btbd8_CCTCCTACCTGAGCACGTCG	2.84	-0.288	3.6	1.38	3.12	-3.25	0.0155	0.0745	-3.13	-8.76	-2.95	0.0032	0.0734	-1.93	-3.82	1.79	0.0732	0.296	0.884	1.85	-4.27	2e-05	0.00366	-2.82	-7.05	-5.2	2.01e-07	3.62e-05	Btbd8	CCTCCTACCTGAGCACGTCG	100503185	BTB (POZ) domain containing 8
Casp9_GTCACAGACCTTGAGACCCG	2.79	5.64	5.61	3.94	3.99	5.17	0.00163	0.0324	2.87	7.3	1.37	0.17	0.478	0.558	1.47	5.22	1.75e-07	0.000126	1.8	3.48	-2.97	0.003	0.0721	-1.24	-2.37	-3.94	8.26e-05	0.00295	Casp9	GTCACAGACCTTGAGACCCG	12371	caspase 9
Arap1_TTGCAGTGGAGCGGAACGAG	3.03	-0.36	3.62	1.47	2.32	-3.74	0.00836	0.0674	-3.39	-10.5	-1.7	0.0887	0.357	-1.05	-2.07	3.14	0.0017	0.039	1.44	2.7	-4.02	5.86e-05	0.00744	-2.48	-5.58	-5.11	3.14e-07	5.13e-05	Arap1	TTGCAGTGGAGCGGAACGAG	69710	ArfGAP with RhoGAP domain, ankyrin repeat and PH domain 1
Gm14458_ATAGAGGCACAGCTGGATGT	1.68	2.78	2.56	4.75	3.79	0.894	0.403	0.571	1.05	2.07	1.72	0.0858	0.352	0.753	1.68	-3.61	0.000303	0.0148	-1.72	-3.3	4.84	1.3e-06	0.000516	2.47	5.55	5.87	4.3e-09	1.64e-06	Gm14458	ATAGAGGCACAGCTGGATGT	100042782	ferritin, heavy polypeptide-like 17, member D
Daglb_AGCTTAGACATAGACTTCCG	2.65	6.4	5.49	6.09	4.64	9.57	4.61e-05	0.00338	3.75	13.5	5.19	2.06e-07	0.000228	1.5	2.83	2.8	0.0051	0.0724	0.849	1.8	1.98	0.0472	0.279	0.652	1.57	2.53	0.0115	0.0766	Daglb	AGCTTAGACATAGACTTCCG	231871	diacylglycerol lipase, beta
Arl6ip4_ACTGGATCGCGATGTCCTCT	4.88	6.54	4.83	6.23	5.99	4.93	0.00211	0.0385	1.67	3.19	1.06	0.29	0.608	0.344	1.27	-3.46	0.000545	0.0206	-1.19	-2.29	4.12	3.82e-05	0.00562	1.54	2.9	4.98	6.2e-07	8.54e-05	Arl6ip4	ACTGGATCGCGATGTCCTCT	65105	ADP-ribosylation factor-like 6 interacting protein 4
Ier3_GCACCGAAAACGCAGCCGAA	0.659	-2.38	0.519	-2.02	-0.303	-2.69	0.0335	0.102	-3.04	-8.23	-3.15	0.00166	0.0539	-2.59	-6.04	1.66	0.0972	0.343	1.16	2.24	-4.39	1.13e-05	0.00253	-3.76	-13.5	-5.31	1.1e-07	2.25e-05	Ier3	GCACCGAAAACGCAGCCGAA	15937	immediate early response 3
Fkbp1a_ACCCGTGTAGTGCACCACGC	4.66	8	7.3	8.11	7.93	19.3	5.54e-07	0.000208	3.33	10.1	-1.63	0.103	0.381	-0.315	-1.24	-4.34	1.43e-05	0.0023	-0.885	-1.85	2.57	0.0102	0.133	0.57	1.48	3.05	0.00232	0.0273	Fkbp1a	ACCCGTGTAGTGCACCACGC	14225	FK506 binding protein 1a
Polq_AGCCCTCACTCCCTTTACAA	1.98	5.79	1.71	3.03	3.14	8.4	0.000102	0.00563	3.81	14	0.694	0.488	0.761	0.454	1.37	-3.6	0.000321	0.0153	-2.31	-4.95	3.9	9.81e-05	0.0102	2.76	6.78	4.73	2.28e-06	0.000229	Polq	AGCCCTCACTCCCTTTACAA	77782	polymerase (DNA directed), theta
Kat2a_GCTCGCCTGGAAGAACGGCG	1.72	-2.14	-2.32	0.809	0.827	-3.16	0.0175	0.0769	-3.86	-14.5	0.551	0.582	0.818	0.395	1.31	-4.3	1.69e-05	0.00257	-3.11	-8.64	4.37	1.23e-05	0.00265	3.51	11.4	5.33	1e-07	2.11e-05	Kat2a	GCTCGCCTGGAAGAACGGCG	14534	K(lysine) acetyltransferase 2A
Aqp1_CCTAGGCTTCAATTACCCAC	2.89	5.42	0.882	3.7	2.48	3.91	0.00679	0.0656	2.54	5.83	1.3	0.194	0.51	0.642	1.56	-3.32	0.000894	0.0274	-1.89	-3.7	4.21	2.6e-05	0.00434	2.53	5.77	5.1	3.47e-07	5.55e-05	Aqp1	CCTAGGCTTCAATTACCCAC	11826	aquaporin 1
Arl8b_CCTCCTTCCAGAAGAGCGAA	2.05	3.4	0.0127	2.87	0.959	1.06	0.327	0.495	1.34	2.52	3.32	0.000885	0.0399	2.14	4.4	-1.95	0.0509	0.247	-1.32	-2.49	4.73	2.25e-06	0.000768	3.45	11	5.78	7.58e-09	2.57e-06	Arl8b	CCTCCTTCCAGAAGAGCGAA	67166	ADP-ribosylation factor-like 8B
Klra2_GTTGTAGGCAAGCAAGTGGA	2.87	0.835	-1.52	1.57	0.792	-1.57	0.164	0.3	-2.04	-4.12	1.84	0.0651	0.311	1.21	2.32	-3.25	0.00116	0.0317	-2.26	-4.79	4.59	4.34e-06	0.00123	3.47	11.1	5.59	2.24e-08	6.17e-06	Klra2	GTTGTAGGCAAGCAAGTGGA	16633	killer cell lectin-like receptor, subfamily A, member 2
Cdhr3_GGCACATCAAACACGTACGA	1.66	-0.899	0.903	-1.37	-0.868	-2.55	0.0406	0.113	-2.55	-5.87	-1.67	0.0957	0.369	-1.2	-2.29	3.32	0.000914	0.0277	1.91	3.76	-4.24	2.21e-05	0.00387	-3.11	-8.61	-5.33	1e-07	2.11e-05	Cdhr3	GGCACATCAAACACGTACGA	68764	cadherin-related family member 3
Mtf2_TCAAACGTCTACCGTTACAG	3.67	7.65	6.3	7.65	5.74	20.5	3.84e-07	0.000159	3.99	15.9	4.08	4.43e-05	0.00783	1.74	3.35	0.967	0.334	0.627	0.403	1.32	3.01	0.00259	0.0673	1.34	2.53	3.54	0.000402	0.0087	Mtf2	TCAAACGTCTACCGTTACAG	17765	metal response element binding transcription factor 2
Ugt2b34_CATAGTCTCTGAGAGTGTCG	3.55	6.54	6.35	5.68	5.19	9	6.7e-05	0.00425	2.99	7.96	0.607	0.544	0.797	0.206	1.15	4.62	3.9e-06	0.00103	1.4	2.64	-3.36	0.000785	0.0341	-1.19	-2.29	-4.25	2.1e-05	0.00114	Ugt2b34	CATAGTCTCTGAGAGTGTCG	100727	UDP glucuronosyltransferase 2 family, polypeptide B34
Trmt2a_TACCTGGAAGAATGCATGAG	2.28	-0.634	-1.14	1.13	0.602	-2.75	0.0307	0.0974	-2.91	-7.54	1.51	0.132	0.427	0.944	1.92	-3.29	0.00101	0.0291	-2.21	-4.64	4.34	1.43e-05	0.00296	3.16	8.92	5.27	1.34e-07	2.61e-05	Trmt2a	TACCTGGAAGAATGCATGAG	15547	TRM2 tRNA methyltransferase 2A
Chrna9_GCACGATGCGTACCTCACGT	3.29	0.0867	2.82	1.04	4.35	-3.16	0.0176	0.0771	-3.2	-9.21	-4.98	6.48e-07	0.000529	-3.12	-8.71	-2.38	0.0175	0.139	-1.07	-2.1	-3.32	0.000896	0.0368	-2.05	-4.15	-3.42	0.000629	0.0116	Chrna9	GCACGATGCGTACCTCACGT	231252	cholinergic receptor, nicotinic, alpha polypeptide 9
Olfr890_ATAACACCCAAAATGCTGGT	3.35	1.74	3.28	5.02	3.7	-1.36	0.219	0.371	-1.59	-3.01	3.15	0.00164	0.0534	1.21	2.31	-2.06	0.0397	0.217	-0.895	-1.86	4.56	5.14e-06	0.0014	2.1	4.3	5.64	1.72e-08	5.03e-06	Olfr890	ATAACACCCAAAATGCTGGT	258474	olfactory receptor 890
Inip_CATGCATTACCTTGTCCTGA	3.89	0.0512	0.797	3.15	3.5	-4.34	0.00403	0.0561	-3.84	-14.3	-1.54	0.122	0.412	-0.747	-1.68	-4.87	1.11e-06	0.00048	-2.71	-6.55	3.36	0.000785	0.0341	1.97	3.91	3.86	0.000114	0.0037	Inip	CATGCATTACCTTGTCCTGA	66209	INTS3 and NABP interacting protein
Trib2_TGCTGCGTGACCTCAAGCTG	3.57	5.1	3.92	2.53	4.94	2.05	0.0823	0.182	1.5	2.84	-5.21	1.93e-07	0.000216	-2.62	-6.17	-2.28	0.0223	0.159	-0.856	-1.81	-3.55	0.000388	0.0232	-1.77	-3.41	-3.74	0.000188	0.00524	Trib2	TGCTGCGTGACCTCAAGCTG	217410	tribbles pseudokinase 2
Olfr860_TTATGCTGAATGCCTAACCC	3.57	7.74	4.66	5.78	5.96	14.6	3.35e-06	0.000695	4.17	17.9	-0.00589	0.995	0.998	-0.00216	-1	-4.61	3.94e-06	0.00104	-1.74	-3.34	4.21	2.55e-05	0.00431	1.74	3.33	5.09	3.55e-07	5.61e-05	Olfr860	TTATGCTGAATGCCTAACCC	258521	olfactory receptor 860
Tram1_AATGAACGTGCCCCACACAC	2.82	-0.372	-0.062	1.6	2.73	-3.35	0.0137	0.0723	-3.19	-9.15	-1.42	0.157	0.461	-0.794	-1.73	-5.08	3.83e-07	0.000218	-3	-7.99	3.46	0.000531	0.0274	2.2	4.61	4.11	3.89e-05	0.00174	Tram1	AATGAACGTGCCCCACACAC	17979 /// 72265	nuclear receptor coactivator 3 /// translocating chain-associating membrane protein 1
Wdtc1_ATAGAGCATAGCGTTGTGCG	3.83	5	3.88	5.38	4.94	1.79	0.121	0.24	1.15	2.22	1.48	0.138	0.436	0.511	1.43	-3.52	0.000431	0.0183	-1.41	-2.66	4.55	5.48e-06	0.00147	1.92	3.79	5.51	3.51e-08	8.98e-06	Wdtc1	ATAGAGCATAGCGTTGTGCG	230796	WD and tetratricopeptide repeats 1
Prkaa2_CAGAACGGTTGAGATAGTCT	2.96	5.97	3.65	5.45	4.24	5.71	0.000952	0.0229	3.01	8.08	3.01	0.0026	0.0662	1.33	2.51	-1.39	0.163	0.445	-0.644	-1.56	3.96	7.41e-05	0.00848	1.97	3.92	4.83	1.36e-06	0.000155	Prkaa2	CAGAACGGTTGAGATAGTCT	108079	protein kinase, AMP-activated, alpha 2 catalytic subunit
Tekt4_GGCCAGACCCGAGGACGTGT	2.61	5.5	3.97	5.56	3.54	5.64	0.00101	0.0239	2.89	7.42	4.69	2.79e-06	0.00145	2.05	4.15	0.469	0.639	0.837	0.212	1.16	3.79	0.000151	0.0134	1.84	3.58	4.62	3.8e-06	0.000331	Tekt4	GGCCAGACCCGAGGACGTGT	71840	tektin 4
Myl1_CTGCGTGTCTTCGACAAGGA	3.16	4.69	1.82	4.48	3.53	2.12	0.0746	0.169	1.54	2.9	1.94	0.052	0.279	1	2	-2.96	0.00309	0.0551	-1.67	-3.19	4.43	9.33e-06	0.00221	2.67	6.37	5.39	7.07e-08	1.61e-05	Myl1	CTGCGTGTCTTCGACAAGGA	17901	myosin, light polypeptide 1
Chchd4_TGACCCCAATGATCCCTATG	3.4	5.83	3.84	2.45	3.05	4.61	0.00298	0.0478	2.44	5.44	-2.03	0.0421	0.252	-1.04	-2.06	2.5	0.0124	0.116	1.06	2.09	-3.99	6.56e-05	0.00783	-2.11	-4.3	-4.92	8.6e-07	0.00011	Chchd4	TGACCCCAATGATCCCTATG	72170	coiled-coil-helix-coiled-coil-helix domain containing 4
Aff4_AGAGCGACAGTACCACTCAG	1.57	-1.59	-1.67	-0.941	1.82	-2.99	0.022	0.0834	-3.15	-8.91	-2.88	0.00401	0.0821	-2.01	-4.03	-5.78	7.51e-09	1.26e-05	-3.81	-14.1	2.41	0.016	0.166	1.8	3.49	3.07	0.00217	0.0262	Aff4	AGAGCGACAGTACCACTCAG	93736	AF4/FMR2 family, member 4
Slc6a20a_TACATGTTCACACCTAAGGT	3.29	0.503	0.912	3.21	2.58	-3.23	0.0161	0.0752	-2.79	-6.91	1.41	0.16	0.466	0.753	1.69	-3.27	0.00106	0.03	-1.92	-3.78	4.24	2.22e-05	0.00387	2.67	6.37	5.15	2.59e-07	4.38e-05	Slc6a20a	TACATGTTCACACCTAAGGT	102680	solute carrier family 6 (neurotransmitter transporter), member 20A
2510009E07Rik_TCGGAAATCATACAGTACCT	2.6	3.15	2.15	-0.659	1.47	0.537	0.609	0.75	0.559	1.47	-3.33	0.000871	0.0396	-2.47	-5.55	2.12	0.0339	0.199	1.2	2.3	-4.9	9.51e-07	0.000411	-3.67	-12.8	-5.98	2.28e-09	1e-06	2510009E07Rik	TCGGAAATCATACAGTACCT	72190	RIKEN cDNA 2510009E07 gene
Dda1_TCTGACGGGTACTCTCGGGT	2.83	5.71	3.71	4.94	3.07	6.24	0.000575	0.0166	2.88	7.37	4.78	1.73e-06	0.00108	2.16	4.47	1.18	0.238	0.535	0.556	1.47	3.17	0.00153	0.0496	1.6	3.04	3.91	9.22e-05	0.0032	Dda1	TCTGACGGGTACTCTCGGGT	66498	DET1 and DDB1 associated 1
Tubb3_GCTGCCCCGGGCTGTAAGTG	2.55	6.44	3.64	4.73	2.65	10.9	2.09e-05	0.00214	3.88	14.7	5.03	4.85e-07	0.000426	2.32	4.99	2.87	0.00413	0.0644	1.35	2.55	1.91	0.0565	0.305	0.968	1.96	2.35	0.0188	0.104	Tubb3	GCTGCCCCGGGCTGTAAGTG	22152	tubulin, beta 3 class III
Sirt5_CATTGACGAGTTGCATCGCA	4.41	8.43	6.95	7.4	7.96	31.9	2.21e-08	1.81e-05	4.02	16.2	-2.64	0.00821	0.117	-0.633	-1.55	-4.59	4.48e-06	0.00112	-1.05	-2.07	1.61	0.108	0.41	0.415	1.33	2.05	0.0403	0.168	Sirt5	CATTGACGAGTTGCATCGCA	68346	sirtuin 5
Lrrc46_AAGAAACCAAATCAGGCATG	2.21	-2.01	0.143	-1.74	1.14	-2.91	0.0247	0.0876	-4.23	-18.7	-4.84	1.31e-06	0.00088	-3.82	-14.1	-0.946	0.344	0.635	-0.601	-1.52	-3.99	6.53e-05	0.00781	-3.21	-9.28	-4.55	5.31e-06	0.000421	Lrrc46	AAGAAACCAAATCAGGCATG	69297	leucine rich repeat containing 46
Egfem1_CATCCCATTGGATCCAACCA	3.43	4.5	3.07	5.52	4.52	1.31	0.235	0.392	1.06	2.08	2.28	0.0223	0.188	1.16	2.23	-2.79	0.00523	0.0733	-1.47	-2.76	4.65	3.38e-06	0.00105	2.62	6.16	5.61	1.98e-08	5.6e-06	Egfem1	CATCCCATTGGATCCAACCA	75740	EGF-like and EMI domain containing 1
Ccdc141_TCAGTGCTCTCAAACTCATG	2.99	3.94	3.99	1.36	3.2	0.858	0.422	0.589	0.935	1.91	-3.25	0.00116	0.0456	-2.06	-4.18	2.04	0.0416	0.222	0.99	1.99	-4.76	1.93e-06	0.000684	-3.05	-8.3	-5.8	6.6e-09	2.27e-06	Ccdc141	TCAGTGCTCTCAAACTCATG	545428	coiled-coil domain containing 141
Pfkm_TTAGACCAAAGACGTGACCA	3.17	5.63	2.37	4.7	3.7	5.09	0.00177	0.0342	2.46	5.52	1.45	0.147	0.449	0.677	1.6	-2.97	0.00302	0.0544	-1.51	-2.85	4.01	6.18e-05	0.00759	2.19	4.56	4.86	1.16e-06	0.000139	Pfkm	TTAGACCAAAGACGTGACCA	18642	phosphofructokinase, muscle
Serpine1_CCAGACTATGGTGAAACAGG	3.59	6.2	4.37	5.56	5.7	4.09	0.00546	0.0622	2.63	6.2	1.21	0.226	0.545	0.418	1.34	-3.33	0.000854	0.0266	-1.18	-2.27	4.12	3.85e-05	0.00565	1.6	3.03	5	5.72e-07	8.07e-05	Serpine1	CCAGACTATGGTGAAACAGG	18787	serine (or cysteine) peptidase inhibitor, clade E, member 1
Vmn1r114_TCTGGACTCAGCTTGGCCTC	1.77	-1.22	2.41	-0.157	1.55	-2.78	0.0296	0.0957	-2.99	-7.96	-3.04	0.00235	0.0629	-2.3	-4.93	1.66	0.097	0.342	1.03	2.05	-4.32	1.59e-05	0.00315	-3.34	-10.1	-5.21	1.93e-07	3.52e-05	Vmn1r114	TCTGGACTCAGCTTGGCCTC	100042996	vomeronasal 1 receptor 114
Med10_AGAAGTTCGTGGAGAACATT	4.25	10.1	7.61	8.27	8.34	106	9.22e-12	3.65e-08	5.83	56.8	-0.714	0.475	0.753	-0.146	-1.11	-3.52	0.000424	0.0181	-0.708	-1.63	2.52	0.0117	0.142	0.562	1.48	3.08	0.00208	0.0256	Med10	AGAAGTTCGTGGAGAACATT	28077	mediator complex subunit 10
Gm1587_CTACAGCCGAGAAGAACATG	3.17	4.25	2.77	4.52	5.04	0.783	0.461	0.626	1.12	2.17	0.442	0.658	0.858	0.195	1.14	-4.96	6.91e-07	0.000349	-2.34	-5.06	4.98	6.5e-07	0.000313	2.53	5.8	5.99	2.05e-09	9.16e-07	Gm1587	CTACAGCCGAGAAGAACATG	380920	predicted gene 1587
Sdr42e1_ACATGCCGTAAGAGGCGACG	4.18	7.73	5.15	6.61	6.04	11.8	1.29e-05	0.00162	3.53	11.6	1.91	0.0563	0.29	0.57	1.48	-2.09	0.0369	0.209	-0.648	-1.57	3.6	0.000318	0.0209	1.22	2.33	4.39	1.16e-05	0.000752	Sdr42e1	ACATGCCGTAAGAGGCGACG	74032	short chain dehydrogenase/reductase family 42E, member 1
Thap3_TTCTGAAAAGCGAACACCGT	0.954	-3.17	-0.762	-3.23	1.02	-2.48	0.0448	0.12	-4.13	-17.5	-5.43	5.76e-08	8.34e-05	-4.47	-22.1	-2.89	0.00388	0.0622	-2.01	-4.03	-2.88	0.00402	0.0837	-2.45	-5.48	-3.13	0.00177	0.023	Thap3	TTCTGAAAAGCGAACACCGT	69876	THAP domain containing, apoptosis associated protein 3
Gm3404_TGGCTGTCATAGTTGAACTG	4.09	9.01	6.49	6.96	6.33	30.1	3.24e-08	2.46e-05	4.9	29.9	1.26	0.208	0.526	0.254	1.19	4.08	4.54e-05	0.00481	0.807	1.75	-2.49	0.0127	0.149	-0.552	-1.47	-3.07	0.00216	0.0261	Gm3404	TGGCTGTCATAGTTGAACTG	100041554	predicted gene 3404
Zswim2_ACCAACTGCCAATCGAGGGG	3.63	6.9	6.14	7.18	5.37	11.5	1.51e-05	0.00176	3.26	9.6	4.61	3.98e-06	0.0018	1.23	2.34	1.53	0.126	0.39	0.435	1.35	2.6	0.00934	0.127	0.794	1.73	3.28	0.00104	0.0162	Zswim2	ACCAACTGCCAATCGAGGGG	71861	zinc finger SWIM-type containing 2
Olfr904_TATGCTTGGTACATATGCAA	1.27	-1.53	-1.98	-0.66	2.13	-2.29	0.0586	0.143	-2.79	-6.94	-3.31	0.00094	0.0411	-2.37	-5.18	-6.08	1.2e-09	3.01e-06	-4.07	-16.8	2.21	0.0272	0.215	1.7	3.25	2.88	0.00403	0.0393	Olfr904	TATGCTTGGTACATATGCAA	258797	olfactory receptor 904
Chchd5_TGGCAGCCAAGCCAGAGTCG	1.84	0.608	-1.64	1.96	-0.443	-0.879	0.411	0.579	-1.24	-2.36	2.86	0.0042	0.0832	1.97	3.91	-2.4	0.0163	0.134	-1.76	-3.38	4.71	2.46e-06	0.000817	3.73	13.2	5.76	8.37e-09	2.79e-06	Chchd5	TGGCAGCCAAGCCAGAGTCG	66170	coiled-coil-helix-coiled-coil-helix domain containing 5
Tmem98_TCACGACGTCGTCCACTCTG	4.35	5.86	3.75	4.75	5.36	3.33	0.014	0.0726	1.52	2.86	0.773	0.439	0.728	0.302	1.23	-3.92	8.97e-05	0.00726	-1.56	-2.95	4.24	2.19e-05	0.00387	1.86	3.64	5.16	2.49e-07	4.27e-05	Tmem98	TCACGACGTCGTCCACTCTG	103743	transmembrane protein 98
BC055324_TGAGTGGGTCCAGTAGCACA	2.37	1.59	3.38	4.9	3.09	-0.967	0.368	0.537	-0.778	-1.71	5.67	1.45e-08	3.03e-05	1.81	3.5	-0.184	0.854	0.942	-0.0722	-1.05	4.6	4.26e-06	0.00122	1.88	3.68	6.03	1.61e-09	7.4e-07	BC055324	TGAGTGGGTCCAGTAGCACA	381306	cDNA sequence BC055324
Olfr1275_CTGTATAAACACCTACAGAA	0.493	2.5	1.66	-1.33	0.212	2.09	0.0779	0.175	2.03	4.1	-2.56	0.0105	0.131	-1.99	-3.97	2.35	0.0188	0.145	1.43	2.7	-4.34	1.45e-05	0.00298	-3.42	-10.7	-5.34	9.42e-08	2.01e-05	Olfr1275	CTGTATAAACACCTACAGAA	257980	olfactory receptor 1275
Cmtm4_GAAGTAGAGGCCTTCGCACG	2.71	4.09	2.91	4.98	3.62	0.892	0.404	0.572	1.34	2.53	3.22	0.0013	0.0483	1.55	2.92	-2.02	0.0429	0.226	-1.02	-2.03	4.72	2.33e-06	0.000783	2.57	5.94	5.75	8.82e-09	2.88e-06	Cmtm4	GAAGTAGAGGCCTTCGCACG	97487	CKLF-like MARVEL transmembrane domain containing 4
Olfr1463_ATGGTAGTAGCATAGTGTAA	3.32	6.99	5.24	6.18	5.92	8.86	7.34e-05	0.0045	3.67	12.8	0.813	0.416	0.712	0.288	1.22	-3.33	0.000857	0.0267	-1.18	-2.27	3.78	0.000158	0.0137	1.47	2.77	4.58	4.75e-06	0.000388	Olfr1463	ATGGTAGTAGCATAGTGTAA	258120	olfactory receptor 1463
Actn3_CCCATGGCTAGAGAACCGCG	2.88	-0.626	-1.05	1.52	1.83	-2.67	0.0341	0.103	-3.5	-11.3	0.179	0.858	0.947	0.107	1.08	-4.75	2e-06	0.000678	-3.12	-8.68	4.58	4.67e-06	0.00131	3.22	9.35	5.49	3.99e-08	1.01e-05	Actn3	CCCATGGCTAGAGAACCGCG	11474	actinin alpha 3
Ccl19_TCTGGGGGGTGCTAATGATG	2.89	-0.119	3.73	1.39	2.23	-3.26	0.0153	0.0742	-3.01	-8.04	-1.28	0.202	0.519	-0.855	-1.81	3.53	0.000411	0.0177	1.89	3.69	-4.02	5.81e-05	0.00739	-2.74	-6.68	-5.1	3.45e-07	5.53e-05	Ccl19	TCTGGGGGGTGCTAATGATG	24047	chemokine (C-C motif) ligand 19
Ccdc91_TGGAGATGGTCTGACTCATG	3.39	6.36	4.57	5.96	4.74	7.11	0.000272	0.0105	2.95	7.75	3.66	0.000253	0.0211	1.3	2.47	-0.666	0.506	0.755	-0.25	-1.19	3.84	0.000125	0.0119	1.55	2.93	4.71	2.46e-06	0.000242	Ccdc91	TGGAGATGGTCTGACTCATG	67015	coiled-coil domain containing 91
Vmn1r23_GTGATGAGAGGACTCTCTAT	1.77	-3.54	-1.96	1.32	-0.0509	-3.95	0.00643	0.0648	-5.31	-39.7	1.89	0.0591	0.296	1.4	2.65	-2.63	0.00856	0.0953	-1.95	-3.88	4.06	4.83e-05	0.00668	3.36	10.3	4.95	7.28e-07	9.64e-05	Vmn1r23	GTGATGAGAGGACTCTCTAT	171197	vomeronasal 1 receptor 23
Olfr1339_CATTGCCCACAAGCGTAGAG	2.91	-2.38	-1.52	0.622	1.8	-4.25	0.00452	0.0588	-5.29	-39.2	-0.764	0.445	0.732	-0.525	-1.44	-4.81	1.5e-06	0.000555	-3.3	-9.85	3.63	0.000287	0.0196	2.77	6.84	4.43	9.37e-06	0.000648	Olfr1339	CATTGCCCACAAGCGTAGAG	258851	olfactory receptor 1339
Cdyl2_CTAGACTATTCCTACCTGAT	2.8	5.26	3.54	5.6	4.32	4.17	0.00495	0.0607	2.46	5.51	2.43	0.0153	0.158	1.18	2.27	-2.02	0.043	0.226	-1.03	-2.04	4.07	4.74e-05	0.00661	2.21	4.63	4.92	8.76e-07	0.000111	Cdyl2	CTAGACTATTCCTACCTGAT	75796	chromodomain protein, Y chromosome-like 2
Lrrc10b_CCACGCAAGCCGGTCATGCG	2.76	-0.337	0.707	3.4	3.01	-2.73	0.0316	0.0987	-3.09	-8.53	0.631	0.528	0.787	0.313	1.24	-4.11	3.92e-05	0.00435	-2.33	-5.01	4.4	1.07e-05	0.00244	2.64	6.23	5.28	1.29e-07	2.54e-05	Lrrc10b	CCACGCAAGCCGGTCATGCG	278795	leucine rich repeat containing 10B
Ppapdc1a_GGTAGAATGTTGTGAAACCG	1.88	-2.93	1.27	-1.25	-0.88	-3.49	0.0114	0.0698	-4.82	-28.2	-0.857	0.391	0.694	-0.687	-1.61	3.95	7.71e-05	0.00663	2.61	6.1	-4.01	6.1e-05	0.00759	-3.3	-9.83	-5.09	3.55e-07	5.61e-05	Ppapdc1a	GGTAGAATGTTGTGAAACCG	381925	phospholipid phosphatase 4
Fkbp8_CCAGCACAAAGTCGGCACGC	2.85	6.14	2.45	3.97	3.27	8.7	8.22e-05	0.0049	3.29	9.78	1.53	0.127	0.419	0.88	1.84	-2.56	0.0105	0.106	-1.5	-2.83	3.73	0.000188	0.0152	2.38	5.22	4.51	6.37e-06	0.000482	Fkbp8	CCAGCACAAAGTCGGCACGC	14232	FK506 binding protein 8
Med12_TGAAGGTTCTGAATCGCAAG	4.46	10.7	7.96	8.64	8.67	50.3	1.17e-09	1.79e-06	6.25	76	-0.705	0.481	0.757	-0.125	-1.09	-3.71	0.000209	0.0121	-0.66	-1.58	2.72	0.00653	0.107	0.535	1.45	3.3	0.000954	0.0154	Med12	TGAAGGTTCTGAATCGCAAG	59024	mediator complex subunit 12
Zbtb4_GGCACAGCAATGTACACTCG	3.81	6.62	3.69	6.1	4.3	7.39	0.000217	0.00918	2.8	6.97	3.68	0.000233	0.0201	1.39	2.63	-0.63	0.529	0.771	-0.256	-1.19	3.81	0.000142	0.0129	1.65	3.14	4.69	2.8e-06	0.000268	Zbtb4	GGCACAGCAATGTACACTCG	75580	zinc finger and BTB domain containing 4
Ankmy2_GAAGCCGTACCTTCTGATCA	2.96	-1.2	-2.53	0.777	0.835	-3.99	0.00611	0.0639	-4.16	-17.9	-0.441	0.659	0.859	-0.294	-1.23	-4.75	2.07e-06	0.000691	-3.29	-9.76	3.95	7.95e-05	0.00892	2.99	7.96	4.76	1.9e-06	2e-04	Ankmy2	GAAGCCGTACCTTCTGATCA	217473	ankyrin repeat and MYND domain containing 2
Arih1_GAACTCGCCAGATGAATACA	2.54	6.03	2.95	4.73	3.94	6.41	0.000495	0.015	3.5	11.3	0.826	0.409	0.706	0.284	1.22	-3.42	0.000635	0.0224	-1.39	-2.62	3.94	8.26e-05	0.00904	1.67	3.19	4.72	2.33e-06	0.000233	Arih1	GAACTCGCCAGATGAATACA	23806	ariadne RBR E3 ubiquitin protein ligase 1
Cyp2c68_AAGTAATCAACGAAGTCCCG	0.679	5.38	1.63	2.92	2.31	8.44	9.86e-05	0.00555	4.69	25.8	2.44	0.0146	0.154	1.54	2.91	-1.65	0.0991	0.346	-1.04	-2.06	3.72	0.000198	0.0157	2.58	6	4.51	6.47e-06	0.000486	Cyp2c68	AAGTAATCAACGAAGTCCCG	433247	cytochrome P450, family 2, subfamily c, polypeptide 68
Rps6ka6_CCTGAAGTAGTAAACAGACG	3.11	5.85	4.21	6	4.31	4.25	0.0045	0.0586	2.77	6.8	4.34	1.43e-05	0.00409	1.71	3.27	-0.326	0.745	0.893	-0.135	-1.1	4.16	3.25e-05	0.00508	1.84	3.59	5.09	3.54e-07	5.61e-05	Rps6ka6	CCTGAAGTAGTAAACAGACG	67071	ribosomal protein S6 kinase polypeptide 6
Cutal_GCATGTAAGGACGAGCCTGA	3.22	-0.481	1.34	3.59	2.96	-3.94	0.00652	0.065	-3.7	-13	1.04	0.299	0.617	0.469	1.38	-3.45	0.000562	0.0209	-1.86	-3.64	4.13	3.59e-05	0.00545	2.33	5.04	4.98	6.44e-07	8.76e-05	Cutal	GCATGTAAGGACGAGCCTGA	77996	cutA divalent cation tolerance homolog-like
Cyp2j5_GGAGTTGGGCCAATCACCAG	1.86	5.77	5.34	4.45	2.79	8.65	8.48e-05	0.00501	3.91	15	2.15	0.0314	0.22	1.22	2.33	4.94	7.9e-07	0.000374	2.54	5.8	-2.25	0.0243	0.204	-1.31	-2.49	-2.91	0.00362	0.0368	Cyp2j5	GGAGTTGGGCCAATCACCAG	13109	cytochrome P450, family 2, subfamily j, polypeptide 5
Hscb_ACGTTACGAAACTTCAGCAC	1.2	-1.35	-2.75	0.0154	1.03	-2	0.0893	0.192	-2.55	-5.85	-1.95	0.0513	0.278	-1.43	-2.69	-5.56	2.65e-08	3.38e-05	-3.95	-15.4	3.14	0.00172	0.0533	2.52	5.72	3.9	9.75e-05	0.00333	Hscb	ACGTTACGAAACTTCAGCAC	100900	HscB iron-sulfur cluster co-chaperone
Tmem177_AACACTCTGTGATCATACAT	0.223	0.298	3.21	-0.715	2.3	0.0737	0.943	0.968	0.0785	1.06	-3.93	8.64e-05	0.0117	-3.02	-8.08	1.83	0.0668	0.283	1.06	2.09	-5.27	1.38e-07	9.19e-05	-4.08	-16.9	-6.37	1.94e-10	1.22e-07	Tmem177	AACACTCTGTGATCATACAT	66343	transmembrane protein 177
Spata31d1a_GGAGAAGATACACCATCCAA	1.74	-2.01	-2.02	1.16	0.0903	-3.49	0.0115	0.0699	-3.76	-13.5	1.48	0.139	0.438	0.985	1.98	-3.08	0.00205	0.0439	-2.18	-4.54	4.12	3.77e-05	0.0056	3.17	8.99	5.01	5.36e-07	7.72e-05	Spata31d1a	GGAGAAGATACACCATCCAA	72219	spermatogenesis associated 31 subfamily D, member 1A
Papd5_CAACAATCACCACCAGCCGG	2.34	6.3	4.27	5.47	2.96	8.98	6.8e-05	0.00428	3.95	15.4	4.35	1.35e-05	0.00391	2.44	5.44	0.988	0.323	0.618	0.547	1.46	3.19	0.00143	0.0478	1.9	3.73	3.78	0.000155	0.00459	Papd5	CAACAATCACCACCAGCCGG	214627	PAP associated domain containing 5
Samsn1_GAAGTCTAGGTAAAAAAGTG	3.59	7.14	7.41	7.06	5.59	14.2	4.02e-06	0.000788	3.54	11.6	3.7	0.000214	0.0192	1.14	2.2	5.28	1.33e-07	0.000104	1.51	2.85	-1.18	0.239	0.579	-0.378	-1.3	-1.59	0.112	0.309	Samsn1	GAAGTCTAGGTAAAAAAGTG	67742	SAM domain, SH3 domain and nuclear localization signals, 1
Pcif1_CAGAAAGCGACAGCTCTCAG	2.99	7.35	6.69	7.67	5.94	16.2	1.75e-06	0.000475	4.36	20.5	4.94	7.78e-07	0.000591	1.35	2.55	3.43	0.000595	0.0215	0.932	1.91	1.43	0.153	0.477	0.422	1.34	1.7	0.09	0.271	Pcif1	CAGAAAGCGACAGCTCTCAG	20747 /// 228866	speckle-type POZ protein /// PDX1 C-terminal inhibiting factor 1
Slc25a42_GTACGTGAGGGAAGCCGCAG	3.8	6.66	4.41	5.65	5.33	9.34	5.32e-05	0.00372	2.86	7.25	1.63	0.103	0.382	0.562	1.48	-2.42	0.0157	0.132	-0.872	-1.83	3.65	0.000263	0.0187	1.43	2.7	4.44	8.9e-06	0.000624	Slc25a42	GTACGTGAGGGAAGCCGCAG	73095	solute carrier family 25, member 42
Cnot7_CTACATTACACCGCAACAGT	2.72	2.26	3.88	1.07	3.54	-0.34	0.745	0.848	-0.402	-1.32	-4.11	4.03e-05	0.00739	-2.58	-5.96	1.32	0.188	0.477	0.569	1.48	-5.06	4.09e-07	0.000221	-3.15	-8.85	-6.06	1.4e-09	6.67e-07	Cnot7	CTACATTACACCGCAACAGT	18983	CCR4-NOT transcription complex, subunit 7
Mybphl_GTATTGCCCGTATCTTGTGG	3.15	5.43	3.74	5.29	4.56	4.25	0.00452	0.0587	2.28	4.85	1.77	0.077	0.335	0.665	1.59	-2.67	0.00757	0.0896	-1.06	-2.09	4.01	6.18e-05	0.00759	1.73	3.31	4.88	1.09e-06	0.000132	Mybphl	GTATTGCCCGTATCTTGTGG	68753	myosin binding protein H-like
Cltc_AAGCAACACAAGCCAGATGG	2.18	-1.5	-1.23	1.96	-0.127	-2.77	0.03	0.0964	-3.67	-12.7	2.64	0.00833	0.118	2	3.99	-2.02	0.0431	0.226	-1.53	-2.9	4.21	2.59e-05	0.00434	3.53	11.5	5.12	3.06e-07	5.02e-05	Cltc	AAGCAACACAAGCCAGATGG	67300	clathrin, heavy polypeptide (Hc)
Bpi_GGTGCATACATGGTATGCAT	1.74	2.08	1.84	3.88	3.53	0.378	0.718	0.83	0.366	1.29	2.24	0.0252	0.199	1.25	2.37	-3.19	0.00141	0.0352	-1.84	-3.57	4.93	8.37e-07	0.000379	3.08	8.46	5.98	2.22e-09	9.83e-07	Bpi	GGTGCATACATGGTATGCAT	329547	bactericidal permeablility increasing protein
Klhl26_CAAAATCGATGATGTGACGC	3.38	2.11	0.115	2.85	3.05	-0.991	0.357	0.526	-1.31	-2.48	0.411	0.681	0.87	0.211	1.16	-4.8	1.59e-06	0.000578	-2.85	-7.21	4.89	1e-06	0.000424	3.06	8.35	5.83	5.46e-09	1.96e-06	Klhl26	CAAAATCGATGATGTGACGC	234378	kelch-like 26
Slc27a6_CAACTGCCAAACGTACCCGA	1.54	5.28	2.85	4.13	3.12	5.96	0.000749	0.0197	3.76	13.6	3.16	0.0016	0.0529	1.2	2.29	-1.27	0.205	0.498	-0.582	-1.5	3.7	0.000212	0.0163	1.78	3.43	4.69	2.69e-06	0.000261	Slc27a6	CAACTGCCAAACGTACCCGA	225579	solute carrier family 27 (fatty acid transporter), member 6
Adgrl1_CAACACCAATGCGAACCGTG	2.92	0.0311	0.665	2.35	2.66	-3.14	0.0181	0.0777	-2.89	-7.39	0.431	0.667	0.863	0.256	1.19	-4.29	1.82e-05	0.00266	-2.64	-6.22	4.3	1.68e-05	0.00325	2.89	7.43	5.21	1.91e-07	3.5e-05	Adgrl1	CAACACCAATGCGAACCGTG	330814	adhesion G protein-coupled receptor L1
Kif15_AAAAAGACACCCATGCAGAA	0.457	-2.93	0.0353	-1.61	-3.29	-2.31	0.0571	0.141	-3.39	-10.5	1.59	0.111	0.395	1.12	2.17	5.52	3.48e-08	3.91e-05	3.43	10.7	-3.13	0.00176	0.054	-2.31	-4.95	-4.07	4.68e-05	0.00197	Kif15	AAAAAGACACCCATGCAGAA	209737	kinesin family member 15
Tnfrsf1b_AGGAAGTCAACACTCACATG	3.37	0.0512	0.927	3.68	2.55	-2.87	0.0259	0.0896	-3.32	-9.99	2.1	0.0355	0.233	1.17	2.25	-2.54	0.011	0.109	-1.53	-2.88	4.18	2.97e-05	0.00473	2.7	6.49	5.09	3.55e-07	5.61e-05	Tnfrsf1b	AGGAAGTCAACACTCACATG	21938	tumor necrosis factor receptor superfamily, member 1b
Sis_GGGAAGTAAAGTGTAGCGGA	2.07	2.84	2.49	4.97	2.42	0.757	0.476	0.639	0.79	1.73	4.96	6.91e-07	0.000553	2.7	6.49	-0.445	0.656	0.846	-0.253	-1.19	4.85	1.21e-06	0.000491	2.95	7.74	5.93	3.11e-09	1.26e-06	Sis	GGGAAGTAAAGTGTAGCGGA	18591 /// 69983	platelet derived growth factor, B polypeptide /// sucrase isomaltase (alpha-glucosidase)
Bglap2_GCCTTCATGTCCAAGCAGGA	0.515	4.27	2.53	-0.88	1.19	4.11	0.00532	0.0618	3.76	13.5	-2.92	0.00348	0.0763	-2.28	-4.85	1.51	0.132	0.399	0.926	1.9	-4.04	5.24e-05	0.00695	-3.2	-9.21	-4.89	9.96e-07	0.000123	Bglap2	GCCTTCATGTCCAAGCAGGA	12097	bone gamma-carboxyglutamate protein 2
Lrrc43_CCCAAGTTACCAGTTGTGGG	2.62	5.67	1.91	4.44	2.53	3.84	0.0074	0.0665	3.03	8.14	3.68	0.000231	0.02	1.71	3.26	-0.969	0.333	0.626	-0.514	-1.43	3.96	7.65e-05	0.00867	2.22	4.66	4.97	6.73e-07	9.07e-05	Lrrc43	CCCAAGTTACCAGTTGTGGG	381741	leucine rich repeat containing 43
Gm13288_GCAGAGCTCCGAAGCGTGCC	3.24	5.6	5.5	4.68	4.1	4.92	0.00214	0.0389	2.36	5.12	0.794	0.427	0.719	0.298	1.23	4.83	1.4e-06	0.00054	1.61	3.05	-3.35	0.000818	0.0349	-1.31	-2.48	-4.26	2.05e-05	0.00112	Gm13288	GCAGAGCTCCGAAGCGTGCC	668208	predicted gene 13288
Rapsn_GACAGAGTGCCTGTAGCGGG	1.89	2.19	3.35	0.207	0.922	0.338	0.746	0.849	0.292	1.22	-1.34	0.181	0.493	-0.898	-1.86	4.46	8.04e-06	0.00164	2.23	4.69	-4.64	3.51e-06	0.00106	-3.13	-8.74	-6.03	1.65e-09	7.58e-07	Rapsn	GACAGAGTGCCTGTAGCGGG	19400	receptor-associated protein of the synapse
Olfr1308_ACATTGGAGAGTGTAAATGA	1.68	3.85	-0.226	2.54	2.36	2.05	0.0831	0.183	2.16	4.46	0.714	0.475	0.753	0.43	1.35	-4.14	3.43e-05	0.00396	-2.66	-6.32	4.44	9.07e-06	0.00217	3.09	8.51	5.37	8.03e-08	1.79e-05	Olfr1308	ACATTGGAGAGTGTAAATGA	258258	olfactory receptor 1308
Hist1h2bj_CTACTCGGTGTACGTCTACA	2.68	0.12	3.26	0.23	2.56	-2.83	0.0275	0.0924	-2.56	-5.91	-3.26	0.0011	0.0442	-2.18	-4.52	1.33	0.184	0.471	0.647	1.57	-4.25	2.16e-05	0.00383	-2.82	-7.08	-5.1	3.31e-07	5.36e-05	Hist1h2bj	CTACTCGGTGTACGTCTACA	319183	histone cluster 1, H2bj
Kdelr3_CTACAGTTACACGCCGATGG	2.74	5.72	3.3	4.57	3.77	5.35	0.00136	0.0289	2.96	7.79	2.8	0.00506	0.0921	1.53	2.9	-1.45	0.147	0.423	-0.797	-1.74	3.92	8.99e-05	0.00958	2.33	5.03	4.72	2.4e-06	0.000238	Kdelr3	CTACAGTTACACGCCGATGG	105785	KDEL (Lys-Asp-Glu-Leu) endoplasmic reticulum protein retention receptor 3
Celf1_AATGCACCAAGCACAAACCA	2.79	6.89	6.94	6.17	5.31	11.5	1.47e-05	0.00176	4.08	16.9	1.64	0.102	0.379	0.627	1.54	4.56	5.17e-06	0.00125	1.59	3.02	-2.45	0.0144	0.157	-0.966	-1.95	-3.1	0.00194	0.0244	Celf1	AATGCACCAAGCACAAACCA	13046	CUGBP, Elav-like family member 1
Hsf4_GCAGAAGTCACACTCGTTTG	2.73	5.26	4.71	5.89	4.11	3.4	0.0129	0.0713	2.54	5.8	5.06	4.21e-07	0.000396	2.01	4.04	1.52	0.129	0.396	0.623	1.54	3.16	0.00158	0.0507	1.39	2.62	3.87	0.000109	0.00358	Hsf4	GCAGAAGTCACACTCGTTTG	26386	heat shock transcription factor 4
Strn_CGAATGGGCCCGCTTCGAGG	1.4	-0.796	1.85	-0.804	0.0624	-2.11	0.0754	0.171	-2.2	-4.6	-1.65	0.0998	0.376	-1.3	-2.46	3.24	0.00118	0.032	2.1	4.28	-4.2	2.67e-05	0.00442	-3.4	-10.5	-5.25	1.54e-07	2.95e-05	Strn	CGAATGGGCCCGCTTCGAGG	268980	striatin, calmodulin binding protein
Sprr2h_CAAGGCTCAGTGCACTTTGG	3.36	1.05	0.401	2.52	1.42	-2.39	0.0506	0.13	-2.31	-4.97	3.27	0.00109	0.0441	1.46	2.75	-1.63	0.103	0.353	-0.921	-1.89	4.07	4.76e-05	0.00662	2.38	5.21	5.18	2.27e-07	3.99e-05	Sprr2h	CAAGGCTCAGTGCACTTTGG	20762	small proline-rich protein 2H
1110051M20Rik_GGAGATGCTTCCGAACTGTA	3.55	5.82	6.32	5.45	4.57	4.6	0.00302	0.0482	2.25	4.75	1.7	0.0894	0.358	0.618	1.54	5.05	4.4e-07	0.000243	1.67	3.18	-2.78	0.00537	0.0963	-1.05	-2.07	-3.54	0.000396	0.00863	1110051M20Rik	GGAGATGCTTCCGAACTGTA	228356	RIKEN cDNA 1110051M20 gene
Enox2_TGGGACAGAGCAGATCATTG	4.74	9.01	8.77	8.26	8.39	16.1	1.76e-06	0.000476	4.3	19.7	-1	0.316	0.633	-0.208	-1.15	2.82	0.00484	0.0704	0.527	1.44	-3.4	0.000681	0.0315	-0.734	-1.66	-4.17	3.1e-05	0.00149	Enox2	TGGGACAGAGCAGATCATTG	209224	ecto-NOX disulfide-thiol exchanger 2
Olfr974_CTGGACCATGCATTCAGGAA	3.19	6.1	3.75	5.18	4.63	6.65	0.000403	0.0134	2.9	7.47	1.42	0.157	0.462	0.611	1.53	-2.74	0.00611	0.0797	-1.21	-2.31	3.78	0.000155	0.0136	1.82	3.53	4.58	4.55e-06	0.000376	Olfr974	CTGGACCATGCATTCAGGAA	259111	olfactory receptor 974
Abcc4_TGGTACTTAGGAATTTACGC	2.47	6.39	3.14	3.59	2.95	10.4	2.71e-05	0.00248	3.93	15.2	-4.2	2.63e-05	0.00586	-1.88	-3.68	-0.732	0.464	0.729	-0.311	-1.24	-3.24	0.00121	0.0433	-1.57	-2.97	-3.87	0.000107	0.00354	Abcc4	TGGTACTTAGGAATTTACGC	239273	ATP-binding cassette, sub-family C (CFTR/MRP), member 4
Ntf3_TCCTCCATTAGGTATAAGGG	2.58	-0.288	0.363	3.33	2.51	-3.15	0.0179	0.0774	-2.87	-7.31	1.54	0.123	0.413	0.866	1.82	-3.02	0.00255	0.0493	-1.88	-3.67	4.13	3.67e-05	0.00551	2.74	6.69	5.01	5.3e-07	7.65e-05	Ntf3	TCCTCCATTAGGTATAAGGG	18205 /// 68051	neurotrophin 3 /// nuclear transport factor 2
Shbg_GCATGAGGATTGCACTAGGG	1.54	3.82	4.33	2.41	2.61	1.91	0.102	0.212	2.29	4.89	-0.97	0.332	0.647	-0.526	-1.44	4.12	3.73e-05	0.00422	1.78	3.43	-4.17	3.03e-05	0.0048	-2.3	-4.94	-5.35	8.84e-08	1.91e-05	Shbg	GCATGAGGATTGCACTAGGG	20415	sex hormone binding globulin
Rab1b_CCTACGCCAACGTGAAACAG	2.31	-4.33	-1.26	0.165	2.53	-4.21	0.00472	0.0598	-6.65	-100	-3.38	0.000738	0.0363	-2.47	-5.52	-5.71	1.15e-08	1.73e-05	-3.85	-14.5	1.78	0.0759	0.351	1.39	2.62	2.37	0.0177	0.101	Rab1b	CCTACGCCAACGTGAAACAG	76308	RAB1B, member RAS oncogene family
Canx_TTCATCTGGGATCTTAGAAG	1.86	-2.14	-1.43	1.79	-0.214	-3.22	0.0162	0.0753	-4	-16	2.58	0.00976	0.127	1.49	2.8	-2.02	0.0435	0.227	-1.34	-2.53	4.03	5.64e-05	0.00726	2.82	7.08	4.98	6.27e-07	8.62e-05	Canx	TTCATCTGGGATCTTAGAAG	12330	calnexin
Zdhhc4_TGAGCCACAAATACCGTGTG	3.37	4.93	3.25	5	4.06	2.07	0.0803	0.178	1.57	2.98	2.34	0.0193	0.176	1.04	2.05	-2.43	0.015	0.128	-1.15	-2.22	4.3	1.71e-05	0.0033	2.18	4.54	5.24	1.63e-07	3.06e-05	Zdhhc4	TGAGCCACAAATACCGTGTG	72881	zinc finger, DHHC domain containing 4
Stk4_TATCTGATATCATTCGGCTA	3.39	6.93	5.42	6.26	5.98	9.47	4.9e-05	0.00351	3.52	11.5	1.69	0.091	0.361	0.566	1.48	-2.29	0.0221	0.158	-0.76	-1.69	3.61	0.00031	0.0205	1.33	2.51	4.38	1.19e-05	0.00077	Stk4	TATCTGATATCATTCGGCTA	18481 /// 58231	p21 protein (Cdc42/Rac)-activated kinase 3 /// serine/threonine kinase 4
Clca3b_TTCCTACTCACTGATAACTT	3.15	-0.651	1.46	4.41	3.56	-4.09	0.00547	0.0622	-3.81	-14	1.4	0.163	0.47	0.658	1.58	-3.02	0.00252	0.049	-1.61	-3.05	4	6.28e-05	0.00766	2.27	4.81	4.86	1.17e-06	0.00014	Clca3b	TTCCTACTCACTGATAACTT	229927	chloride channel accessory 3B
Ldhal6b_GAGATTCAAGTGTCCCTGTG	3.04	1.94	1.97	3.91	3.2	-1.16	0.285	0.449	-1.08	-2.11	2.52	0.0119	0.139	1.31	2.48	-2.53	0.0115	0.112	-1.4	-2.64	4.53	5.88e-06	0.00155	2.71	6.53	5.53	3.26e-08	8.45e-06	Ldhal6b	GAGATTCAAGTGTCCCTGTG	106557	lactate dehydrogenase A-like 6B
Bag2_GCAAGTTCCTAGATGACCTG	3.36	7.73	6.8	5.44	5.59	22.9	1.88e-07	9.57e-05	4.37	20.7	0.759	0.448	0.734	0.258	1.2	4.07	4.73e-05	0.00487	1.21	2.32	-2.71	0.00663	0.107	-0.957	-1.94	-3.48	0.000504	0.0101	Bag2	GCAAGTTCCTAGATGACCTG	213539	BCL2-associated athanogene 2
Nudt16_GCGCGTCCACGAAGCCGCCA	1.67	0.481	1.14	-2.3	1.05	-1.24	0.259	0.42	-1.19	-2.28	-4.5	6.92e-06	0.00251	-3.6	-12.1	0.486	0.627	0.831	0.302	1.23	-4.81	1.49e-06	0.000571	-3.9	-14.9	-5.66	1.55e-08	4.64e-06	Nudt16	GCGCGTCCACGAAGCCGCCA	75686	nudix (nucleoside diphosphate linked moiety X)-type motif 16
Skap2_GGTTTGAATGGCAGAAACGG	2.71	7.05	5.38	4.74	4.42	16.1	1.81e-06	0.000481	4.33	20.1	-0.246	0.805	0.927	-0.0959	-1.07	3.8	0.000144	0.00956	1.31	2.49	-3.47	0.000518	0.0271	-1.41	-2.66	-4.34	1.42e-05	0.00087	Skap2	GGTTTGAATGGCAGAAACGG	54353	src family associated phosphoprotein 2
Stra8_AAACTGTTTAGGAATACACT	1.08	-3.54	-2.98	-0.263	-0.669	-3.53	0.0109	0.0695	-4.62	-24.6	1.21	0.225	0.544	0.911	1.88	-3.29	0.000991	0.0291	-2.46	-5.5	4.05	5.18e-05	0.00694	3.37	10.3	4.94	7.85e-07	0.000103	Stra8	AAACTGTTTAGGAATACACT	20899	stimulated by retinoic acid gene 8
Chrna6_GAATGTCTCCGATCCCGTCA	2.49	4.83	3.96	5.23	4.3	2.98	0.0226	0.0842	2.33	5.03	3.08	0.00206	0.0594	1.08	2.11	-1.56	0.118	0.378	-0.611	-1.53	4.05	5.14e-05	0.00694	1.69	3.22	5.02	5.21e-07	7.6e-05	Chrna6	GAATGTCTCCGATCCCGTCA	11440	cholinergic receptor, nicotinic, alpha polypeptide 6
Vmn1r52_GAAGACACTCAACAGGCAAG	3.62	5.26	4.59	6.25	4.13	2.61	0.0375	0.108	1.62	3.07	5.19	2.09e-07	0.000228	1.88	3.69	1.36	0.173	0.458	0.528	1.44	3.29	0.00102	0.0396	1.36	2.56	4.11	4e-05	0.00177	Vmn1r52	GAAGACACTCAACAGGCAAG	113849	vomeronasal 1 receptor 52
Cnot1_TAGCAGCTCATCACATGATG	1.81	-1.2	-0.164	1.58	1.53	-2.58	0.0387	0.11	-3.01	-8.05	0.797	0.426	0.718	0.458	1.37	-3.87	0.000109	0.00812	-2.42	-5.35	4.28	1.9e-05	0.00356	2.88	7.35	5.16	2.44e-07	4.19e-05	Cnot1	TAGCAGCTCATCACATGATG	234594	CCR4-NOT transcription complex, subunit 1
Ermp1_ATTGCGTACCCTTCTCGTGT	3.53	5.86	3.38	4.67	3.71	5.49	0.00118	0.0263	2.33	5.03	2.09	0.0362	0.235	0.905	1.87	-2.13	0.0334	0.198	-0.959	-1.94	3.81	0.000139	0.0127	1.86	3.64	4.64	3.53e-06	0.000317	Ermp1	ATTGCGTACCCTTCTCGTGT	226090	endoplasmic reticulum metallopeptidase 1
Ngfrap1_CAGATGAATGACGGGTTGGG	3.36	0.951	4.4	2.5	3.61	-2.86	0.0263	0.0901	-2.41	-5.31	-2.15	0.0313	0.22	-1.2	-2.3	2.47	0.0134	0.121	1.11	2.15	-4.06	4.85e-05	0.00668	-2.31	-4.95	-5.02	5.24e-07	7.61e-05	Ngfrap1	CAGATGAATGACGGGTTGGG	12070	brain expressed X-linked 3
Hnf4a_AATGTGCAGGTGTTGACCAT	3.37	7.39	4.97	5.74	6.24	19	6.15e-07	0.000227	4.02	16.3	-1.08	0.28	0.599	-0.428	-1.35	-4.07	4.68e-05	0.00486	-1.56	-2.95	2.65	0.00814	0.119	1.13	2.19	3.25	0.00114	0.0172	Hnf4a	AATGTGCAGGTGTTGACCAT	15378	hepatic nuclear factor 4, alpha
Ppp4r2_TATTCAACATTAGGATTGGG	2.64	-1.22	-0.938	2.47	0.854	-3.49	0.0114	0.0698	-3.87	-14.6	1.68	0.093	0.364	1.23	2.35	-2.78	0.00545	0.075	-2.08	-4.21	4.04	5.33e-05	0.00703	3.31	9.92	4.91	9.24e-07	0.000116	Ppp4r2	TATTCAACATTAGGATTGGG	232314	protein phosphatase 4, regulatory subunit 2
Vcan_GGCTTGTTTGGATATCGGGG	1.3	5.68	3.64	4.2	1.46	9.26	5.62e-05	0.00383	4.37	20.7	2.79	0.00524	0.0935	1.14	2.2	4.85	1.25e-06	0.000509	2.01	4.03	-1.94	0.0523	0.294	-0.875	-1.83	-2.31	0.021	0.112	Vcan	GGCTTGTTTGGATATCGGGG	13003	versican
Olfr220_TATGTACTCAGTGCAGACAA	2.81	6.57	5.27	4.14	5.94	11.4	1.59e-05	0.00181	3.77	13.6	-4.17	3e-05	0.00634	-1.73	-3.33	-1.83	0.067	0.284	-0.603	-1.52	-2.68	0.00742	0.113	-1.13	-2.19	-2.9	0.00376	0.0376	Olfr220	TATGTACTCAGTGCAGACAA	546747	olfactory receptor 220
Olfr1393_CAAGATGTTTGTGGCCAGAG	3.36	5.8	5.62	6.12	4.45	4.37	0.00393	0.0555	2.45	5.48	4.98	6.47e-07	0.000529	2	4.01	2.09	0.037	0.209	0.835	1.78	2.71	0.00681	0.108	1.17	2.25	3.23	0.00123	0.0181	Olfr1393	CAAGATGTTTGTGGCCAGAG	258463	olfactory receptor 1393
Rragc_CTTCCAGGACGACTACATGG	2.19	-1.2	-0.86	1.19	2.54	-3.13	0.0182	0.0779	-3.39	-10.5	-1.08	0.281	0.6	-0.737	-1.67	-4.92	8.44e-07	0.000387	-3.36	-10.3	3.45	0.000551	0.0281	2.63	6.18	4.22	2.49e-05	0.00128	Rragc	CTTCCAGGACGACTACATGG	54170	Ras-related GTP binding C
Rmnd1_GAAAGTACAACATGCCACAA	3.41	6.07	3.65	4.93	4.45	5.21	0.00157	0.0317	2.66	6.3	2.48	0.0132	0.147	1.17	2.24	-1.75	0.0802	0.311	-0.845	-1.8	3.85	0.000119	0.0117	2.01	4.03	4.66	3.13e-06	0.000293	Rmnd1	GAAAGTACAACATGCCACAA	66084	required for meiotic nuclear division 1 homolog
Rnf125_CAGATCAGAAAGGAGGCCCG	2.7	7.67	6.4	5.62	4.79	22.4	2.17e-07	0.000105	4.97	31.3	2.38	0.0171	0.166	0.988	1.98	4.48	7.63e-06	0.00162	1.72	3.3	-1.71	0.0867	0.372	-0.733	-1.66	-2.2	0.028	0.134	Rnf125	CAGATCAGAAAGGAGGCCCG	67664	ring finger protein 125
Samd4_AGCTTTGGTAGCCAGAACCG	2.97	5.99	5.38	4.02	3.55	6.9	0.000326	0.0118	3	8.02	2.38	0.0174	0.168	0.962	1.95	5.09	3.55e-07	0.000208	1.84	3.57	-2.06	0.0392	0.256	-0.873	-1.83	-2.76	0.00582	0.0499	Samd4	AGCTTTGGTAGCCAGAACCG	74480	sterile alpha motif domain containing 4
Sumo3_TGACCACATCAACCTGAAAG	1.47	-2.01	-0.923	-2.68	1.22	-2.98	0.0226	0.0842	-3.48	-11.2	-5.23	1.7e-07	0.000206	-4.18	-18.1	-3.11	0.00187	0.0414	-2.08	-4.24	-2.55	0.0107	0.136	-2.1	-4.28	-2.7	0.007	0.0559	Sumo3	TGACCACATCAACCTGAAAG	20610	small ubiquitin-like modifier 3
Tyw5_TGAACTAATTCGAAAAACAC	-0.213	-3.54	-2.5	0.584	-1.97	-1.87	0.107	0.219	-3.33	-10.1	3.3	0.000978	0.0418	2.55	5.87	-1.5	0.134	0.403	-1.17	-2.25	4.32	1.53e-05	0.00309	3.72	13.2	5.26	1.4e-07	2.72e-05	Tyw5	TGAACTAATTCGAAAAACAC	68736	tRNA-yW synthesizing protein 5
Golgb1_ACTCGGTGTGAACGAACTCG	3.08	2.28	1.7	4.67	3.68	-0.599	0.57	0.719	-0.735	-1.66	0.887	0.375	0.681	0.364	1.29	-4.33	1.52e-05	0.00239	-2.29	-4.9	4.87	1.12e-06	0.000466	2.66	6.31	5.82	5.86e-09	2.07e-06	Golgb1	ACTCGGTGTGAACGAACTCG	224139	golgi autoantigen, golgin subfamily b, macrogolgin 1
Gast_ATGAAGTGTTGAGGACCCTG	2.07	4.76	3.44	5.22	3.08	3.83	0.00746	0.0665	2.68	6.42	4.48	7.53e-06	0.00266	2.21	4.64	-0.19	0.85	0.941	-0.0977	-1.07	4.2	2.72e-05	0.00446	2.31	4.96	5.12	3.1e-07	5.08e-05	Gast	ATGAAGTGTTGAGGACCCTG	14459	gastrin
Prl5a1_GCACCATGTAGAAAACAACA	0.37	-1.77	-1.16	2.24	-0.137	-1.75	0.128	0.251	-2.14	-4.41	3.16	0.00158	0.0527	2.16	4.46	-1.68	0.0922	0.334	-1.21	-2.31	4.32	1.55e-05	0.0031	3.37	10.3	5.29	1.21e-07	2.42e-05	Prl5a1	GCACCATGTAGAAAACAACA	28078	prolactin family 5, subfamily a, member 1
Gatad1_GGTCCTTCGCAGAGCAACGG	3.43	8.76	4.37	5.38	4.57	46.4	1.96e-09	2.58e-06	5.33	40.1	2.57	0.0102	0.13	1.07	2.1	-0.778	0.436	0.708	-0.325	-1.25	3.06	0.00219	0.0613	1.4	2.64	3.7	0.000215	0.00574	Gatad1	GGTCCTTCGCAGAGCAACGG	67210	GATA zinc finger domain containing 1
Zfhx3_TGCAGCGGTACTTATACACG	3.66	6.31	5.75	5.7	4.85	6.7	0.000386	0.0131	2.66	6.3	-0.0718	0.943	0.98	-0.03	-1.02	4.42	9.79e-06	0.00182	1.73	3.33	-4.05	5.09e-05	0.0069	-1.76	-3.4	-4.93	8.08e-07	0.000105	Zfhx3	TGCAGCGGTACTTATACACG	11906	zinc finger homeobox 3
Taf5_TAAGACTAGATAACACTCGT	0.021	0.976	-0.847	2.19	1.12	0.668	0.527	0.684	0.948	1.93	1.74	0.0813	0.343	1.29	2.45	-3.44	0.000585	0.0214	-2.59	-6.04	4.71	2.5e-06	0.000828	3.89	14.8	5.71	1.13e-08	3.62e-06	Taf5	TAAGACTAGATAACACTCGT	226182	TATA-box binding protein associated factor 5
Cep85_CAGTAACGAGCATCTCCTGA	1.87	4.78	1.66	3.43	2.63	3.63	0.00952	0.0684	2.9	7.49	1.4	0.16	0.467	0.876	1.83	-3.01	0.0026	0.0499	-1.87	-3.65	4.02	5.74e-05	0.00736	2.74	6.7	4.87	1.1e-06	0.000134	Cep85	CAGTAACGAGCATCTCCTGA	70012	centrosomal protein 85
Pax2_CGTGGTGAGGCAGCGCATCG	2.6	4.88	2.47	3.99	3.39	3.48	0.0116	0.0702	2.28	4.84	2.7	0.00698	0.108	1.08	2.11	-1.83	0.0666	0.283	-0.866	-1.82	3.92	8.85e-05	0.00946	1.94	3.85	4.88	1.06e-06	0.00013	Pax2	CGTGGTGAGGCAGCGCATCG	18504	paired box 2
Gm14511_TGCCATCGACATGTACACGT	2.26	-1.02	-0.835	-1.27	2.06	-3.29	0.0148	0.0736	-3.28	-9.72	-5.62	1.92e-08	3.79e-05	-4.23	-18.8	-4.5	6.65e-06	0.00145	-2.89	-7.41	-1.73	0.0831	0.365	-1.34	-2.54	-1.64	0.1	0.289	Gm14511	TGCCATCGACATGTACACGT	434727	ferritin, heavy polypeptide-like 17, member C
Kcnh7_TGGCTACGCGCACAAGACGC	3.04	0.565	1.05	1.76	3.88	-2.84	0.027	0.0916	-2.48	-5.56	-2.3	0.0215	0.184	-1.15	-2.23	-5.29	1.24e-07	9.91e-05	-2.66	-6.31	2.72	0.00646	0.106	1.5	2.83	3.3	0.000974	0.0156	Kcnh7	TGGCTACGCGCACAAGACGC	170738	potassium voltage-gated channel, subfamily H (eag-related), member 7
Klhl36_TGGTGGGCACCTCCTACGTG	2.74	5.5	5.63	4.15	4.2	4.91	0.00214	0.0389	2.76	6.77	-0.498	0.619	0.839	-0.22	-1.16	4.04	5.43e-05	0.00534	1.49	2.81	-3.78	0.000157	0.0137	-1.71	-3.27	-4.8	1.58e-06	0.000172	Klhl36	TGGTGGGCACCTCCTACGTG	234796	kelch-like 36
Tldc2_TTTGCTGAGTCGGATAGCTG	3.78	6.48	4.3	5.61	5.46	8.24	0.000114	0.00607	2.7	6.49	0.252	0.801	0.925	0.106	1.08	-3.92	8.81e-05	0.00721	-1.66	-3.17	3.81	0.00014	0.0127	1.77	3.41	4.61	4.06e-06	0.000346	Tldc2	TTTGCTGAGTCGGATAGCTG	383766	TBC/LysM associated domain containing 2
Grm8_ATGGAATTATGTGTCAACAC	1.81	3.14	0.762	2.98	2.24	1.05	0.333	0.501	1.28	2.43	1.75	0.0798	0.34	0.882	1.84	-3.27	0.00108	0.0303	-1.9	-3.73	4.53	5.95e-06	0.00156	2.78	6.88	5.51	3.53e-08	9e-06	Grm8	ATGGAATTATGTGTCAACAC	14823	glutamate receptor, metabotropic 8
Nipal3_TGCAAATGTCACTAGCAGGT	3.58	5.27	4.35	5.78	4.17	2.48	0.0447	0.12	1.67	3.17	4.37	1.23e-05	0.00366	1.71	3.28	-0.427	0.67	0.854	-0.177	-1.13	4.25	2.11e-05	0.00378	1.89	3.71	5.23	1.73e-07	3.21e-05	Nipal3	TGCAAATGTCACTAGCAGGT	74552	NIPA-like domain containing 3
Wdr82_AGTATGATAGGACCTGTGAG	5.18	8.92	8.01	7.81	8.01	36.5	9.28e-09	8.72e-06	3.74	13.4	-2.5	0.0126	0.143	-0.568	-1.48	0.87	0.384	0.669	0.179	1.13	-3.14	0.00169	0.0527	-0.747	-1.68	-3.76	0.000172	0.00495	Wdr82	AGTATGATAGGACCTGTGAG	77305	WD repeat domain containing 82
Astn2_GAGGTGGTATCATAGGGCAA	3.31	7.52	4.21	5.59	4.37	12.2	1.03e-05	0.00144	4.23	18.8	2.54	0.0112	0.136	1.3	2.47	-1.22	0.222	0.518	-0.621	-1.54	3.51	0.000452	0.0252	1.93	3.8	4.2	2.73e-05	0.00135	Astn2	GAGGTGGTATCATAGGGCAA	56079	astrotactin 2
Mtpap_TGTTAGCAGTCAGATCACAC	1.95	-1.08	-0.756	-2.18	1.78	-3.06	0.02	0.0806	-3.03	-8.15	-5.57	2.58e-08	4.43e-05	-4.37	-20.7	-4.41	1.02e-05	0.00187	-2.89	-7.4	-1.85	0.0648	0.324	-1.49	-2.8	-1.73	0.0832	0.259	Mtpap	TGTTAGCAGTCAGATCACAC	67440	mitochondrial poly(A) polymerase
Slc12a1_ACAAACGGAGTGGTGCGAGG	2.75	7.15	6.46	7.26	5.52	14.3	3.74e-06	0.000748	4.4	21.1	4.71	2.42e-06	0.00131	1.43	2.7	3.06	0.00224	0.0458	0.918	1.89	1.58	0.113	0.418	0.516	1.43	1.87	0.0612	0.216	Slc12a1	ACAAACGGAGTGGTGCGAGG	20495	solute carrier family 12, member 1
Cox4i2_GGGCGTAGCAGTCAACGTAG	1.72	5.26	2.81	-0.0997	1.75	5.2	0.00158	0.0318	3.54	11.6	-2.32	0.0205	0.18	-1.72	-3.29	1.91	0.0568	0.261	1.12	2.18	-3.77	0.000165	0.0139	-2.84	-7.16	-4.61	3.99e-06	0.000341	Cox4i2	GGGCGTAGCAGTCAACGTAG	84682	cytochrome c oxidase subunit IV isoform 2
Gnai3_ATTGCAATCATACGAGCCAT	3.21	5.32	3.46	5.2	3.93	3.68	0.00898	0.0681	2.1	4.3	3.47	0.000519	0.0305	1.52	2.87	-0.969	0.333	0.626	-0.44	-1.36	3.99	6.66e-05	0.00791	1.96	3.89	4.87	1.14e-06	0.000137	Gnai3	ATTGCAATCATACGAGCCAT	14679	guanine nucleotide binding protein (G protein), alpha inhibiting 3
Cps1_ATGCAGACCGAATCATCACA	2.5	-0.706	2.1	-0.539	1.01	-3.32	0.0142	0.0729	-3.2	-9.2	-2.29	0.022	0.186	-1.74	-3.34	2.18	0.029	0.183	1.32	2.49	-3.96	7.65e-05	0.00867	-3.06	-8.32	-4.87	1.13e-06	0.000137	Cps1	ATGCAGACCGAATCATCACA	227231	carbamoyl-phosphate synthetase 1
Aqp5_ACAAGCCAATGGATAAGGCT	3.21	7.17	4.9	5.84	6.13	11.2	1.72e-05	0.00191	3.96	15.5	-0.695	0.487	0.761	-0.226	-1.17	-4.12	3.84e-05	0.00429	-1.35	-2.56	3.1	0.00191	0.0566	1.13	2.19	3.77	0.000165	0.0048	Aqp5	ACAAGCCAATGGATAAGGCT	11830	aquaporin 5
Fam214b_CACAATCTTGCACAAATAGG	1.47	5.89	1.58	2.72	1.98	9.92	3.69e-05	0.00301	4.43	21.5	1.66	0.0964	0.37	1.08	2.11	-2.19	0.0285	0.182	-1.4	-2.63	3.53	0.000422	0.0243	2.47	5.55	4.26	2.04e-05	0.00111	Fam214b	CACAATCTTGCACAAATAGG	230088	family with sequence similarity 214, member B
Ube2m_TCATCCCAACATTGACCTCG	2.71	5.04	1.27	3.42	2.23	3.51	0.0112	0.0696	2.31	4.97	1.92	0.0554	0.288	0.955	1.94	-2.51	0.012	0.114	-1.45	-2.73	3.95	7.94e-05	0.00892	2.4	5.29	4.83	1.33e-06	0.000153	Ube2m	TCATCCCAACATTGACCTCG	22192	ubiquitin-conjugating enzyme E2M
Tubgcp4_CATGTGATATGGAGAGATGC	2.84	-0.796	0.923	-1.51	1.48	-3.34	0.0138	0.0725	-3.64	-12.5	-4.64	3.44e-06	0.00166	-3.46	-11	-1.43	0.154	0.432	-0.861	-1.82	-3.42	0.000621	0.0302	-2.6	-6.08	-3.83	0.000127	0.00398	Tubgcp4	CATGTGATATGGAGAGATGC	51885	tubulin, gamma complex associated protein 4
Epb4.1l3_AAACTGCCTTAACAAACGAG	2.69	-1.59	1.49	-1.59	2.13	-3.77	0.00799	0.067	-4.28	-19.4	-4.55	5.38e-06	0.0022	-3.71	-13.1	-1.18	0.238	0.534	-0.794	-1.73	-3.48	0.000496	0.0266	-2.92	-7.57	-3.96	7.63e-05	0.00279	Epb4.1l3	AAACTGCCTTAACAAACGAG	13823	erythrocyte membrane protein band 4.1 like 3
Ulbp1_TTCCGTGTTGACACAAGCAC	3.87	4.74	3.17	4.38	5.54	1.24	0.256	0.417	0.877	1.84	-1.71	0.0882	0.356	-0.747	-1.68	-5.52	3.4e-08	3.87e-05	-2.39	-5.25	3.39	0.000689	0.0317	1.65	3.13	4.16	3.16e-05	0.00151	Ulbp1	TTCCGTGTTGACACAAGCAC	77777	UL16 binding protein 1
Stau2_ATTACGAACTCTCGACGGCG	2.95	7.18	6.69	5.83	5.1	12.5	8.81e-06	0.00131	4.22	18.6	2.74	0.00611	0.101	0.941	1.92	4.83	1.4e-06	0.00054	1.53	2.88	-1.63	0.103	0.402	-0.584	-1.5	-2.14	0.032	0.146	Stau2	ATTACGAACTCTCGACGGCG	29819	staufen (RNA binding protein) homolog 2 (Drosophila)
Agpat4_GTGTACAGTCATATACAGCT	2.05	-0.36	-0.337	2.75	0.558	-2.58	0.0388	0.11	-2.41	-5.3	2.83	0.00467	0.0879	1.95	3.87	-1.74	0.0812	0.313	-1.23	-2.34	4.12	3.82e-05	0.00562	3.18	9.06	5.02	5.23e-07	7.61e-05	Agpat4	GTGTACAGTCATATACAGCT	68262	1-acylglycerol-3-phosphate O-acyltransferase 4 (lysophosphatidic acid acyltransferase, delta)
Tmem43_TGTGGTAGAAAAAGTCTCCG	3.27	3.37	4.22	3.54	2.46	0.0959	0.926	0.959	0.11	1.08	1.41	0.159	0.465	0.54	1.45	6.31	2.74e-10	8.94e-07	2.16	4.46	-4	6.34e-05	0.00772	-1.62	-3.07	-5.14	2.74e-07	4.59e-05	Tmem43	TGTGGTAGAAAAAGTCTCCG	74122	transmembrane protein 43
Nf2_CAAGAGATGAGTTAGAGAGG	3.8	8.43	6.1	6.85	6.05	35.3	1.15e-08	1.04e-05	4.63	24.8	2.93	0.00339	0.0754	1.1	2.15	-0.48	0.631	0.833	-0.176	-1.13	3.2	0.00139	0.0471	1.28	2.43	3.81	0.000136	0.00418	Nf2	CAAGAGATGAGTTAGAGAGG	18016	neurofibromin 2
Aaas_TCCTGTCCTACACCTGACCA	4.03	6.66	4.13	5.98	5.38	7.74	0.000165	0.0076	2.64	6.24	1.79	0.0742	0.329	0.614	1.53	-2.21	0.0273	0.177	-0.816	-1.76	3.59	0.000329	0.0214	1.43	2.7	4.38	1.19e-05	0.000772	Aaas	TCCTGTCCTACACCTGACCA	223921	achalasia, adrenocortical insufficiency, alacrimia
Ncstn_AGGGACAGAACTCACCCGTG	2.55	1.97	1.97	-1.55	0.77	-0.6	0.569	0.718	-0.581	-1.5	-3.08	0.00204	0.0592	-2.4	-5.26	2.11	0.0351	0.203	1.26	2.4	-4.65	3.25e-06	0.00101	-3.66	-12.6	-5.68	1.31e-08	4.04e-06	Ncstn	AGGGACAGAACTCACCCGTG	59287	nicastrin
Pkd2l1_CACACAGACAGATGTCCACG	3.38	4.41	4.64	6.09	5.65	1.1	0.31	0.476	1.02	2.02	2.24	0.025	0.198	0.853	1.81	-2.69	0.00716	0.0869	-1.04	-2.05	4.5	6.68e-06	0.00169	1.89	3.71	5.45	5.12e-08	1.24e-05	Pkd2l1	CACACAGACAGATGTCCACG	329064	polycystic kidney disease 2-like 1
Fcer1g_TTTGGTGGAACAAGCAGGTA	2.97	5.49	5.2	4.19	4.29	5.05	0.00185	0.0353	2.52	5.72	-0.97	0.332	0.647	-0.438	-1.35	3.35	0.000813	0.0259	1.31	2.49	-3.76	0.000173	0.0143	-1.75	-3.37	-4.66	3.14e-06	0.000294	Fcer1g	TTTGGTGGAACAAGCAGGTA	14127	Fc receptor, IgE, high affinity I, gamma polypeptide
Man2b2_TGGTGGCCAACGTTAAACAG	3.17	4.7	3.79	5.47	5.02	1.65	0.147	0.278	1.54	2.91	1.28	0.201	0.518	0.607	1.52	-3.49	0.000474	0.0192	-1.68	-3.2	4.38	1.17e-05	0.00258	2.29	4.87	5.29	1.25e-07	2.47e-05	Man2b2	TGGTGGCCAACGTTAAACAG	17160	mannosidase 2, alpha B2
Arid5a_CAGCTACTAGCACCCGTGAG	2.37	6.89	4.28	5.27	5.55	15.1	2.73e-06	0.000617	4.52	22.9	0.38	0.704	0.882	0.164	1.12	-3.44	0.000585	0.0214	-1.47	-2.78	3.47	0.000528	0.0273	1.64	3.11	4.21	2.6e-05	0.00132	Arid5a	CAGCTACTAGCACCCGTGAG	214855	AT rich interactive domain 5A (MRF1-like)
Pigr_AATCGTCGCTCTGTTGTGAA	2.83	-0.796	-0.0474	1.2	2.72	-3.69	0.00891	0.068	-3.63	-12.4	-1.66	0.0963	0.37	-1.04	-2.05	-4.91	8.94e-07	0.000406	-3.09	-8.52	2.95	0.00315	0.0739	2.05	4.16	3.58	0.000341	0.00784	Pigr	AATCGTCGCTCTGTTGTGAA	18703	polymeric immunoglobulin receptor
Nudt16_TAGAAGTGGGCCACCACGCG	1.99	-0.626	0.897	2.67	1.47	-2.58	0.0387	0.11	-2.61	-6.12	3.16	0.00158	0.0527	1.54	2.91	-1.52	0.129	0.394	-0.867	-1.82	4.01	6.12e-05	0.00759	2.41	5.32	5.02	5.28e-07	7.64e-05	Nudt16	TAGAAGTGGGCCACCACGCG	75686	nudix (nucleoside diphosphate linked moiety X)-type motif 16
Trappc3_CCAAAAAATCTTCAATCAGT	1.01	-1.96	-3.4	0.111	-1.11	-2.61	0.0376	0.108	-2.96	-7.81	1.39	0.164	0.471	1.06	2.09	-3.18	0.00145	0.0358	-2.42	-5.35	4.11	3.93e-05	0.00571	3.48	11.2	5.02	5.27e-07	7.63e-05	Trappc3	CCAAAAAATCTTCAATCAGT	27096	trafficking protein particle complex 3
Nanos1_CCAGCAACCCGGGCTCAGCG	3.39	5.52	5.72	5.32	3.57	4.34	0.00404	0.0562	2.14	4.41	3.99	6.64e-05	0.01	1.59	3.01	5.79	6.88e-09	1.18e-05	2.16	4.46	-1.35	0.176	0.508	-0.567	-1.48	-1.82	0.0682	0.23	Nanos1	CCAGCAACCCGGGCTCAGCG	332397	nanos homolog 1 (Drosophila)
Arid4b_ACTCAGGACGTAGATAACAT	3.83	5.25	4	5.9	4.62	2.11	0.076	0.172	1.42	2.68	2.57	0.0101	0.129	0.921	1.89	-2.13	0.0329	0.196	-0.867	-1.82	4.15	3.35e-05	0.00518	1.79	3.45	5.11	3.2e-07	5.2e-05	Arid4b	ACTCAGGACGTAGATAACAT	94246	AT rich interactive domain 4B (RBP1-like)
Olfr1474_CCAAGTGACAATTAGAATGC	2.01	6.12	3.77	5.27	4.09	10.8	2.17e-05	0.00218	4.12	17.3	2.69	0.00715	0.109	1.02	2.03	-1.19	0.232	0.529	-0.494	-1.41	3.42	0.000625	0.0303	1.51	2.85	4.22	2.47e-05	0.00127	Olfr1474	CCAAGTGACAATTAGAATGC	258123	olfactory receptor 1474
Bcl11b_GCGGGAAGTTCATCTGACAC	2.33	-0.899	-0.123	2.83	0.693	-3.36	0.0135	0.0722	-3.23	-9.35	2.98	0.00286	0.0695	1.89	3.72	-1.47	0.143	0.416	-0.99	-1.99	3.96	7.55e-05	0.00857	2.88	7.39	4.85	1.21e-06	0.000143	Bcl11b	GCGGGAAGTTCATCTGACAC	58208	B cell leukemia/lymphoma 11B
Tmem207_ACAGCCATGGTGCGTCTGGG	4.79	8.23	7.78	7.48	6.76	20.7	3.55e-07	0.000148	3.43	10.8	2.38	0.0174	0.168	0.623	1.54	4.44	8.85e-06	0.00172	1.08	2.12	-1.67	0.0945	0.386	-0.459	-1.37	-2.16	0.0309	0.143	Tmem207	ACAGCCATGGTGCGTCTGGG	100043057	transmembrane protein 207
Il24_TCTTCAACACAGATGAGTTG	2.29	5.94	1.75	3.57	3.53	5.93	0.000769	0.02	3.65	12.6	0.595	0.552	0.802	0.307	1.24	-3.59	0.000335	0.0157	-1.94	-3.83	3.81	0.000139	0.0127	2.25	4.74	4.61	3.95e-06	0.000339	Il24	TCTTCAACACAGATGAGTTG	93672	interleukin 24
Wnt11_TGCCATAGCACACGCCGGTG	3.01	4.83	5.09	6.95	4.96	1.85	0.11	0.224	1.85	3.6	4.95	7.38e-07	0.000584	1.5	2.83	-0.203	0.839	0.936	-0.0705	-1.05	4.31	1.66e-05	0.00324	1.57	2.97	5.46	4.71e-08	1.16e-05	Wnt11	TGCCATAGCACACGCCGGTG	22411	wingless-type MMTV integration site family, member 11
Dph6_CTGTATCGCAGAGCCATCAG	1.62	3.15	2.56	0.45	1.91	1.27	0.246	0.405	1.56	2.95	-2.9	0.00377	0.0796	-2.03	-4.09	2.02	0.0439	0.228	1.07	2.09	-4.38	1.17e-05	0.00258	-3.1	-8.56	-5.37	8.03e-08	1.79e-05	Dph6	CTGTATCGCAGAGCCATCAG	66632	diphthamine biosynthesis 6
Adss_TTTCAGGGAGGGAATAACGC	2.9	4.41	2.73	5.01	3.95	1.44	0.196	0.343	1.52	2.88	2.28	0.0226	0.189	0.964	1.95	-2.56	0.0104	0.105	-1.2	-2.29	4.34	1.4e-05	0.00292	2.16	4.47	5.3	1.13e-07	2.3e-05	Adss	TTTCAGGGAGGGAATAACGC	11565 /// 11566	adenylosuccinate synthetase like 1 /// adenylosuccinate synthetase, non muscle
Spire2_GGTCGTGTTCCGAAAAAGAG	1.37	-1.96	-3.3	-0.847	-1	-2.97	0.0228	0.0846	-3.32	-10	1.11	0.266	0.586	0.711	1.64	-3.37	0.000747	0.0247	-2.35	-5.09	4.09	4.38e-05	0.00621	3.06	8.33	4.95	7.51e-07	9.88e-05	Spire2	GGTCGTGTTCCGAAAAAGAG	234857	spire homolog 2 (Drosophila)
Trim6_CCAGGTGCCGATTAGGACGG	3.34	7.6	3.58	4.9	4.32	14.8	3.03e-06	0.000657	4.27	19.3	0.227	0.821	0.933	0.0891	1.06	-3.63	0.000284	0.0143	-1.48	-2.79	3.54	0.000394	0.0234	1.57	2.97	4.27	1.93e-05	0.00107	Trim6	CCAGGTGCCGATTAGGACGG	94088	tripartite motif-containing 6
Hao2_CCTGTACTTGGCAATAGGCG	3.19	0.466	1.37	4.29	2.6	-2.71	0.0327	0.1	-2.73	-6.62	2.48	0.0132	0.147	1.54	2.92	-2.02	0.043	0.226	-1.29	-2.45	4.09	4.38e-05	0.00621	2.84	7.15	4.96	7.11e-07	9.5e-05	Hao2	CCTGTACTTGGCAATAGGCG	56185	hydroxyacid oxidase 2
Nmb_ATCTTGCTTGCTCGGCTGCG	3.5	5.6	3.27	4.72	4.17	4.3	0.00423	0.0573	2.09	4.26	2.65	0.008	0.116	0.965	1.95	-1.68	0.0937	0.337	-0.683	-1.61	3.79	0.000149	0.0133	1.65	3.13	4.69	2.75e-06	0.000265	Nmb	ATCTTGCTTGCTCGGCTGCG	68039	neuromedin B
Ass1_TAACATCTTACCTTAATCTG	2.46	4.73	2.87	4.72	3.83	2.8	0.0288	0.0943	2.26	4.78	2.46	0.0139	0.151	1.09	2.13	-2.04	0.0413	0.221	-0.96	-1.94	4.05	5.19e-05	0.00694	2.05	4.14	4.93	8.04e-07	0.000105	Ass1	TAACATCTTACCTTAATCTG	11898	argininosuccinate synthetase 1
Bnc2_GAAGACGACGATCCTAATGA	1.45	5.22	2.3	4.61	3.33	6.6	0.000419	0.0136	3.77	13.6	1.62	0.105	0.385	0.669	1.59	-2.44	0.0145	0.126	-1.2	-2.29	3.63	0.000284	0.0196	1.87	3.65	4.44	8.93e-06	0.000626	Bnc2	GAAGACGACGATCCTAATGA	242509	basonuclin 2
Olfr1226_TTGTGTCATGCAGCATTCAA	2.88	6.24	4.51	5.82	4.49	7.16	0.000261	0.0102	3.38	10.4	3.03	0.00245	0.0641	1.35	2.55	-0.971	0.332	0.625	-0.429	-1.35	3.69	0.000227	0.017	1.78	3.44	4.44	9.09e-06	0.000633	Olfr1226	TTGTGTCATGCAGCATTCAA	258969	olfactory receptor 1226
Ppp1r8_TCAACACTGCCCACAACAAG	2.01	4.89	0.0378	2.61	2.18	4.4	0.00378	0.0544	2.88	7.34	0.452	0.651	0.855	0.265	1.2	-3.89	9.95e-05	0.00769	-2.46	-5.51	4	6.4e-05	0.00774	2.73	6.62	4.82	1.46e-06	0.000163	Ppp1r8	TCAACACTGCCCACAACAAG	100336	protein phosphatase 1, regulatory (inhibitor) subunit 8
Pgls_GGCCGTACGTGCTCTCGGCG	3.27	4.3	3.98	5.95	5.39	1.03	0.34	0.509	1.02	2.03	0.919	0.358	0.668	0.304	1.23	-4.07	4.74e-05	0.00487	-1.49	-2.81	4.58	4.74e-06	0.00132	1.8	3.47	5.52	3.37e-08	8.68e-06	Pgls	GGCCGTACGTGCTCTCGGCG	66171	6-phosphogluconolactonase
Heatr9_CCCAACAGTCTTGAGCATCT	3.47	5.55	2.42	4.61	4.14	3.63	0.00962	0.0685	2.08	4.22	0.89	0.373	0.68	0.417	1.34	-3.5	0.000473	0.0192	-1.74	-3.35	4	6.41e-05	0.00774	2.16	4.47	4.84	1.3e-06	0.000151	Heatr9	CCCAACAGTCTTGAGCATCT	629303	HEAT repeat containing 9
Gabrd_TGTGGCGCTTGCCCTAGAGG	3.35	6.52	3.82	5.93	4.06	9.51	4.8e-05	0.00347	3.16	8.96	3.67	0.000243	0.0206	1.7	3.25	-0.328	0.743	0.892	-0.154	-1.11	3.67	0.000246	0.0179	1.85	3.61	4.42	9.65e-06	0.000662	Gabrd	TGTGGCGCTTGCCCTAGAGG	14403	gamma-aminobutyric acid (GABA) A receptor, subunit delta
Tsc1_GGAGAGTCAAAGCCCCCTCG	2.86	7.11	5.63	6.74	4.68	13.8	4.82e-06	0.000889	4.27	19.2	4.37	1.21e-05	0.00364	1.74	3.35	2.24	0.025	0.169	0.879	1.84	2.04	0.0413	0.262	0.864	1.82	2.41	0.0159	0.0942	Tsc1	GGAGAGTCAAAGCCCCCTCG	64930	tuberous sclerosis 1
Slc7a6os_TCATACCTGGGATCGCACGG	2.39	4.65	4.64	5.71	5.05	1.89	0.104	0.215	2.28	4.86	2.98	0.00286	0.0695	1.21	2.31	-1.68	0.0938	0.337	-0.68	-1.6	4.28	1.91e-05	0.00356	1.89	3.7	5.16	2.5e-07	4.27e-05	Slc7a6os	TCATACCTGGGATCGCACGG	66432	solute carrier family 7, member 6 opposite strand
Clk3_GGTCTTCACGTTCTCGACAT	1.58	4.34	-0.231	2.49	1.66	2.81	0.0282	0.0933	2.74	6.68	1.23	0.22	0.538	0.632	1.55	-3.26	0.00113	0.0311	-1.97	-3.91	4.09	4.24e-05	0.00607	2.6	6.07	4.95	7.32e-07	9.66e-05	Clk3	GGTCTTCACGTTCTCGACAT	102414	CDC-like kinase 3
Commd8_AACGACCGCTTTGAAAAACG	-0.68	-4.33	-3.89	-0.534	-1.85	-2.35	0.0537	0.135	-3.66	-12.6	2	0.0453	0.262	1.56	2.94	-2.58	0.00979	0.102	-1.99	-3.98	4.12	3.8e-05	0.00562	3.55	11.7	5.03	5.03e-07	7.43e-05	Commd8	AACGACCGCTTTGAAAAACG	27784	COMM domain containing 8
Igf2r_AGGACATTGACTCCACACGA	1.2	-1.59	-1.86	1.16	0.274	-2.59	0.0384	0.11	-2.79	-6.91	1.17	0.244	0.564	0.724	1.65	-3.37	0.000742	0.0246	-2.29	-4.89	4.13	3.63e-05	0.00548	3.01	8.08	5	5.59e-07	7.98e-05	Igf2r	AGGACATTGACTCCACACGA	16004	insulin-like growth factor 2 receptor
1700021F07Rik_GGTCTTACCAAATCTCATCC	1.37	-0.218	-3.6	-0.609	-1.17	-1.32	0.233	0.389	-1.59	-3.01	1.19	0.234	0.553	0.966	1.95	-3.73	0.000194	0.0116	-2.91	-7.52	4.38	1.18e-05	0.00258	3.88	14.7	5.37	7.91e-08	1.78e-05	1700021F07Rik	GGTCTTACCAAATCTCATCC	72221	RIKEN cDNA 1700021F07 gene
Krcc1_AGTCAGCAAGAATACAATTG	2.4	-1.53	2.54	-0.302	2.06	-3.22	0.0163	0.0753	-3.92	-15.2	-3.14	0.0017	0.0546	-2.33	-5.03	1.24	0.215	0.51	0.711	1.64	-4.05	5.18e-05	0.00694	-3.04	-8.23	-4.86	1.15e-06	0.000138	Krcc1	AGTCAGCAAGAATACAATTG	57896	lysine-rich coiled-coil 1
4932438H23Rik_TTTGCTCCATGGCAGAAGGC	2.93	5.4	3.03	4.53	4.2	3.83	0.00744	0.0665	2.44	5.42	1.25	0.212	0.53	0.548	1.46	-3.07	0.00212	0.0445	-1.44	-2.71	3.92	8.81e-05	0.00944	1.99	3.97	4.76	1.95e-06	0.000205	4932438H23Rik	TTTGCTCCATGGCAGAAGGC	74387	RIKEN cDNA 4932438H23 gene
Trmt1l_CGATGGTTGGCTTCACCGGG	2	2.52	3.17	0.0366	1.21	0.44	0.674	0.799	0.596	1.51	-1.69	0.0913	0.361	-1.22	-2.33	3.74	0.000182	0.0112	2.1	4.28	-4.53	5.85e-06	0.00155	-3.32	-10	-5.75	8.82e-09	2.88e-06	Trmt1l	CGATGGTTGGCTTCACCGGG	98685	tRNA methyltransferase 1 like
Rspo2_GTTGGTCATTGGAGCGAATG	2.9	4.69	2.65	5.39	3.2	2.28	0.0599	0.146	1.79	3.46	4.12	3.78e-05	0.00716	2.17	4.49	-0.575	0.565	0.794	-0.315	-1.24	4.24	2.25e-05	0.0039	2.48	5.59	5.16	2.5e-07	4.27e-05	Rspo2	GTTGGTCATTGGAGCGAATG	239405	R-spondin 2
Slc1a1_CGACTCACCTAGTACCACGG	2.99	6.74	4.14	4.64	3.68	12.7	8e-06	0.00123	3.75	13.5	2.72	0.00656	0.105	1.39	2.62	-0.981	0.327	0.621	-0.483	-1.4	3.44	0.000576	0.0287	1.87	3.66	4.12	3.73e-05	0.00169	Slc1a1	CGACTCACCTAGTACCACGG	20510	solute carrier family 1 (neuronal/epithelial high affinity glutamate transporter, system Xag), member 1
Hamp2_CACCTGTTGCTGGAGATAGG	2.54	4.13	3.86	1.75	2.45	1.55	0.169	0.307	1.61	3.05	-1.38	0.169	0.477	-0.851	-1.8	3.57	0.000352	0.0162	1.78	3.42	-4.17	3.03e-05	0.0048	-2.63	-6.18	-5.27	1.4e-07	2.72e-05	Hamp2	CACCTGTTGCTGGAGATAGG	66438	hepcidin antimicrobial peptide 2
Errfi1_CATCTCTGAAGACCTATGTG	3.86	6.09	6.75	6.09	5.51	5.06	0.00183	0.0351	2.22	4.66	1.61	0.107	0.388	0.547	1.46	4.83	1.36e-06	0.000537	1.48	2.8	-2.66	0.00788	0.117	-0.936	-1.91	-3.39	0.000695	0.0125	Errfi1	CATCTCTGAAGACCTATGTG	74155	ERBB receptor feedback inhibitor 1
Car8_GGGCGTGGAGTGGGGTTACG	3.84	5.93	5.15	6.63	4.33	4.81	0.0024	0.0419	2.09	4.25	4.86	1.19e-06	0.000825	1.88	3.67	2.03	0.0419	0.223	0.802	1.74	2.54	0.0109	0.138	1.07	2.11	3.1	0.00194	0.0244	Car8	GGGCGTGGAGTGGGGTTACG	12319	carbonic anhydrase 8
Kcnj16_TATGGAGCCAAATATCAACC	2.87	5.31	2.4	4.33	3.25	4.52	0.00331	0.0508	2.44	5.44	2.32	0.0204	0.18	1.15	2.23	-1.9	0.0568	0.261	-1	-2	3.79	0.000148	0.0133	2.16	4.46	4.63	3.67e-06	0.000326	Kcnj16	TATGGAGCCAAATATCAACC	16517	potassium inwardly-rectifying channel, subfamily J, member 16
Gypc_GGGTACCTACCACACCAATG	3.11	0.123	3.54	0.879	3.04	-3.49	0.0114	0.0699	-2.99	-7.94	-3.23	0.00124	0.0471	-2	-4.01	1.08	0.279	0.576	0.489	1.4	-4.04	5.4e-05	0.00711	-2.49	-5.63	-4.82	1.42e-06	0.00016	Gypc	GGGTACCTACCACACCAATG	71683	glycophorin C
5031410I06Rik_ATGCTGACCTTCCATCTGAG	0.759	-1.59	0.93	-2.15	0.385	-2.06	0.0819	0.181	-2.35	-5.09	-3.58	0.000345	0.0242	-2.77	-6.82	1.01	0.312	0.608	0.623	1.54	-4.31	1.66e-05	0.00324	-3.39	-10.5	-5.14	2.79e-07	4.65e-05	5031410I06Rik	ATGCTGACCTTCCATCTGAG	381622	RIKEN cDNA 5031410I06 gene
Ociad2_TTGATTTGGGGCAAAACAAC	2.72	4.64	2.57	4.76	3.7	2.04	0.0842	0.185	1.93	3.81	1.72	0.0856	0.351	0.796	1.74	-2.92	0.00355	0.0594	-1.47	-2.77	4.19	2.78e-05	0.00452	2.27	4.81	5.1	3.48e-07	5.56e-05	Ociad2	TTGATTTGGGGCAAAACAAC	433904	OCIA domain containing 2
Sec61a2_ACTTGCCCATTAAGTCGGCA	2.77	-1.08	3.2	0.364	2.34	-3.63	0.00962	0.0685	-3.85	-14.4	-3.19	0.00141	0.0498	-2.42	-5.34	1.1	0.27	0.568	0.672	1.59	-4	6.23e-05	0.00763	-3.09	-8.5	-4.79	1.65e-06	0.000178	Sec61a2	ACTTGCCCATTAAGTCGGCA	57743	Sec61, alpha subunit 2 (S. cerevisiae)
Il6st_TCTAAGTACCTTTATCCACG	2.34	4.61	2.31	3.47	3.22	2.38	0.0515	0.132	2.31	4.97	2.06	0.039	0.244	1.23	2.35	-2.46	0.0139	0.123	-1.47	-2.77	4.13	3.6e-05	0.00545	2.7	6.5	5	5.8e-07	8.14e-05	Il6st	TCTAAGTACCTTTATCCACG	16195	interleukin 6 signal transducer
Sesn3_AGAGATTAGTCTGAACCCAT	3.26	6.09	3.12	4.3	4.45	5.44	0.00124	0.0272	2.83	7.12	0.81	0.418	0.713	0.429	1.35	-3.34	0.00085	0.0266	-1.78	-3.42	3.79	0.00015	0.0133	2.2	4.61	4.58	4.59e-06	0.000378	Sesn3	AGAGATTAGTCTGAACCCAT	75747	sestrin 3
Coq4_TCATCGTCCACAAAGCGTGT	2.66	-0.651	0.00178	1.39	2.81	-3.56	0.0105	0.0692	-3.31	-9.95	-1.72	0.086	0.352	-1.08	-2.11	-4.93	8.02e-07	0.000375	-3.07	-8.39	2.86	0.00427	0.0863	1.99	3.97	3.51	0.000452	0.00944	Coq4	TCATCGTCCACAAAGCGTGT	227683	coenzyme Q4
Arl13a_CACCACGAAAATAAGCCCAT	2.1	-0.154	-2.64	-0.0252	-1.4	-2.07	0.0808	0.179	-2.25	-4.77	2.14	0.0327	0.224	1.43	2.7	-2.5	0.0125	0.117	-1.78	-3.44	4.16	3.25e-05	0.00508	3.22	9.31	5.07	3.88e-07	6.02e-05	Arl13a	CACCACGAAAATAAGCCCAT	74448	ADP-ribosylation factor-like 13A
Gm19345_GGTATCCAAGGTCTGAAGGT	2.38	-1.96	-0.764	1.26	0.907	-3.89	0.00693	0.0658	-4.34	-20.2	1.33	0.184	0.497	0.767	1.7	-2.97	0.003	0.0542	-1.9	-3.74	3.89	9.83e-05	0.0102	2.67	6.37	4.73	2.26e-06	0.000228	Gm19345	GGTATCCAAGGTCTGAAGGT	100502736	predicted gene, 19345
Aip_GGGCAACCGGTTGTACCGTG	3.15	6.57	6.32	6.95	5.31	10.3	2.85e-05	0.00254	3.42	10.7	4.37	1.23e-05	0.00366	1.33	2.51	1.83	0.0674	0.285	0.553	1.47	2.35	0.019	0.181	0.777	1.71	2.82	0.00477	0.0439	Aip	GGGCAACCGGTTGTACCGTG	11632 /// 66077	aryl-hydrocarbon receptor-interacting protein /// aurora kinase A interacting protein 1
Gm2a_ATTCCTTGTGTAGAACAGCT	2.09	-1.02	1.18	3.43	2.36	-3.09	0.0194	0.0795	-3.11	-8.62	2.52	0.0119	0.14	1.52	2.87	-1.89	0.0584	0.264	-1.19	-2.28	3.97	7.19e-05	0.00832	2.71	6.55	4.84	1.32e-06	0.000152	Gm2a	ATTCCTTGTGTAGAACAGCT	14667	GM2 ganglioside activator protein
Krtap4-2_TGGGGCGGCAGCAGGTCGGC	3.44	6.05	4.62	6.1	3.83	4.93	0.00211	0.0386	2.6	6.08	4.53	5.9e-06	0.00228	2.01	4.03	1.16	0.247	0.544	0.516	1.43	3.11	0.00186	0.0558	1.5	2.82	3.74	0.000182	0.00515	Krtap4-2	TGGGGCGGCAGCAGGTCGGC	68673	keratin associated protein 4-2
Glmn_CCACCCCATAGACTTAATGA	2.2	5.73	1.6	3.92	3.88	6.84	0.00034	0.0121	3.52	11.5	-0.562	0.574	0.814	-0.261	-1.2	-4.18	2.89e-05	0.00355	-2.15	-4.45	3.44	0.000583	0.0289	1.89	3.72	4.08	4.58e-05	0.00195	Glmn	CCACCCCATAGACTTAATGA	170823	glomulin, FKBP associated protein
Tmem30c_TAAAGAGTGGGCTTACATGG	3.01	-0.343	3.05	0.189	2.04	-3.32	0.0142	0.0729	-3.35	-10.2	-2.72	0.00644	0.104	-2.13	-4.37	1.62	0.105	0.356	1.04	2.05	-3.97	7.33e-05	0.0084	-3.16	-8.97	-4.8	1.6e-06	0.000174	Tmem30c	TAAAGAGTGGGCTTACATGG	71027	transmembrane protein 30C
Fev_TTAAAAAGACCATCTCCGAC	2	3.64	0.581	2.87	1.6	1.2	0.27	0.432	1.63	3.1	2.56	0.0103	0.13	1.79	3.45	-2.28	0.0228	0.16	-1.59	-3.01	4.4	1.07e-05	0.00244	3.37	10.4	5.34	9.45e-08	2.01e-05	Fev	TTAAAAAGACCATCTCCGAC	260298	FEV (ETS oncogene family)
Prmt1_TGCCCACTTTGGCATCCACG	4.04	0.995	2.77	4.33	2.98	-3.56	0.0104	0.0691	-3.04	-8.22	2.33	0.0199	0.178	1.02	2.03	-2.03	0.0424	0.224	-1	-2	3.86	0.000113	0.0112	2.03	4.07	4.74	2.09e-06	0.000216	Prmt1	TGCCCACTTTGGCATCCACG	15469	protein arginine N-methyltransferase 1
Rassf5_CACACCGACCCCGCGACGTG	3.85	5.95	4.55	6.22	5.38	3.41	0.0127	0.0711	2.08	4.21	2.72	0.00659	0.105	1.18	2.26	-1.59	0.111	0.367	-0.695	-1.62	3.97	7.15e-05	0.00832	1.87	3.66	4.78	1.75e-06	0.000187	Rassf5	CACACCGACCCCGCGACGTG	54354	Ras association (RalGDS/AF-6) domain family member 5
Tex12_ATCAGAGTCATCTCTCTCTG	3.77	7.38	7.01	7.35	5.46	13.4	5.76e-06	0.000981	3.6	12.2	4.98	6.32e-07	0.000529	1.39	2.62	5.68	1.37e-08	1.94e-05	1.52	2.87	-0.449	0.653	0.867	-0.132	-1.1	-0.661	0.508	0.721	Tex12	ATCAGAGTCATCTCTCTCTG	66654	testis expressed gene 12
Chrna2_TGGCTCCTGGACATACGACA	3.32	6.22	3.33	4.03	4.94	7.38	0.000219	0.00923	2.9	7.47	-0.746	0.455	0.739	-0.346	-1.27	-4.27	1.96e-05	0.00276	-1.95	-3.85	3.16	0.00158	0.0508	1.6	3.03	3.86	0.000115	0.00371	Chrna2	TGGCTCCTGGACATACGACA	110902	cholinergic receptor, nicotinic, alpha polypeptide 2 (neuronal)
F11r_AGGTGGCCAGAACTACGGGG	1.15	5.15	3.85	3.71	1.89	6.75	0.00037	0.0127	4	16	2.25	0.0244	0.196	0.988	1.98	4.81	1.48e-06	0.000555	2.01	4.01	-2.16	0.031	0.229	-1.02	-2.02	-2.73	0.00641	0.053	F11r	AGGTGGCCAGAACTACGGGG	16456	F11 receptor
Snapc2_TGCTGCTGACCCTACTCGTG	4.05	8.24	5.29	6.3	6.2	12.6	8.44e-06	0.00127	4.21	18.6	0.824	0.41	0.707	0.298	1.23	-2.9	0.00373	0.0609	-1.05	-2.06	3.41	0.000658	0.031	1.34	2.54	4.12	3.84e-05	0.00172	Snapc2	TGCTGCTGACCCTACTCGTG	102209	small nuclear RNA activating complex, polypeptide 2
Sgsh_TGTACCGGGCCAGTACAGGT	2.83	5.05	3.72	5.15	2.82	3.63	0.00953	0.0684	2.22	4.67	4.87	1.14e-06	0.000814	2.15	4.45	1.34	0.179	0.466	0.637	1.55	3.01	0.00265	0.068	1.52	2.86	3.77	0.000163	0.00477	Sgsh	TGTACCGGGCCAGTACAGGT	27029	N-sulfoglucosamine sulfohydrolase (sulfamidase)
Camsap2_CCTCTCAGGATCAACAGGCG	3.19	-2.14	-0.273	2.37	1.52	-4.66	0.00283	0.0465	-5.33	-40.2	1.05	0.295	0.613	0.592	1.51	-3.14	0.00168	0.0388	-1.98	-3.95	3.82	0.000132	0.0123	2.57	5.95	4.63	3.75e-06	0.000328	Camsap2	CCTCTCAGGATCAACAGGCG	67886	calmodulin regulated spectrin-associated protein family, member 2
Btnl1_CAGCTCGCATGCACATCCGA	1.19	2.82	2.28	-0.412	1.19	1.28	0.245	0.404	1.57	2.97	-2.4	0.0166	0.164	-1.85	-3.6	2.47	0.0134	0.121	1.55	2.92	-4.31	1.62e-05	0.00319	-3.39	-10.5	-5.3	1.16e-07	2.33e-05	Btnl1	CAGCTCGCATGCACATCCGA	100038862	butyrophilin-like 1
Sntb1_TCCATCTCAAACCAGAAGAG	2.27	4.25	1.67	3.76	2.36	2.17	0.0698	0.162	1.96	3.89	2.93	0.00341	0.0756	1.64	3.11	-1.68	0.0921	0.334	-1.02	-2.02	4.11	3.98e-05	0.00578	2.65	6.29	5.03	4.78e-07	7.15e-05	Sntb1	TCCATCTCAAACCAGAAGAG	20649	syntrophin, basic 1
Tmem207_TATGACGAGCGATATCCTGA	2.95	-0.029	1.74	-0.207	3.14	-3.25	0.0156	0.0746	-2.97	-7.86	-4.78	1.78e-06	0.00108	-3.5	-11.3	-2.27	0.0234	0.163	-1.34	-2.53	-2.89	0.00383	0.0816	-2.16	-4.48	-3.12	0.00181	0.0234	Tmem207	TATGACGAGCGATATCCTGA	100043057	transmembrane protein 207
Olfr330_CCGGGATCCACAGAATGGGA	1.16	0.141	-0.636	2.23	1.07	-1.08	0.319	0.486	-1.02	-2.03	2.12	0.0339	0.228	1.42	2.68	-2.78	0.0055	0.0754	-1.96	-3.9	4.41	1.02e-05	0.00238	3.39	10.5	5.38	7.63e-08	1.72e-05	Olfr330	CCGGGATCCACAGAATGGGA	258879	olfactory receptor 330
Slc26a5_GGTGCGAGGCTTTACCACTG	3.35	6.37	6.03	6.77	4.49	6.4	0.000499	0.0151	3	7.98	5.21	1.88e-07	0.000216	2.05	4.14	3.71	0.000205	0.012	1.44	2.71	1.47	0.141	0.462	0.613	1.53	1.71	0.0864	0.265	Slc26a5	GGTGCGAGGCTTTACCACTG	80979	solute carrier family 26, member 5
Defb34_TCTTTGCTGTTCTCTTCTTT	3.62	5.22	2.03	4.16	3.9	2	0.0886	0.191	1.6	3.02	1.42	0.155	0.46	0.686	1.61	-3.2	0.00138	0.0349	-1.68	-3.19	4.19	2.76e-05	0.00449	2.36	5.14	5.09	3.64e-07	5.72e-05	Defb34	TCTTTGCTGTTCTCTTCTTT	360211	defensin beta 34
Sufu_CTGATAACTGACATGCGGCG	3.28	5.77	6.6	5.05	5.38	5.62	0.00104	0.0243	2.48	5.59	0.207	0.836	0.939	0.0788	1.06	4.54	5.67e-06	0.00131	1.49	2.81	-3.6	0.000316	0.0208	-1.41	-2.66	-4.58	4.65e-06	0.000381	Sufu	CTGATAACTGACATGCGGCG	24069	suppressor of fused homolog (Drosophila)
Smarca5_ACACCGTAGAACGGAGCAAG	3.93	6.18	3.66	4.74	5.15	5.67	0.000991	0.0235	2.24	4.74	0.656	0.512	0.777	0.245	1.18	-3.48	0.000506	0.0199	-1.35	-2.56	3.75	0.000174	0.0143	1.6	3.03	4.55	5.25e-06	0.000418	Smarca5	ACACCGTAGAACGGAGCAAG	93762	SWI/SNF related, matrix associated, actin dependent regulator of chromatin, subfamily a, member 5
Olfr853_AAGTAGGACAAAGCTAAGCT	2.66	6.01	4.53	5.5	4.99	4.44	0.00362	0.0534	3.33	10	2.39	0.017	0.166	0.836	1.79	-1.81	0.0707	0.292	-0.652	-1.57	3.78	0.000159	0.0137	1.49	2.81	4.6	4.19e-06	0.000353	Olfr853	AAGTAGGACAAAGCTAAGCT	258908	olfactory receptor 853
Myo9b_ATTGACTACACCGACAACGT	3.62	5.91	3.3	5.08	5.37	5.16	0.00165	0.0326	2.3	4.91	-0.356	0.722	0.89	-0.146	-1.11	-4.36	1.33e-05	0.00222	-1.87	-3.65	3.68	0.000234	0.0173	1.72	3.29	4.43	9.3e-06	0.000645	Myo9b	ATTGACTACACCGACAACGT	17925	myosin IXb
Cth_TGCATGGATGAAGTGTATGG	4.34	9.48	8.11	8.61	8.37	22.7	1.99e-07	9.84e-05	5.11	34.5	1.31	0.19	0.505	0.331	1.26	-2.09	0.0365	0.208	-0.508	-1.42	3.17	0.0015	0.0492	0.839	1.79	3.8	0.000147	0.00441	Cth	TGCATGGATGAAGTGTATGG	107869	cystathionase (cystathionine gamma-lyase)
Xpc_TGACTTTGAACCGTCCAGTG	2.65	0.416	1.79	4.7	2.73	-2.32	0.0562	0.139	-2.23	-4.69	3.14	0.00167	0.0541	1.75	3.37	-1.41	0.158	0.437	-0.829	-1.78	4.1	4.1e-05	0.00592	2.58	5.99	5	5.79e-07	8.14e-05	Xpc	TGACTTTGAACCGTCCAGTG	22591	xeroderma pigmentosum, complementation group C
Larp1b_AGGCTCAGTCAAGCAGCCAG	3.19	3.83	5.03	1.87	3.42	0.412	0.694	0.813	0.648	1.57	-2.29	0.0222	0.187	-1.35	-2.56	3.04	0.0024	0.0476	1.37	2.58	-4.56	5.07e-06	0.00139	-2.72	-6.61	-5.71	1.15e-08	3.65e-06	Larp1b	AGGCTCAGTCAAGCAGCCAG	214048	La ribonucleoprotein domain family, member 1B
Atg3_GGGTGTAATCACCCCAGAAG	1.43	4.83	3.47	3.15	0.724	4.34	0.00406	0.0562	3.42	10.7	2.96	0.0031	0.0724	1.65	3.14	5.31	1.07e-07	8.94e-05	2.76	6.78	-1.89	0.059	0.311	-1.11	-2.16	-2.45	0.0143	0.0878	Atg3	GGGTGTAATCACCCCAGAAG	67841	autophagy related 3
Olfr922_ATTGGTGCATGGGCCCACAC	3.44	7.02	5.44	3.88	4.69	10.9	2.11e-05	0.00214	3.57	11.9	-1.94	0.0526	0.281	-0.865	-1.82	1.84	0.0652	0.28	0.65	1.57	-3.34	0.000841	0.0354	-1.52	-2.86	-4.11	3.93e-05	0.00175	Olfr922	ATTGGTGCATGGGCCCACAC	258777	olfactory receptor 922
Zcrb1_ATCTAAGTGTTATGAATGTG	2.56	2.96	1.69	4.8	2.18	0.234	0.822	0.898	0.337	1.26	3.61	0.000303	0.023	2	4	-1.76	0.0781	0.307	-1.05	-2.08	4.78	1.71e-06	0.000626	3.05	8.29	5.87	4.49e-09	1.7e-06	Zcrb1	ATCTAAGTGTTATGAATGTG	67197	zinc finger CCHC-type and RNA binding motif 1
Ubap1_TCCGGGATGCGCCACTTCGG	4.44	9.87	7.47	8.2	7.83	85.5	3.74e-11	1.22e-07	5.44	43.3	0.65	0.516	0.779	0.164	1.12	-2.39	0.0168	0.136	-0.585	-1.5	2.78	0.00546	0.0973	0.75	1.68	3.36	0.000779	0.0135	Ubap1	TCCGGGATGCGCCACTTCGG	67123	ubiquitin-associated protein 1
Stag3_TATGAGGCTGAACGAAACAA	2.48	5.96	5.17	3.41	4.69	7.01	0.000296	0.0111	3.47	11.1	-2.03	0.0422	0.253	-0.873	-1.83	1.95	0.0516	0.248	0.675	1.6	-3.52	0.000427	0.0245	-1.55	-2.92	-4.33	1.49e-05	0.000904	Stag3	TATGAGGCTGAACGAAACAA	50878	stromal antigen 3
Acsm1_GACAGGTCTTTCCATCCACG	3.16	3.9	4.86	2.7	2.97	0.571	0.587	0.733	0.744	1.67	-1	0.316	0.633	-0.534	-1.45	4.43	9.54e-06	0.00179	1.83	3.55	-4.38	1.2e-05	0.00261	-2.36	-5.14	-5.66	1.5e-08	4.54e-06	Acsm1	GACAGGTCTTTCCATCCACG	117147	acyl-CoA synthetase medium-chain family member 1
Sh3d19_GGCTTCGGGGGAATCGTGCG	2.82	6.17	5.72	5.52	3.5	7.64	0.000179	0.00806	3.36	10.3	3.75	0.00018	0.0175	1.39	2.62	5.3	1.15e-07	9.43e-05	1.87	3.65	-1.21	0.226	0.564	-0.476	-1.39	-1.6	0.11	0.305	Sh3d19	GGCTTCGGGGGAATCGTGCG	27059	SH3 domain protein D19
Vmn1r60_GTGTGGACATGAATGTCTTG	3.14	5.57	3.82	5.16	4.72	4.33	0.0041	0.0565	2.44	5.43	1.35	0.178	0.488	0.651	1.57	-2.83	0.00473	0.0693	-1.38	-2.61	3.83	0.00013	0.0122	2.04	4.1	4.62	3.86e-06	0.000333	Vmn1r60	GTGTGGACATGAATGTCTTG	636697	vomeronasal 1 receptor 60
Smim3_CAGGATGTGCTTGGGAAGCA	3.19	-0.553	0.465	3.12	2.67	-3.88	0.00699	0.0658	-3.74	-13.4	0.903	0.366	0.674	0.533	1.45	-3.38	0.00073	0.0244	-2.1	-4.28	3.9	9.74e-05	0.0102	2.63	6.2	4.72	2.34e-06	0.000234	Smim3	CAGGATGTGCTTGGGAAGCA	106878	small integral membrane protein 3
Tox_ATCACGAAAGAACAAAGCAT	1.5	-0.00362	1.45	3.6	2.43	-1.43	0.199	0.347	-1.51	-2.84	2.84	0.00446	0.0861	1.44	2.72	-1.95	0.0515	0.248	-1.07	-2.09	4.25	2.09e-05	0.00377	2.51	5.7	5.22	1.76e-07	3.27e-05	Tox	ATCACGAAAGAACAAAGCAT	252838 /// 434768	thymocyte selection-associated high mobility group box /// reproductive homeobox 8
Lmx1a_CAGGCACTTACTTCTCGTAG	3.57	0.994	0.939	3.49	2.6	-2.18	0.0687	0.16	-2.58	-5.99	1.09	0.274	0.593	0.594	1.51	-3.47	0.000513	0.02	-2.05	-4.15	4.16	3.14e-05	0.00494	2.65	6.27	5.04	4.63e-07	6.97e-05	Lmx1a	CAGGCACTTACTTCTCGTAG	110648	LIM homeobox transcription factor 1 alpha
Celsr2_GTACACCGTTCGGCTCAACG	3.4	4.9	6.04	5.55	5.31	1.95	0.0953	0.202	1.52	2.87	-1.86	0.0634	0.307	-0.51	-1.42	2.77	0.00552	0.0755	0.72	1.65	-4.14	3.53e-05	0.0054	-1.23	-2.35	-5.06	4.16e-07	6.38e-05	Celsr2	GTACACCGTTCGGCTCAACG	53883	cadherin, EGF LAG seven-pass G-type receptor 2
Smim5_ACTGCAACAACTCCCCCAGG	2.69	5.4	4.07	5.39	2.91	4.58	0.00309	0.0488	2.71	6.56	5.31	1.1e-07	0.000143	2.3	4.94	3.41	0.000639	0.0225	1.5	2.83	1.71	0.0881	0.374	0.805	1.75	2.08	0.0377	0.161	Smim5	ACTGCAACAACTCCCCCAGG	66528	small integral membrane protein 5
Olfr1359_GCCCAGCAGAAAGCATTCTG	2.27	6.24	3.1	4.31	3.22	7.61	0.000182	0.00817	3.98	15.8	2.87	0.00408	0.0825	1.36	2.57	-1.07	0.285	0.583	-0.527	-1.44	3.52	0.000427	0.0245	1.89	3.7	4.31	1.64e-05	0.00096	Olfr1359	GCCCAGCAGAAAGCATTCTG	258067	olfactory receptor 1359
Hectd3_GACAGTATCGAGCTCCGGCG	2.45	-0.029	3.07	1.29	1.94	-2.49	0.0444	0.12	-2.48	-5.6	-1.74	0.0822	0.345	-1.25	-2.38	2.85	0.00431	0.0659	1.62	3.07	-3.93	8.44e-05	0.00917	-2.87	-7.3	-4.92	8.59e-07	0.00011	Hectd3	GACAGTATCGAGCTCCGGCG	76608	HECT domain containing 3
Ceacam11_GCTATCTTAAAATGGTCAAG	1.59	-3.54	-2.71	-0.168	-2.19	-3.74	0.00837	0.0674	-5.13	-35	3.18	0.00145	0.0504	2.63	6.2	-1.09	0.278	0.576	-0.856	-1.81	3.89	9.84e-05	0.0102	3.49	11.2	4.71	2.43e-06	0.00024	Ceacam11	GCTATCTTAAAATGGTCAAG	66996	carcinoembryonic antigen-related cell adhesion molecule 11
Sfn_TTCCGTAGCTTACAAGAACG	1.43	3.39	-1.91	0.858	-0.203	1.78	0.121	0.241	1.95	3.86	2.23	0.0259	0.201	1.45	2.72	-2.43	0.0149	0.128	-1.72	-3.29	4.17	3.1e-05	0.00489	3.16	8.95	5.1	3.45e-07	5.53e-05	Sfn	TTCCGTAGCTTACAAGAACG	55948 /// 104444	stratifin /// RNA exonuclease 2
Itch_TCCCGCACATAGGCTATCTG	3.08	6.34	2.83	4.57	4.47	9.09	6.31e-05	0.0041	3.25	9.5	0.552	0.581	0.818	0.209	1.16	-3.31	0.000934	0.0281	-1.4	-2.65	3.56	0.000364	0.0224	1.61	3.06	4.29	1.81e-05	0.00102	Itch	TCCCGCACATAGGCTATCTG	16396	itchy, E3 ubiquitin protein ligase
Itga7_CCCACTCAATGCGAACAGGG	1.96	5.41	4.38	2.06	3.3	6.05	0.00069	0.0187	3.46	11	-2.03	0.042	0.252	-1.23	-2.35	1.99	0.0465	0.236	0.983	1.98	-3.58	0.000339	0.0218	-2.22	-4.65	-4.39	1.12e-05	0.000738	Itga7	CCCACTCAATGCGAACAGGG	16404	integrin alpha 7
Plet1_GATGTTATCAAGGACCACGC	2.08	-2.01	-1.74	0.683	-0.334	-3.8	0.00769	0.0665	-4.09	-17.1	1.63	0.103	0.381	1.03	2.04	-2.62	0.00876	0.0963	-1.8	-3.48	3.83	0.000129	0.0122	2.83	7.1	4.67	3.07e-06	0.000288	Plet1	GATGTTATCAAGGACCACGC	76509	placenta expressed transcript 1
Hey2_AGATGTGGATAGGCGACATG	2.94	4.03	5.06	4.58	4.6	0.949	0.377	0.546	1.11	2.16	-2.58	0.00989	0.127	-0.834	-1.78	2.33	0.0199	0.149	0.704	1.63	-4.42	9.85e-06	0.00231	-1.54	-2.9	-5.39	7.21e-08	1.64e-05	Hey2	AGATGTGGATAGGCGACATG	15214	hairy/enhancer-of-split related with YRPW motif 2
Gbp2_AAGTCATCACCTGACCAGAG	2.35	5.56	2.41	4.68	3.16	6.49	0.000462	0.0144	3.21	9.25	2.89	0.00388	0.0806	1.4	2.63	-1.13	0.26	0.558	-0.581	-1.5	3.57	0.000361	0.0223	1.98	3.93	4.38	1.2e-05	0.000775	Gbp2	AAGTCATCACCTGACCAGAG	14469	guanylate binding protein 2
Ccdc153_GAAGGGAAGGCCATATATGC	1.72	0.653	0.648	3.49	1.42	-1.22	0.264	0.426	-1.07	-2.09	3.78	0.000154	0.0161	2.34	5.07	-1.09	0.275	0.573	-0.71	-1.64	4.34	1.4e-05	0.00291	3.05	8.3	5.32	1.02e-07	2.12e-05	Ccdc153	GAAGGGAAGGCCATATATGC	270150	coiled-coil domain containing 153
Slc13a5_AGTCCAGAACCTTCAAAAGT	1.98	5.11	0.671	3.07	0.723	5.01	0.00193	0.0363	3.13	8.77	3.71	0.00021	0.0189	2.49	5.64	-0.512	0.608	0.82	-0.355	-1.28	3.78	0.000156	0.0136	2.85	7.21	4.62	3.86e-06	0.000333	Slc13a5	AGTCCAGAACCTTCAAAAGT	237831	solute carrier family 13 (sodium-dependent citrate transporter), member 5
Ppp3cb_AGCACATTATTCCTTCTGAG	2.45	-0.561	3.54	1.64	1.21	-3.24	0.0157	0.0747	-3.01	-8.05	1.26	0.206	0.524	0.768	1.7	5.09	3.59e-07	0.000208	2.54	5.8	-2.84	0.00448	0.0884	-1.77	-3.4	-3.85	0.000118	0.0038	Ppp3cb	AGCACATTATTCCTTCTGAG	19056	protein phosphatase 3, catalytic subunit, beta isoform
Rundc3b_GGTGTATAGTCTATCACAGC	1.69	-0.185	0.129	3.35	1.27	-1.67	0.142	0.271	-1.88	-3.68	3.14	0.00169	0.0545	2.04	4.12	-1.55	0.121	0.383	-1.05	-2.07	4.2	2.63e-05	0.00436	3.09	8.53	5.13	2.84e-07	4.72e-05	Rundc3b	GGTGTATAGTCTATCACAGC	242819	RUN domain containing 3B
Map3k7_GGGACTTACTGGATTCAGGC	0.902	-1.96	-2.67	1.01	-2.54	-2.54	0.0411	0.114	-2.86	-7.26	3.41	0.000656	0.0342	2.43	5.4	-1.11	0.265	0.564	-0.832	-1.78	4.01	6.02e-05	0.00758	3.27	9.62	4.93	8.37e-07	0.000108	Map3k7	GGGACTTACTGGATTCAGGC	26409	mitogen-activated protein kinase kinase kinase 7
Otos_GAATCCCCAGCAGCATGCCA	2.87	6.42	5.85	5.42	4.61	9.69	4.27e-05	0.00325	3.55	11.7	-0.318	0.751	0.903	-0.144	-1.11	3.65	0.000261	0.0137	1.5	2.83	-3.51	0.000445	0.025	-1.65	-3.13	-4.32	1.57e-05	0.000927	Otos	GAATCCCCAGCAGCATGCCA	260301	otospiralin
Tectb_CGGGGGGCTGTGTTACAACG	2.12	5.66	5.21	4.13	3.08	7.33	0.000227	0.00948	3.54	11.6	1.85	0.0638	0.307	0.954	1.94	4.65	3.27e-06	0.000938	2.15	4.43	-2.25	0.0242	0.204	-1.19	-2.29	-2.92	0.00353	0.0362	Tectb	CGGGGGGCTGTGTTACAACG	21684	tectorin beta
Tpm4_TCCAACTTGCAGAGGCATGA	2.36	-1.02	2.71	-0.25	2.34	-3.42	0.0126	0.071	-3.38	-10.4	-3.32	0.000905	0.0403	-2.49	-5.61	0.942	0.346	0.638	0.557	1.47	-3.99	6.48e-05	0.00776	-3.05	-8.25	-4.77	1.88e-06	0.000199	Tpm4	TCCAACTTGCAGAGGCATGA	326618	tropomyosin 4
Dhrs7b_AATGCTGGGATTAGCTACCG	3.01	4.9	5.15	3.15	3.02	2.29	0.0589	0.144	1.9	3.72	0.454	0.649	0.854	0.236	1.18	5.06	4.18e-07	0.000235	2.17	4.49	-3.65	0.000266	0.0188	-1.93	-3.82	-4.76	1.89e-06	2e-04	Dhrs7b	AATGCTGGGATTAGCTACCG	216820	dehydrogenase/reductase (SDR family) member 7B
Mau2_CATTATTCCTGCTCAGCAAG	2.84	4.53	3.48	4.92	4.84	1.53	0.173	0.314	1.66	3.16	0.398	0.691	0.876	0.137	1.1	-4.41	1.03e-05	0.00189	-1.65	-3.13	4.43	9.29e-06	0.0022	1.78	3.45	5.34	9.53e-08	2.02e-05	Mau2	CATTATTCCTGCTCAGCAAG	74549	MAU2 sister chromatid cohesion factor
Chga_CTCACTGTCTCCCATCATGG	3.13	4.29	3.15	5.39	3.97	1.25	0.254	0.414	1.16	2.23	2.63	0.00863	0.119	0.879	1.84	-2.27	0.023	0.161	-0.976	-1.97	4.18	2.88e-05	0.00463	1.86	3.62	5.24	1.58e-07	3e-05	Chga	CTCACTGTCTCCCATCATGG	12652	chromogranin A
Zfp367_TAACAGGATGGAATCCGACG	1.38	5.4	3.85	1.61	3.33	6.45	0.000477	0.0147	4.03	16.4	-2.22	0.0263	0.202	-1.45	-2.72	1.72	0.0847	0.319	0.916	1.89	-3.56	0.000368	0.0226	-2.36	-5.14	-4.33	1.46e-05	0.000891	Zfp367	TAACAGGATGGAATCCGACG	238673	zinc finger protein 367
Incenp_TTGGGAATATTCGGTCAGTG	0.497	-0.887	3.69	0.385	0.803	-1.09	0.313	0.48	-1.38	-2.61	-0.782	0.434	0.724	-0.6	-1.52	4.29	1.83e-05	0.00266	2.75	6.72	-4.27	1.94e-05	0.00358	-3.35	-10.2	-5.39	6.96e-08	1.6e-05	Incenp	TTGGGAATATTCGGTCAGTG	16319	inner centromere protein
Olfr945_AGGAATATATCTAATCACTG	1.21	0.57	-0.801	2.49	0.725	-0.538	0.608	0.749	-0.639	-1.56	2.44	0.0148	0.155	1.14	2.2	-2.74	0.00619	0.0803	-1.67	-3.18	4.47	7.92e-06	0.00197	2.81	7.01	5.57	2.6e-08	6.98e-06	Olfr945	AGGAATATATCTAATCACTG	258499	olfactory receptor 945
Fcer1a_GTGTACTTGAATGTAACGCA	1.88	5	2.89	4.35	4.32	4.77	0.00251	0.0433	3.13	8.74	0.51	0.61	0.834	0.226	1.17	-3.67	0.000246	0.0132	-1.76	-3.38	3.84	0.000125	0.0119	1.98	3.96	4.63	3.72e-06	0.000327	Fcer1a	GTGTACTTGAATGTAACGCA	14125	Fc receptor, IgE, high affinity I, alpha polypeptide
Hoxb8_CCAGCAGAACCCGTGCGCCG	2.41	-1.59	1.85	-0.602	0.599	-3.82	0.00751	0.0665	-4	-16	-1.55	0.12	0.409	-1.14	-2.2	2.77	0.00553	0.0755	1.63	3.09	-3.7	0.000217	0.0165	-2.76	-6.79	-4.63	3.6e-06	0.000321	Hoxb8	CCAGCAGAACCCGTGCGCCG	15416	homeobox B8
Tecrl_GTACAAGTTGTGACAAAGAG	2.46	6.1	2.39	3.75	3.14	9.24	5.71e-05	0.00387	3.64	12.5	1.46	0.145	0.446	0.744	1.67	-2.31	0.0206	0.152	-1.22	-2.33	3.4	0.000664	0.0311	1.97	3.91	4.14	3.43e-05	0.0016	Tecrl	GTACAAGTTGTGACAAAGAG	243078	trans-2,3-enoyl-CoA reductase-like
Csnk1g3_TCGCGTTGTATTTACCACAA	1.91	-3.17	-0.782	-3.01	0.0095	-3.56	0.0104	0.0691	-5.08	-33.9	-4.48	7.64e-06	0.00268	-3.67	-12.7	-1.15	0.249	0.547	-0.809	-1.75	-3.35	0.000804	0.0345	-2.86	-7.26	-3.85	0.000116	0.00375	Csnk1g3	TCGCGTTGTATTTACCACAA	70425	casein kinase 1, gamma 3
Sprr1a_AGGGCTCTGGCACCTTAGGC	1.13	4.32	3.04	5.53	3.46	3.03	0.021	0.082	3.16	8.95	2.73	0.00633	0.103	0.961	1.95	-1.76	0.0791	0.309	-0.786	-1.72	3.76	0.000167	0.014	1.75	3.36	4.76	1.91e-06	0.000201	Sprr1a	AGGGCTCTGGCACCTTAGGC	20753	small proline-rich protein 1A
Mrps25_ACTCACCTAGATAGAACCGC	1.95	-1.77	-2.29	-1.01	1.5	-3.35	0.0138	0.0724	-3.72	-13.2	-3.05	0.00228	0.062	-2.24	-4.73	-5.46	4.68e-08	4.96e-05	-3.71	-13.1	1.88	0.0606	0.316	1.47	2.77	2.48	0.0133	0.0839	Mrps25	ACTCACCTAGATAGAACCGC	64658	mitochondrial ribosomal protein S25
Lce3d_TTGGGGAGCACTTTGGGGAA	2.66	-0.634	3.67	1.12	1.88	-3.55	0.0106	0.0693	-3.29	-9.8	-0.848	0.396	0.697	-0.562	-1.48	3.64	0.000273	0.014	1.95	3.85	-3.71	0.000208	0.0162	-2.51	-5.69	-4.73	2.22e-06	0.000227	Lce3d	TTGGGGAGCACTTTGGGGAA	630994	late cornified envelope 3D
Mageh1_AGAATACCTGAGCGGCCCGG	2.92	5.23	5.11	4.12	2.98	3.55	0.0106	0.0693	2.3	4.93	2.43	0.0149	0.156	1.1	2.15	5.22	1.77e-07	0.000126	2.15	4.42	-2.2	0.0276	0.217	-1.04	-2.06	-2.88	0.00396	0.039	Mageh1	AGAATACCTGAGCGGCCCGG	75625	melanoma antigen, family H, 1
Kcnj1_AATGCGGTGATCAGCAAACG	1.56	-2.75	-0.365	-1.81	1.51	-3.56	0.0105	0.0692	-4.31	-19.9	-4.67	3.06e-06	0.00154	-3.77	-13.7	-2.01	0.0446	0.231	-1.38	-2.6	-2.86	0.00425	0.0861	-2.4	-5.27	-3.19	0.00144	0.0202	Kcnj1	AATGCGGTGATCAGCAAACG	56379	potassium inwardly-rectifying channel, subfamily J, member 1
Gm438_GCGTCTTCCAAATACAGGCG	2.08	6.21	5.08	5.87	3.25	11.2	1.73e-05	0.00191	4.14	17.6	5.6	2.15e-08	4.15e-05	1.98	3.93	4.96	6.89e-07	0.000349	1.78	3.43	0.507	0.612	0.846	0.196	1.15	0.659	0.51	0.722	Gm438	GCGTCTTCCAAATACAGGCG	329993	predicted gene 438
BC021785_ACTGCGCTGGTTCACCACTG	2.89	3.22	5.33	2.93	3.97	0.268	0.797	0.882	0.307	1.24	-1.94	0.052	0.279	-0.87	-1.83	3.51	0.000442	0.0186	1.15	2.23	-4.52	6.2e-06	0.00161	-2.02	-4.07	-5.76	8.44e-09	2.8e-06	BC021785	ACTGCGCTGGTTCACCACTG	NA	NA
Il10_AAGGAGCATTTGAATTCCCT	3.08	1.69	3.15	0.457	2.48	-1.42	0.203	0.352	-1.41	-2.65	-3.25	0.00116	0.0457	-2.38	-5.19	1.44	0.15	0.426	0.809	1.75	-4.31	1.66e-05	0.00324	-3.19	-9.1	-5.19	2.07e-07	3.7e-05	Il10	AAGGAGCATTTGAATTCCCT	16153	interleukin 10
Olfr52_TGTGAGAAAGCAGCCTAACT	3.44	1.55	2.81	4.99	3.86	-2.16	0.0705	0.163	-1.89	-3.71	2.09	0.0366	0.236	1	2.01	-2.41	0.0162	0.134	-1.21	-2.32	4.07	4.66e-05	0.00653	2.22	4.65	4.95	7.55e-07	9.93e-05	Olfr52	TGTGAGAAAGCAGCCTAACT	18352	olfactory receptor 52
Il3_TTGATAACGTATCTGTCCTC	4.79	6.76	5.2	6.79	6.77	4.52	0.0033	0.0507	1.96	3.9	-0.115	0.908	0.967	-0.034	-1.02	-4.44	9.01e-06	0.00174	-1.36	-2.56	3.96	7.42e-05	0.00848	1.32	2.5	4.78	1.71e-06	0.000184	Il3	TTGATAACGTATCTGTCCTC	16187	interleukin 3
Adamts16_AATGTTTAGTGGTGTCGTGG	2.98	4.83	4.76	6.41	4.78	2.54	0.0412	0.114	1.85	3.61	4.68	2.8e-06	0.00145	1.6	3.03	-0.125	0.9	0.961	-0.0461	-1.03	4.2	2.68e-05	0.00442	1.64	3.13	5.2	1.98e-07	3.57e-05	Adamts16	AATGTTTAGTGGTGTCGTGG	271127	a disintegrin-like and metallopeptidase (reprolysin type) with thrombospondin type 1 motif, 16
Rab28_TTGTAATATCATATACCAAG	0.508	-2.14	-1.01	1.78	0.226	-2.27	0.0607	0.147	-2.65	-6.26	1.97	0.0484	0.27	1.11	2.16	-2.53	0.0114	0.111	-1.66	-3.15	4.01	6.15e-05	0.00759	2.77	6.81	4.91	8.93e-07	0.000113	Rab28	TTGTAATATCATATACCAAG	100972	RAB28, member RAS oncogene family
Hrasls_TAAGTCCGTGTTCAGCACAA	2.85	-1.35	0.658	-1.27	2.17	-4.17	0.00497	0.0608	-4.19	-18.3	-4.69	2.69e-06	0.00144	-3.66	-12.7	-2.5	0.0123	0.116	-1.64	-3.12	-2.51	0.0121	0.145	-2.02	-4.07	-2.71	0.00669	0.0544	Hrasls	TAAGTCCGTGTTCAGCACAA	27281	HRAS-like suppressor
Clnk_TTTCATAGGGCAGCATTCGA	2.07	0.449	1.53	3.79	3.38	-1.83	0.113	0.228	-1.63	-3.09	1.82	0.0683	0.317	1.08	2.11	-2.75	0.00605	0.0793	-1.66	-3.16	4.15	3.32e-05	0.00514	2.74	6.68	5.03	4.81e-07	7.17e-05	Clnk	TTTCATAGGGCAGCATTCGA	27278	cytokine-dependent hematopoietic cell linker
D630045J12Rik_TGCCCACCCGAAGACGCGTG	4.02	7.63	5.42	5.6	5.25	18.6	7.15e-07	0.000249	3.6	12.1	-1.21	0.225	0.544	-0.374	-1.3	2.27	0.0229	0.161	0.651	1.57	-3.11	0.00189	0.0564	-1.02	-2.03	-3.81	0.000141	0.00429	D630045J12Rik	TGCCCACCCGAAGACGCGTG	330286	RIKEN cDNA D630045J12 gene
Nbl1_GCAGGAGTCACAGTGCACCA	3.3	5.4	4.06	2.1	3.46	3.66	0.00925	0.0683	2.11	4.3	-2.81	0.00497	0.0912	-1.64	-3.12	1.4	0.16	0.44	0.619	1.54	-3.84	0.000122	0.0118	-2.26	-4.79	-4.65	3.32e-06	0.000304	Nbl1	GCAGGAGTCACAGTGCACCA	17965	neuroblastoma, suppression of tumorigenicity 1
Tnk1_CTCACCTCGAATGATCAAGG	1.44	-2.38	0.657	-2.29	-0.21	-3.35	0.0137	0.0723	-3.82	-14.1	-3.12	0.00179	0.056	-2.66	-6.3	1.12	0.264	0.562	0.797	1.74	-3.94	8.3e-05	0.00905	-3.45	-11	-4.72	2.35e-06	0.000234	Tnk1	CTCACCTCGAATGATCAAGG	83813	tyrosine kinase, non-receptor, 1
Taar7f_TGATGCCCTTTAGCATGGTG	4.2	4.96	4.22	6.33	5.54	1.07	0.322	0.49	0.737	1.67	1.36	0.175	0.485	0.458	1.37	-3.46	0.000537	0.0204	-1.29	-2.45	4.39	1.15e-05	0.00255	1.75	3.36	5.31	1.07e-07	2.2e-05	Taar7f	TGATGCCCTTTAGCATGGTG	435207	trace amine-associated receptor 7F
Spred2_GGAGGCGGGATCAGTCGCGT	3.38	8.26	7.47	7.31	6.41	33.9	1.5e-08	1.31e-05	4.88	29.4	2.75	0.00591	0.0995	0.677	1.6	4.27	1.95e-05	0.00275	0.989	1.98	-1.19	0.234	0.573	-0.312	-1.24	-1.56	0.118	0.318	Spred2	GGAGGCGGGATCAGTCGCGT	114716	sprouty-related, EVH1 domain containing 2
Oxtr_GCAGAATCTGCGACTCAAGA	1.94	-1.02	-0.779	1.34	0.372	-3.06	0.0201	0.0807	-2.96	-7.78	2.49	0.0129	0.145	1.3	2.47	-1.9	0.0575	0.262	-1.19	-2.28	3.81	0.000139	0.0127	2.49	5.61	4.73	2.23e-06	0.000227	Oxtr	GCAGAATCTGCGACTCAAGA	18430	oxytocin receptor
Arsb_GCCAGCACGAAGACCACATG	3.62	2.71	3.29	5.55	3.84	-0.825	0.439	0.605	-0.963	-1.95	3.58	0.000342	0.0242	1.58	2.99	-1.4	0.162	0.443	-0.669	-1.59	4.4	1.06e-05	0.00244	2.25	4.75	5.42	6.05e-08	1.43e-05	Arsb	GCCAGCACGAAGACCACATG	11881	arylsulfatase B
Scgb2b12_GAAGGGGATACTTCTTCTGC	0.802	-0.569	-2.26	1.4	-1.61	-1.25	0.254	0.413	-1.37	-2.58	3.68	0.000234	0.0201	2.65	6.27	-1.14	0.256	0.554	-0.847	-1.8	4.29	1.8e-05	0.0034	3.5	11.3	5.26	1.47e-07	2.85e-05	Scgb2b12	GAAGGGGATACTTCTTCTGC	668379	secretoglobin, family 2B, member 12
Pycr1_CACAGGTACTCACGCTCAGG	2.87	-1.2	1.34	-0.71	2.51	-4	0.00604	0.0637	-4.07	-16.8	-4.24	2.23e-05	0.00529	-3.07	-8.37	-0.999	0.318	0.613	-0.545	-1.46	-3.48	0.000494	0.0265	-2.52	-5.74	-3.88	0.000103	0.00345	Pycr1	CACAGGTACTCACGCTCAGG	209027	pyrroline-5-carboxylate reductase 1
Msrb1_TCACCTTTAAAGCTTCTGGT	1.4	-2.38	-1.61	0.782	0.164	-3.23	0.0161	0.0752	-3.78	-13.7	1.17	0.24	0.559	0.854	1.81	-3.14	0.00172	0.0392	-2.29	-4.88	3.88	0.000106	0.0107	3.14	8.82	4.73	2.28e-06	0.000229	Msrb1	TCACCTTTAAAGCTTCTGGT	27361	methionine sulfoxide reductase B1
Btg2_CGTGAGCGAGCAGAGACTCA	0.459	-2.93	-0.817	-3.23	-0.0404	-1.66	0.143	0.272	-3.39	-10.5	-4.76	1.97e-06	0.00115	-3.89	-14.8	-0.807	0.419	0.696	-0.555	-1.47	-3.94	8.12e-05	0.00899	-3.33	-10.1	-4.56	5.24e-06	0.000418	Btg2	CGTGAGCGAGCAGAGACTCA	12227	B cell translocation gene 2, anti-proliferative
Cdkn2a_GGGCCGCCCACTCCAAGAGA	5	9.15	7.3	8.18	7.1	41.2	4.24e-09	4.83e-06	4.15	17.8	2.77	0.00567	0.0974	0.667	1.59	-0.463	0.643	0.839	-0.111	-1.08	2.96	0.00305	0.0726	0.778	1.71	3.58	0.00035	0.00797	Cdkn2a	GGGCCGCCCACTCCAAGAGA	12578	cyclin-dependent kinase inhibitor 2A
Sdcbp2_TGCCACGTTCATCCTTGCAC	1.96	4.32	0.26	2.44	3.13	2.72	0.0319	0.0992	2.35	5.1	-0.217	0.828	0.936	-0.126	-1.09	-4.63	3.71e-06	0.00101	-2.85	-7.23	4.07	4.65e-05	0.00652	2.73	6.63	4.9	9.7e-07	0.000121	Sdcbp2	TGCCACGTTCATCCTTGCAC	60409 /// 228765	trafficking protein particle complex 4 /// syndecan binding protein (syntenin) 2
Lingo4_CAAGTTAAGTACCATCACTC	1.91	-0.634	-0.339	2.08	2.39	-2.74	0.0313	0.0983	-2.54	-5.82	0.346	0.729	0.893	0.217	1.16	-4.16	3.13e-05	0.00374	-2.71	-6.52	4.11	3.91e-05	0.0057	2.92	7.58	4.98	6.41e-07	8.75e-05	Lingo4	CAAGTTAAGTACCATCACTC	320747	leucine rich repeat and Ig domain containing 4
Smg7_TACTCAGGTATACATGACCG	4.26	7.15	6.52	5.27	5.97	7.53	0.000195	0.0085	2.88	7.37	-1.19	0.236	0.555	-0.397	-1.32	2.74	0.00623	0.0805	0.779	1.72	-3.4	0.000666	0.0312	-1.18	-2.26	-4.23	2.35e-05	0.00123	Smg7	TACTCAGGTATACATGACCG	226517	Smg-7 homolog, nonsense mediated mRNA decay factor (C. elegans)
Gp49a_AATGAATCTGCCAAATAGTG	2.19	4.01	0.0489	3.1	0.735	1.67	0.142	0.271	1.8	3.47	2.93	0.00343	0.0758	1.73	3.31	-1.74	0.082	0.314	-1.13	-2.19	4.11	4e-05	0.00579	2.86	7.27	5.07	4.08e-07	6.3e-05	Gp49a	AATGAATCTGCCAAATAGTG	14727	leukocyte immunoglobulin-like receptor, subfamily B, member 4B
Skil_GCTGGAGTGAAAATTCTCGG	2.4	5.16	3.79	2.23	1.06	4.56	0.00315	0.0493	2.75	6.72	1.28	0.199	0.515	0.857	1.81	4.75	2.07e-06	0.000691	2.72	6.57	-2.72	0.0066	0.107	-1.86	-3.63	-3.57	0.000361	0.00813	Skil	GCTGGAGTGAAAATTCTCGG	20482	SKI-like
Prph2_GTACTGGATACAGGGCCGCG	3.61	6.2	5.74	6.83	5.1	5.06	0.00183	0.035	2.59	6.04	4.4	1.08e-05	0.0034	1.5	2.83	1.14	0.254	0.552	0.388	1.31	3	0.00266	0.0683	1.11	2.16	3.62	0.000298	0.00717	Prph2	GTACTGGATACAGGGCCGCG	19133	peripherin 2
Ovca2_GGACCGGGTGAGGTCCGCTG	3.33	4.36	4.34	5.83	4.28	1.2	0.273	0.435	1.01	2.02	3.4	0.000677	0.0349	1.29	2.45	-1.41	0.157	0.437	-0.58	-1.49	4.27	1.97e-05	0.00362	1.87	3.66	5.24	1.59e-07	3.01e-05	Ovca2	GGACCGGGTGAGGTCCGCTG	246257	candidate tumor suppressor in ovarian cancer 2
Nefl_AGCGCGGATGTCCTTGAGAG	2.8	5.13	3.56	5	3.83	3.94	0.0065	0.065	2.33	5.01	2.93	0.00337	0.0752	1.48	2.79	-1.22	0.221	0.517	-0.619	-1.54	3.8	0.000144	0.013	2.1	4.29	4.59	4.35e-06	0.000363	Nefl	AGCGCGGATGTCCTTGAGAG	18039	neurofilament, light polypeptide
Gm364_ATGTAATAGTAATGTCAAGG	2.02	8.38	6.41	6.46	5.16	39	6.1e-09	6.28e-06	6.37	82.8	4.25	2.19e-05	0.0052	1.21	2.32	4.87	1.09e-06	0.000473	1.35	2.55	-0.447	0.655	0.867	-0.137	-1.1	-0.622	0.534	0.74	Gm364	ATGTAATAGTAATGTCAAGG	245423	predicted gene 364
Klhl23_CAATGGAAGATTATGCCTGA	2.81	3.87	2.51	5.11	3.67	1	0.351	0.52	1.06	2.09	3.61	0.000312	0.0233	1.59	3.02	-1.3	0.192	0.483	-0.629	-1.55	4.31	1.61e-05	0.00317	2.22	4.67	5.33	1.01e-07	2.11e-05	Klhl23	CAATGGAAGATTATGCCTGA	277396	kelch-like 23
Sars2_CTGTACGAACACGCACGAGA	1.29	-4.33	-3.89	-1.31	-3.15	-4.05	0.00573	0.0628	-5.62	-49.3	3.08	0.00205	0.0593	2.38	5.21	-1.1	0.273	0.571	-0.844	-1.8	3.76	0.000171	0.0142	3.23	9.35	4.58	4.59e-06	0.000378	Sars2	CTGTACGAACACGCACGAGA	71984	seryl-aminoacyl-tRNA synthetase 2
Ino80c_TTCAAGCACTCTGGCCATGG	5.03	7.84	7.23	7.91	6.51	11	1.95e-05	0.00205	2.81	7.02	4.25	2.11e-05	0.0051	1.22	2.33	2.06	0.0395	0.217	0.577	1.49	2.12	0.0344	0.24	0.644	1.56	2.49	0.0128	0.082	Ino80c	TTCAAGCACTCTGGCCATGG	225280	INO80 complex subunit C
Sncg_GCTGACCACAGCTTCACTCA	2.95	1.22	4.95	3.35	4.42	-2.18	0.0689	0.16	-1.73	-3.31	-2.29	0.0219	0.186	-1.18	-2.26	2.2	0.0275	0.178	0.913	1.88	-4	6.46e-05	0.00776	-2.09	-4.26	-4.9	9.48e-07	0.000119	Sncg	GCTGACCACAGCTTCACTCA	20618	synuclein, gamma
Ccsap_GGCGCGTATTCGTCCCAGCG	3.11	6.14	6.17	4.95	4.5	6.07	0.000679	0.0185	3.01	8.04	1.04	0.296	0.614	0.414	1.33	4.45	8.52e-06	0.00169	1.57	2.96	-2.8	0.00507	0.0935	-1.15	-2.22	-3.59	0.000337	0.00778	Ccsap	GGCGCGTATTCGTCCCAGCG	73420	centriole, cilia and spindle associated protein
Arpp19_AGCGTCTGCGGAGGAGCAAA	2.45	-0.428	2.66	0.466	1.49	-2.91	0.0247	0.0876	-2.88	-7.35	-1.59	0.113	0.397	-0.984	-1.98	2.85	0.00431	0.0659	1.39	2.62	-3.78	0.000159	0.0137	-2.37	-5.17	-4.74	2.1e-06	0.000217	Arpp19	AGCGTCTGCGGAGGAGCAAA	59046	cAMP-regulated phosphoprotein 19
Syt10_TTAAACATGCTCGAGTGCAA	0.96	0.535	2.27	-1.37	0.253	-0.459	0.661	0.789	-0.422	-1.34	-1.92	0.055	0.287	-1.43	-2.7	3.29	0.000987	0.0289	1.92	3.8	-4.43	9.43e-06	0.00222	-3.36	-10.3	-5.57	2.58e-08	6.97e-06	Syt10	TTAAACATGCTCGAGTGCAA	54526	synaptotagmin X
Tmem8b_CAGCACGTATCGGCTCCGAA	1.47	-0.288	2.87	-0.976	2.39	-1.95	0.0957	0.202	-1.76	-3.39	-4.18	2.86e-05	0.00615	-3.28	-9.71	0.35	0.726	0.883	0.215	1.16	-4.4	1.1e-05	0.00249	-3.49	-11.3	-5.16	2.52e-07	4.28e-05	Tmem8b	CAGCACGTATCGGCTCCGAA	242409	transmembrane protein 8B
Pdcd10_CATGTATCCTGTGTTTAATG	4.23	10.1	7.81	8.06	8.49	117	4.91e-12	2.31e-08	5.86	58	-3.8	0.000143	0.0155	-0.799	-1.74	-3.08	0.00207	0.0441	-0.601	-1.52	-0.884	0.377	0.7	-0.198	-1.15	-0.928	0.353	0.594	Pdcd10	CATGTATCCTGTGTTTAATG	56426	programmed cell death 10
Ddx46_TGGAGCTTGGAGGACGACGA	2.65	7.02	4.17	5.45	5.51	12.1	1.08e-05	0.00148	4.35	20.4	0.283	0.777	0.915	0.105	1.08	-3.48	0.000494	0.0197	-1.31	-2.49	3.42	0.000625	0.0303	1.42	2.67	4.15	3.33e-05	0.00157	Ddx46	TGGAGCTTGGAGGACGACGA	212880	DEAD (Asp-Glu-Ala-Asp) box polypeptide 46
Aip_ATAGATGACAGCCGAACACG	4.15	6.95	7.1	7.7	6.03	10.1	3.29e-05	0.00278	2.8	6.97	4.53	5.8e-06	0.00227	1.29	2.45	2.71	0.00677	0.0841	0.759	1.69	1.74	0.0826	0.364	0.531	1.44	2.06	0.0398	0.167	Aip	ATAGATGACAGCCGAACACG	11632 /// 66077	aryl-hydrocarbon receptor-interacting protein /// aurora kinase A interacting protein 1
Scnm1_CCTGCAGAAACGGAGAGTTG	2.15	3.23	4.57	6.24	4.08	0.937	0.382	0.551	1.1	2.15	5.38	7.31e-08	9.99e-05	1.89	3.72	1.37	0.172	0.456	0.507	1.42	3.49	0.00048	0.0261	1.39	2.62	4.34	1.45e-05	0.00089	Scnm1	CCTGCAGAAACGGAGAGTTG	69269	sodium channel modifier 1
Rdh13_ACGGTCAATGCACTGCACCC	3.82	6.91	5.5	5.68	6.78	10.9	2.07e-05	0.00212	3.09	8.54	-2.14	0.0326	0.224	-0.678	-1.6	-4.45	8.42e-06	0.00168	-1.33	-2.51	1.89	0.0583	0.31	0.648	1.57	2.43	0.0151	0.0909	Rdh13	ACGGTCAATGCACTGCACCC	108841	retinol dehydrogenase 13 (all-trans and 9-cis)
Msrb3_ACAACAATTGGCAACCTGAG	3.19	-0.441	1.34	3.32	2.65	-3.98	0.00621	0.0642	-3.63	-12.4	2	0.046	0.264	0.971	1.96	-2.17	0.0303	0.188	-1.17	-2.25	3.71	0.00021	0.0162	2.14	4.4	4.54	5.56e-06	0.000437	Msrb3	ACAACAATTGGCAACCTGAG	320183	methionine sulfoxide reductase B3
Lrrc26_CATGCAAGCGCAACACATCG	2.84	-0.441	-0.721	1.3	2.34	-2.33	0.0552	0.138	-3.28	-9.72	-2.08	0.0377	0.239	-1.34	-2.53	-5.12	3.02e-07	0.000189	-3.28	-9.71	2.72	0.00647	0.106	1.94	3.84	3.33	0.000869	0.0145	Lrrc26	CATGCAAGCGCAACACATCG	227618	leucine rich repeat containing 26
4933425L06Rik_AACTGCTAATGAGCTAGCCG	2.43	4.52	3.91	1.7	3.38	2.42	0.0488	0.127	2.07	4.2	-2.87	0.00405	0.0822	-1.71	-3.28	1.53	0.125	0.39	0.663	1.58	-3.99	6.71e-05	0.00795	-2.37	-5.19	-4.85	1.26e-06	0.000148	4933425L06Rik	AACTGCTAATGAGCTAGCCG	66763	RIKEN cDNA 4933425L06 gene
Setd8_CTGCTTACCCCGTCGCTGCG	2.67	4.82	5.53	4.66	3.58	2.63	0.0362	0.106	2.18	4.53	2.02	0.0437	0.258	0.785	1.72	5.22	1.81e-07	0.000126	1.81	3.51	-2.53	0.0114	0.141	-1.03	-2.04	-3.31	0.000938	0.0152	Setd8	CTGCTTACCCCGTCGCTGCG	67956	lysine methyltransferase 5A
Vmn1r42_CTGCGACCAGTAGCATCAGT	3.35	2.69	4.63	4.18	4.23	-0.645	0.541	0.695	-0.645	-1.56	-1.58	0.114	0.399	-0.633	-1.55	3.47	0.00053	0.0203	1.23	2.34	-4.41	1.02e-05	0.00238	-1.86	-3.63	-5.46	4.73e-08	1.16e-05	Vmn1r42	CTGCGACCAGTAGCATCAGT	113848	vomeronasal 1 receptor 42
Irs4_TCTGCAAACGCGGCTACCTG	2.34	3.27	2.21	-0.79	1.49	0.71	0.502	0.663	0.925	1.9	-3.47	0.000528	0.0306	-2.63	-6.21	1.43	0.153	0.43	0.854	1.81	-4.52	6.24e-06	0.00161	-3.49	-11.2	-5.43	5.48e-08	1.32e-05	Irs4	TCTGCAAACGCGGCTACCTG	16370	insulin receptor substrate 4
Wdr64_GCAGCTCCCATATCACCGTG	4.11	7.52	7.39	7.18	6.28	13.5	5.35e-06	0.000938	3.4	10.6	3.17	0.00153	0.0519	0.957	1.94	4.74	2.14e-06	0.000699	1.34	2.53	-1.22	0.223	0.561	-0.385	-1.31	-1.61	0.107	0.301	Wdr64	GCAGCTCCCATATCACCGTG	75820	WD repeat domain 64
Fsip1_TCAAGTTCAAGATCACGTCC	1.12	-0.899	-1.1	1.44	0.906	-1.83	0.113	0.229	-2.02	-4.07	1.07	0.286	0.604	0.759	1.69	-3.51	0.000444	0.0186	-2.51	-5.7	4.13	3.63e-05	0.00548	3.27	9.64	5.03	4.95e-07	7.34e-05	Fsip1	TCAAGTTCAAGATCACGTCC	71313	fibrous sheath-interacting protein 1
Slc28a3_AGTTCCGACTTGGTGACGTG	3.85	3.4	3.68	5.82	5	-0.353	0.735	0.842	-0.435	-1.35	2.15	0.0317	0.221	0.851	1.8	-2.97	0.003	0.0542	-1.25	-2.38	4.62	3.75e-06	0.00111	2.1	4.3	5.62	1.87e-08	5.35e-06	Slc28a3	AGTTCCGACTTGGTGACGTG	114304	solute carrier family 28 (sodium-coupled nucleoside transporter), member 3
Lsm14a_TCAAAGACTTCATCTCGAGG	0.996	2.53	-0.698	2.1	0.0215	1.75	0.127	0.25	1.53	2.88	2.75	0.00592	0.0996	1.72	3.29	-1.85	0.064	0.277	-1.27	-2.41	4.07	4.69e-05	0.00655	2.99	7.94	5.01	5.49e-07	7.85e-05	Lsm14a	TCAAAGACTTCATCTCGAGG	67070	LSM14A mRNA processing body assembly factor
Tmem92_AGGGCACAGATGAACAAAAT	1.59	-1.96	1.36	-1.34	0.399	-2.53	0.0415	0.115	-3.55	-11.7	-2.45	0.0144	0.153	-1.98	-3.95	1.93	0.0539	0.254	1.3	2.46	-3.94	8.18e-05	0.00899	-3.28	-9.73	-4.8	1.59e-06	0.000172	Tmem92	AGGGCACAGATGAACAAAAT	544806	transmembrane protein 92
Gm11938_CAGATGGGCCTGGTGCAATG	4.78	8.66	8.21	8.02	7.26	29.9	3.41e-08	2.55e-05	3.87	14.6	3.06	0.00218	0.0612	0.745	1.68	4.41	1.03e-05	0.00189	1	2.01	-1.02	0.307	0.645	-0.26	-1.2	-1.37	0.172	0.396	Gm11938	CAGATGGGCCTGGTGCAATG	100041412	predicted gene 11938
Pdia2_CTTGCCCTGTAGGATCTACA	3.38	0.0578	4.07	1.04	3.11	-3.32	0.0143	0.073	-3.32	-9.99	-2.69	0.00716	0.109	-1.76	-3.4	1.55	0.122	0.383	0.753	1.69	-3.82	0.000134	0.0124	-2.52	-5.72	-4.65	3.3e-06	0.000303	Pdia2	CTTGCCCTGTAGGATCTACA	69191	protein disulfide isomerase associated 2
Ccdc88c_AAGAACGCAGACTTGTCCGA	3.57	5.51	6.65	6.29	4.89	3.45	0.012	0.0705	1.93	3.8	2.69	0.00723	0.11	0.887	1.85	5.19	2.11e-07	0.00014	1.61	3.05	-2.09	0.037	0.249	-0.723	-1.65	-2.65	0.00806	0.0613	Ccdc88c	AAGAACGCAGACTTGTCCGA	68339	coiled-coil domain containing 88C
Caly_GGAGATGTACTACACCGAGA	1.97	-0.00362	-0.652	2.25	1.52	-2.23	0.0638	0.152	-1.97	-3.92	1.16	0.246	0.565	0.686	1.61	-3.29	0.00101	0.0291	-2.12	-4.35	4.05	5.19e-05	0.00694	2.81	6.99	4.91	9.31e-07	0.000117	Caly	GGAGATGTACTACACCGAGA	68566	calcyon neuron-specific vesicular protein
Slc26a11_CAGGAGAGACATGATAGCCG	1.44	-1.08	2.63	0.384	-0.116	-2.53	0.0419	0.116	-2.53	-5.76	0.27	0.787	0.92	0.171	1.13	4.9	9.62e-07	0.000426	2.62	6.17	-3.74	0.000184	0.0149	-2.45	-5.48	-4.83	1.35e-06	0.000154	Slc26a11	CAGGAGAGACATGATAGCCG	268512	solute carrier family 26, member 11
Dlst_AATGCTGACGACTTTCAATG	3.42	5.36	2.48	4.37	3.98	3.17	0.0173	0.0767	1.94	3.83	0.71	0.478	0.754	0.341	1.27	-3.58	0.000341	0.0158	-1.85	-3.61	3.94	8.31e-05	0.00905	2.19	4.57	4.75	2.03e-06	0.000211	Dlst	AATGCTGACGACTTTCAATG	78920	dihydrolipoamide S-succinyltransferase (E2 component of 2-oxo-glutarate complex)
Mgarp_TGACTGTCACACCTACAACC	0.469	-0.428	0.95	-2.19	0.93	-0.817	0.443	0.609	-0.899	-1.87	-4.84	1.29e-06	0.00088	-3.89	-14.8	0.144	0.885	0.955	0.0926	1.07	-4.86	1.15e-06	0.000477	-3.98	-15.8	-5.69	1.3e-08	4.03e-06	Mgarp	TGACTGTCACACCTACAACC	67749	mitochondria localized glutamic acid rich protein
Ptgs1_TGGCACGGATAGTAACAACA	2.48	-0.796	-0.139	2.95	1.12	-3.39	0.013	0.0714	-3.27	-9.67	2.62	0.0087	0.12	1.82	3.53	-1.58	0.115	0.373	-1.1	-2.15	3.82	0.000136	0.0125	2.92	7.58	4.63	3.68e-06	0.000326	Ptgs1	TGGCACGGATAGTAACAACA	19224	prostaglandin-endoperoxide synthase 1
Calu_AAGTAAAATAGATGACGACA	1.09	-0.321	-2.55	-0.101	1.15	-0.984	0.361	0.529	-1.41	-2.65	-1.26	0.206	0.524	-0.963	-1.95	-5.32	1.02e-07	8.64e-05	-3.88	-14.8	3.52	0.000432	0.0246	2.92	7.58	4.38	1.21e-05	0.000779	Calu	AAGTAAAATAGATGACGACA	12321	calumenin
Cntn1_TGAAGGACCACACAAACGTG	3.54	5.02	2.5	4.21	3.45	1.76	0.124	0.246	1.47	2.76	1.99	0.0466	0.265	1.04	2.05	-2.55	0.0109	0.108	-1.4	-2.63	4.11	4.03e-05	0.00582	2.43	5.4	4.99	6.07e-07	8.43e-05	Cntn1	TGAAGGACCACACAAACGTG	12805	contactin 1
1600014C10Rik_ACCAACCAAGCCACCGACGA	2.58	4.9	1.35	3.84	2.92	3.08	0.0195	0.0797	2.29	4.9	1.83	0.0668	0.314	0.97	1.96	-2.43	0.0153	0.129	-1.37	-2.59	3.83	0.000126	0.012	2.34	5.07	4.67	2.97e-06	0.000281	1600014C10Rik	ACCAACCAAGCCACCGACGA	72244	RIKEN cDNA 1600014C10 gene
Smap2_AAGGATGATAAGTGGAAACG	2.03	-1.35	-1.08	2.31	1.43	-3.36	0.0135	0.072	-3.38	-10.4	0.917	0.359	0.668	0.65	1.57	-3.34	0.000827	0.0261	-2.37	-5.18	3.84	0.000124	0.0119	3.02	8.14	4.68	2.93e-06	0.000278	Smap2	AAGGATGATAAGTGGAAACG	69780	small ArfGAP 2
Wnt1_CCTGCACCTGCGACTACCGG	3.67	0.305	4.93	2.52	3.73	-3.99	0.0061	0.0638	-3.37	-10.3	-1.56	0.118	0.405	-0.797	-1.74	2.69	0.00711	0.0866	1.04	2.06	-3.58	0.000345	0.0219	-1.84	-3.58	-4.52	6.07e-06	0.000468	Wnt1	CCTGCACCTGCGACTACCGG	22408	wingless-type MMTV integration site family, member 1
Olfr1380_GGTATAGCAGAGGTCCAGGA	2.05	6.53	4.81	4.33	2.65	12.1	1.09e-05	0.00148	4.47	22.2	2.31	0.021	0.182	1.31	2.48	4.46	8.27e-06	0.00166	2.32	4.98	-1.72	0.0852	0.369	-1.01	-2.01	-2.23	0.0254	0.126	Olfr1380	GGTATAGCAGAGGTCCAGGA	404336	olfactory receptor 1380
Olfr68_AAATGTACATGGGTATGTGG	1.44	5.84	2.64	3.83	3.57	9.46	4.93e-05	0.00352	4.41	21.2	1.22	0.223	0.541	0.566	1.48	-2.47	0.0134	0.121	-1.21	-2.32	3.34	0.000837	0.0353	1.78	3.44	4.06	4.91e-05	0.00204	Olfr68	AAATGTACATGGGTATGTGG	18369	olfactory receptor 68
Fgf20_CACCTGCAGATCCTGCCCGA	2.61	6.79	3.46	4.65	4.24	14.3	3.73e-06	0.000748	4.18	18.1	1.68	0.0937	0.366	0.722	1.65	-1.82	0.0685	0.287	-0.815	-1.76	3.16	0.00158	0.0508	1.54	2.9	3.84	0.000121	0.00387	Fgf20	CACCTGCAGATCCTGCCCGA	80857	fibroblast growth factor 20
Smc1a_TGGAGGTCACCAACGCCACA	1.22	-1.35	-3.16	-1.28	0.127	-2.44	0.0475	0.125	-2.56	-5.92	-2.54	0.0111	0.135	-2.09	-4.27	-5.34	9.31e-08	8.14e-05	-4.13	-17.5	2.29	0.0219	0.195	2.04	4.1	2.94	0.00328	0.0345	Smc1a	TGGAGGTCACCAACGCCACA	24061	structural maintenance of chromosomes 1A
Gcdh_GATGATCATACCGGTAGCCG	2.91	5.75	4.75	5.67	4.11	5.72	0.000944	0.0228	2.83	7.11	4.59	4.42e-06	0.00188	2.01	4.03	2.17	0.0297	0.186	0.947	1.93	2.27	0.023	0.199	1.06	2.09	2.71	0.00678	0.0549	Gcdh	GATGATCATACCGGTAGCCG	270076	glutaryl-Coenzyme A dehydrogenase
Chrnb3_CACTGGAATTCAACACAGGG	0.976	4.08	3.52	1.79	0.754	2.47	0.0457	0.122	3.1	8.57	2.23	0.026	0.201	1.27	2.41	5.33	9.77e-08	8.34e-05	2.68	6.4	-2.37	0.0176	0.175	-1.41	-2.65	-3.16	0.00156	0.0213	Chrnb3	CACTGGAATTCAACACAGGG	108043	cholinergic receptor, nicotinic, beta polypeptide 3
Odf1_CATCGCTCCGCAGTTTAGAG	2.56	5.04	1.3	3.4	2.56	4.03	0.00584	0.063	2.47	5.54	1.74	0.0813	0.343	0.842	1.79	-2.38	0.0174	0.139	-1.3	-2.47	3.69	0.000227	0.017	2.15	4.42	4.51	6.52e-06	0.000489	Odf1	CATCGCTCCGCAGTTTAGAG	18285	outer dense fiber of sperm tails 1
Ppa1_TAGATATTTCTGATGTCGAA	0.699	4.87	0.912	3	1.64	5.54	0.00113	0.0255	4.15	17.8	2.3	0.0214	0.184	1.39	2.61	-1.66	0.0975	0.343	-1.06	-2.09	3.54	0.000408	0.0239	2.45	5.46	4.33	1.52e-05	0.000912	Ppa1	TAGATATTTCTGATGTCGAA	67895	pyrophosphatase (inorganic) 1
Pla2g12a_AACAGGACCAGACCACCGAC	2.78	4.59	4.06	5.27	4.03	2.12	0.0748	0.17	1.83	3.56	3.62	0.00029	0.0225	1.3	2.47	-0.961	0.336	0.629	-0.385	-1.31	3.96	7.48e-05	0.00851	1.69	3.22	4.93	8.05e-07	0.000105	Pla2g12a	AACAGGACCAGACCACCGAC	66350	phospholipase A2, group XIIA
Dpm2_CTTCACCTACTACACCACTT	0.871	4.52	-0.0762	1.55	0.675	4	0.00605	0.0637	3.63	12.4	1.65	0.0994	0.375	0.976	1.97	-2.46	0.0138	0.123	-1.53	-2.89	3.71	0.000211	0.0163	2.51	5.68	4.51	6.42e-06	0.000484	Dpm2	CTTCACCTACTACACCACTT	13481	dolichol-phosphate (beta-D) mannosyltransferase 2
Zik1_TGGGCAGAAACATAGTACAG	2.54	-0.441	-0.501	2.23	0.883	-3.25	0.0156	0.0746	-2.99	-7.92	1.94	0.0519	0.279	1.39	2.61	-2.27	0.0234	0.163	-1.65	-3.13	3.81	0.000141	0.0128	3.03	8.18	4.63	3.69e-06	0.000326	Zik1	TGGGCAGAAACATAGTACAG	22775	zinc finger protein interacting with K protein 1
Pbx4_TCGCTCGTGTCATGGCCTAG	2.89	3.18	-0.356	2.65	3.12	0.28	0.788	0.877	0.311	1.24	-0.913	0.361	0.67	-0.548	-1.46	-5.45	4.93e-08	5.13e-05	-3.47	-11.1	4.23	2.36e-05	0.00402	2.92	7.59	5.06	4.13e-07	6.37e-05	Pbx4	TCGCTCGTGTCATGGCCTAG	80720	pre B cell leukemia homeobox 4
Agfg2_GACCTGCTGGCGGATATCGG	4	6.81	6.88	6.35	5.25	8.21	0.000116	0.00612	2.81	6.99	3.67	0.000241	0.0205	1.13	2.19	5.15	2.64e-07	0.000168	1.48	2.79	-1.09	0.274	0.614	-0.353	-1.28	-1.48	0.138	0.348	Agfg2	GACCTGCTGGCGGATATCGG	231801	ArfGAP with FG repeats 2
Spata31d1d_CCATTGCACACATCACAACG	2.93	3.08	2.65	4.41	3.67	0.135	0.897	0.943	0.201	1.15	1.77	0.0768	0.334	0.669	1.59	-3.54	0.000407	0.0176	-1.56	-2.95	4.79	1.65e-06	0.00061	2.23	4.68	5.83	5.55e-09	1.99e-06	Spata31d1d	CCATTGCACACATCACAACG	238663	spermatogenesis associated 31 subfamily D, member 1D
Gucy1a2_AGAGTCATGTGTATCGTCTG	3.55	6.81	3.41	4.87	4.6	9.09	6.28e-05	0.00409	3.27	9.62	0.661	0.509	0.775	0.278	1.21	-3.09	0.002	0.0433	-1.32	-2.49	3.4	0.000675	0.0314	1.6	3.03	4.13	3.66e-05	0.00167	Gucy1a2	AGAGTCATGTGTATCGTCTG	234889	guanylate cyclase 1, soluble, alpha 2
Papola_TAAGATGGTACCTATCACTG	3.72	6.24	4.54	6	5.39	4.37	0.00393	0.0555	2.51	5.68	0.781	0.435	0.725	0.279	1.21	-3.32	0.000914	0.0277	-1.23	-2.34	3.73	0.000191	0.0153	1.5	2.84	4.52	6.21e-06	0.000476	Papola	TAAGATGGTACCTATCACTG	18789	poly (A) polymerase alpha
Becn1_TGTGGAAAAGAACCGCAAGG	1.53	-1.59	-2.27	0.8	-0.427	-2.79	0.029	0.0946	-3.12	-8.68	1.79	0.0742	0.329	1.1	2.15	-2.52	0.0119	0.113	-1.72	-3.29	3.86	0.000114	0.0113	2.82	7.07	4.71	2.47e-06	0.000242	Becn1	TGTGGAAAAGAACCGCAAGG	56208	beclin 1, autophagy related
Fbln1_GTCATGATAAGCTACCAGTG	3.03	2.44	2.94	-0.396	2.66	-0.389	0.71	0.824	-0.512	-1.43	-4.2	2.68e-05	0.00592	-3.09	-8.53	0.809	0.418	0.695	0.452	1.37	-4.77	1.82e-06	0.000656	-3.54	-11.7	-5.65	1.64e-08	4.83e-06	Fbln1	GTCATGATAAGCTACCAGTG	14114	fibulin 1
Hnrnpa3_GGAGGAAACTTTGGTCGTGG	0.748	-2.75	0.625	-2.97	-1.82	-2.87	0.0259	0.0896	-3.5	-11.3	-1.3	0.194	0.51	-1.13	-2.2	3.07	0.00213	0.0446	2.31	4.94	-3.79	0.000151	0.0134	-3.44	-10.9	-4.71	2.47e-06	0.000242	Hnrnpa3	GGAGGAAACTTTGGTCGTGG	229279	heterogeneous nuclear ribonucleoprotein A3
Grm6_CCGGTGTGCGACTAGGCGCG	1.74	-1.22	0.104	2.16	2.21	-2.76	0.0303	0.0967	-2.96	-7.78	1.02	0.305	0.622	0.586	1.5	-3.28	0.00102	0.0293	-2.06	-4.16	3.93	8.52e-05	0.0092	2.64	6.25	4.76	1.97e-06	0.000207	Grm6	CCGGTGTGCGACTAGGCGCG	108072	glutamate receptor, metabotropic 6
Trp53i13_CCGGTCGCCTTACCTCGCGA	1.57	-1.96	-0.176	-2.62	0.655	-3.05	0.0203	0.081	-3.53	-11.6	-4.44	8.88e-06	0.00297	-3.64	-12.5	-1.13	0.26	0.558	-0.78	-1.72	-3.37	0.000751	0.0332	-2.86	-7.28	-3.86	0.000113	0.00368	Trp53i13	CCGGTCGCCTTACCTCGCGA	216964	transformation related protein 53 inducible protein 13
Prkar1a_CCGGCATCCGTACTGACTCG	4.34	7.18	6.67	5.67	5.63	12.2	1.03e-05	0.00144	2.84	7.14	-0.197	0.844	0.942	-0.0742	-1.05	3.63	0.000288	0.0144	1.24	2.37	-3.36	0.000769	0.0336	-1.32	-2.49	-4.15	3.34e-05	0.00157	Prkar1a	CCGGCATCCGTACTGACTCG	19084	protein kinase, cAMP dependent regulatory, type I, alpha
Mup2_AAGGAACTTTAATGTACAAA	1.29	-2.75	-1.32	1.35	-0.346	-3.23	0.0161	0.0752	-4.04	-16.5	2.31	0.0207	0.181	1.78	3.44	-1.89	0.0589	0.266	-1.44	-2.71	3.8	0.000145	0.013	3.22	9.31	4.62	3.85e-06	0.000333	Mup2	AAGGAACTTTAATGTACAAA	17841 /// 620807 /// 100038948	major urinary protein 2 /// major urinary protein 6 /// major urinary protein 9
Nmrk1_GGAAAACCCAGGAAGCTCTG	1.95	-0.218	-0.829	2.37	0.552	-2.1	0.0767	0.173	-2.17	-4.49	2.7	0.00693	0.107	1.7	3.25	-1.77	0.0765	0.303	-1.21	-2.32	3.96	7.45e-05	0.00849	2.91	7.54	4.87	1.12e-06	0.000136	Nmrk1	GGAAAACCCAGGAAGCTCTG	225994	nicotinamide riboside kinase 1
Cables1_AAGAGAATGCCCCTCTCCGG	-1.02	-2.38	0.944	-2.57	-1.36	-0.328	0.753	0.854	-1.37	-2.58	-1.87	0.0621	0.303	-1.57	-2.97	3.34	0.000845	0.0265	2.34	5.05	-4.51	6.59e-06	0.00167	-3.91	-15	-5.61	2.07e-08	5.79e-06	Cables1	AAGAGAATGCCCCTCTCCGG	63955	CDK5 and Abl enzyme substrate 1
Pxn_CCCACCACCACCGTCCAGCG	3.3	-0.0144	3.11	0.702	2.16	-3.32	0.0142	0.0729	-3.32	-9.98	-2.2	0.0276	0.207	-1.37	-2.58	2.03	0.0423	0.224	0.963	1.95	-3.73	0.000193	0.0154	-2.33	-5.04	-4.6	4.29e-06	0.00036	Pxn	CCCACCACCACCGTCCAGCG	19303	paxillin
Prmt6_TTAGCGACCAGATGCTCGAG	2.87	5.83	4.71	2.63	3.63	4.38	0.00389	0.0553	2.97	7.82	-1.21	0.226	0.545	-0.682	-1.6	2.99	0.00282	0.0523	1.34	2.53	-3.53	0.000419	0.0242	-2.02	-4.05	-4.46	8.17e-06	0.000586	Prmt6	TTAGCGACCAGATGCTCGAG	99890	protein arginine N-methyltransferase 6
Fancf_TGGACACGTTGTGGACGCGC	0.736	3.46	2.43	-0.994	2.34	2.58	0.0388	0.111	2.73	6.64	-3.61	0.000307	0.0231	-2.89	-7.43	0.686	0.493	0.746	0.444	1.36	-4.09	4.38e-05	0.00621	-3.34	-10.1	-4.84	1.3e-06	0.000151	Fancf	TGGACACGTTGTGGACGCGC	100040608	Fanconi anemia, complementation group F
Emc3_GCAGTAGGATTGACACGTAG	2.35	0.895	-1.86	1.87	-1.1	-1.06	0.328	0.496	-1.44	-2.72	3.49	0.000483	0.0293	2.21	4.63	-1.36	0.174	0.459	-0.966	-1.95	4.2	2.62e-05	0.00436	3.18	9.05	5.23	1.72e-07	3.21e-05	Emc3	GCAGTAGGATTGACACGTAG	66087	ER membrane protein complex subunit 3
Hpse2_GTGGTCAACACATACACTCC	3.3	0.0578	2.33	3.84	2.87	-3.66	0.00922	0.0683	-3.24	-9.43	2.7	0.00703	0.108	1.55	2.93	-1.44	0.151	0.428	-0.844	-1.8	3.75	0.000176	0.0145	2.39	5.26	4.55	5.34e-06	0.000423	Hpse2	GTGGTCAACACATACACTCC	545291	heparanase 2
Esx1_CTGCATCAGAGGACGCATCA	2.63	-0.796	-0.231	2.43	2.56	-3.59	0.0101	0.0689	-3.42	-10.7	-0.511	0.609	0.834	-0.302	-1.23	-4.38	1.17e-05	0.00204	-2.74	-6.67	3.58	0.000339	0.0218	2.44	5.41	4.3	1.68e-05	0.00097	Esx1	CTGCATCAGAGGACGCATCA	13984	extraembryonic, spermatogenesis, homeobox 1
Arfgef1_AGAAACCAGCTCTCAAAGTG	1.61	-3.54	0.884	-0.786	-0.696	-3.93	0.00658	0.065	-5.15	-35.6	-1.82	0.0694	0.319	-1.4	-2.64	2.32	0.0203	0.151	1.52	2.87	-3.65	0.000265	0.0188	-2.92	-7.58	-4.49	7.01e-06	0.000519	Arfgef1	AGAAACCAGCTCTCAAAGTG	211673	ADP-ribosylation factor guanine nucleotide-exchange factor 1(brefeldin A-inhibited)
Ept1_GTGTACTCCATCTTTGGACG	1.57	-0.441	1.36	3.89	2.25	-2.11	0.0763	0.172	-2.01	-4.02	2.25	0.0247	0.197	1.41	2.66	-2.16	0.0306	0.189	-1.4	-2.64	4	6.35e-05	0.00772	2.81	7	4.85	1.21e-06	0.000143	Ept1	GTGTACTCCATCTTTGGACG	28042	selenoprotein I
Msmo1_TAGTATGTTCCACAAATCAG	2.36	6.34	2.95	4.9	3.6	10.8	2.23e-05	0.00222	3.98	15.7	2.47	0.0135	0.148	1.03	2.05	-1.18	0.238	0.535	-0.537	-1.45	3.22	0.0013	0.0455	1.57	2.97	3.96	7.38e-05	0.00272	Msmo1	TAGTATGTTCCACAAATCAG	66234	methylsterol monoxygenase 1
Mtx1_AAGCACCTTCTCGTATGCGT	3.42	6.67	2.64	4.59	4.04	10.5	2.55e-05	0.00239	3.26	9.57	1.16	0.244	0.564	0.515	1.43	-2.44	0.0146	0.126	-1.14	-2.2	3.27	0.00106	0.0403	1.66	3.15	3.97	7.11e-05	0.00264	Mtx1	AAGCACCTTCTCGTATGCGT	17827	metaxin 1
Mknk2_CTGGACTTCCTGCATAACAA	3.6	6.29	6.26	5	6.09	6.14	0.000634	0.0177	2.67	6.37	-2.3	0.0215	0.184	-0.912	-1.88	1.53	0.126	0.39	0.521	1.44	-3.51	0.000442	0.0249	-1.43	-2.7	-4.24	2.24e-05	0.00119	Mknk2	CTGGACTTCCTGCATAACAA	17347	MAP kinase-interacting serine/threonine kinase 2
Smg7_AGCTAGCGGCTTCTATACTC	3.68	6.97	6.62	5.98	5.48	11.6	1.39e-05	0.00169	3.28	9.7	3.23	0.00124	0.0472	0.983	1.98	4.81	1.5e-06	0.000555	1.36	2.56	-1.16	0.244	0.584	-0.374	-1.3	-1.59	0.113	0.31	Smg7	AGCTAGCGGCTTCTATACTC	226517	Smg-7 homolog, nonsense mediated mRNA decay factor (C. elegans)
Zfp513_CACTCTCCGCACTTAGTGCG	2.09	4.93	0.393	2.79	1.2	4.26	0.00445	0.0584	2.85	7.2	2.37	0.0179	0.17	1.44	2.72	-1.7	0.0899	0.33	-1.11	-2.15	3.62	0.00029	0.0197	2.55	5.84	4.44	9.04e-06	0.00063	Zfp513	CACTCTCCGCACTTAGTGCG	101023	zinc finger protein 513
Agpat2_TGATTAGAGATGATGACACA	1.86	-1.2	-2.77	0.0754	0.489	-2.42	0.049	0.127	-3.06	-8.36	-0.163	0.87	0.952	-0.123	-1.09	-4.71	2.47e-06	0.000756	-3.46	-11	4.04	5.41e-05	0.00711	3.34	10.1	4.96	7.19e-07	9.56e-05	Agpat2	TGATTAGAGATGATGACACA	67512	1-acylglycerol-3-phosphate O-acyltransferase 2 (lysophosphatidic acid acyltransferase, beta)
Snx19_TTTCTACAGCCAGATATCCG	2.95	6.17	3.8	5.84	3.68	7.55	0.000192	0.00844	3.22	9.35	4.01	6.19e-05	0.00958	2.01	4.02	0.322	0.748	0.894	0.164	1.12	3.36	0.000789	0.0342	1.84	3.58	4.06	4.81e-05	0.00201	Snx19	TTTCTACAGCCAGATATCCG	102607	sorting nexin 19
Snrpd1_GTATTCGAGGCAATAACATT	2.62	7.92	5.46	6.33	6.21	26.3	7.67e-08	5.06e-05	5.3	39.3	0.807	0.419	0.714	0.293	1.23	-2.44	0.0146	0.126	-0.87	-1.83	2.97	0.00303	0.0724	1.16	2.24	3.59	0.000333	0.00771	Snrpd1	GTATTCGAGGCAATAACATT	20641	small nuclear ribonucleoprotein D1
Olfr1354_GGTAAAACAGATGTCCACAA	1.1	-2.14	1.47	-1.75	0.0214	-2.89	0.0254	0.0888	-3.24	-9.46	-2.02	0.0433	0.256	-1.57	-2.96	2.28	0.0227	0.16	1.42	2.68	-3.77	0.000161	0.0137	-2.99	-7.93	-4.66	3.14e-06	0.000294	Olfr1354	GGTAAAACAGATGTCCACAA	259163	olfactory receptor 1354
Mitd1_GATACCTACTTCATACCCAG	1.01	3.86	0.494	2.42	0.943	2.57	0.0395	0.112	2.85	7.22	1.9	0.0572	0.291	1.27	2.41	-2.39	0.0168	0.137	-1.54	-2.92	3.89	9.96e-05	0.0103	2.81	7.04	4.73	2.3e-06	0.000231	Mitd1	GATACCTACTTCATACCCAG	69028	MIT, microtubule interacting and transport, domain containing 1
Hist1h2bh_CTCCAAGAAGGCCCTGACCA	2.37	-1.35	-1.95	0.553	1.15	-2.66	0.035	0.104	-3.71	-13.1	-1.04	0.299	0.617	-0.711	-1.64	-4.67	3.03e-06	0.000889	-3.22	-9.32	3.28	0.00105	0.04	2.51	5.69	3.99	6.66e-05	0.00252	Hist1h2bh	CTCCAAGAAGGCCCTGACCA	319182	histone cluster 1, H2bh
Lpgat1_GTGCCTACAGGATAAAGGAC	2.6	3.61	2.26	0.0813	2.34	0.904	0.398	0.567	1	2	-4.22	2.39e-05	0.00552	-2.73	-6.66	0.48	0.631	0.833	0.225	1.17	-4.64	3.43e-06	0.00105	-2.96	-7.78	-5.4	6.76e-08	1.56e-05	Lpgat1	GTGCCTACAGGATAAAGGAC	226856	lysophosphatidylglycerol acyltransferase 1
Iffo1_CCTCTGCCTATTCGCCTCCG	3.54	2.25	4.2	1.38	3.66	-1.38	0.213	0.365	-1.32	-2.49	-2.78	0.00549	0.0957	-1.66	-3.15	1.87	0.0613	0.271	0.785	1.72	-4.11	3.9e-05	0.0057	-2.44	-5.43	-5.06	4.23e-07	6.46e-05	Iffo1	CCTCTGCCTATTCGCCTCCG	320678	intermediate filament family orphan 1
Prkar1a_TATTCCCGAAGGAATGCCAT	4.17	8.4	8.26	8.67	7.35	23.7	1.52e-07	8.29e-05	4.22	18.6	4.22	2.48e-05	0.00566	0.985	1.98	4.93	8.31e-07	0.000384	1.11	2.16	-0.517	0.605	0.842	-0.128	-1.09	-0.709	0.478	0.699	Prkar1a	TATTCCCGAAGGAATGCCAT	19084	protein kinase, cAMP dependent regulatory, type I, alpha
Hrsp12_AGTGGACAGCTTGTGCCAGG	2.84	5.15	3.42	4.74	4.4	3.35	0.0137	0.0724	2.33	5.03	1.07	0.284	0.602	0.604	1.52	-3.07	0.00211	0.0445	-1.69	-3.23	3.83	0.000127	0.0121	2.29	4.9	4.61	4.1e-06	0.000348	Hrsp12	AGTGGACAGCTTGTGCCAGG	15473	reactive intermediate imine deaminase A homolog
Pvrl2_GCGGGTACGAGTGCTTCCCG	3.26	-0.0946	2.97	0.355	2.67	-3.82	0.00756	0.0665	-3.36	-10.2	-3.02	0.00256	0.0656	-2.07	-4.2	1.05	0.295	0.592	0.535	1.45	-3.78	0.000157	0.0137	-2.6	-6.08	-4.53	5.92e-06	0.00046	Pvrl2	GCGGGTACGAGTGCTTCCCG	19294	nectin cell adhesion molecule 2
Apoc3_GGATGCGCTAAGTAGCGTGC	3.65	6.65	5.13	6.43	5.92	8.41	0.000101	0.0056	3.02	8.09	0.766	0.443	0.731	0.245	1.19	-2.97	0.00302	0.0545	-0.973	-1.96	3.39	0.000701	0.032	1.22	2.33	4.11	3.93e-05	0.00175	Apoc3	GGATGCGCTAAGTAGCGTGC	11814	apolipoprotein C-III
Prp2_AAATCCAGATCCCGAATCAA	1.04	5.78	4.37	5.02	2.92	8.39	0.000102	0.00564	4.71	26.2	4.76	1.9e-06	0.00112	1.93	3.8	3.2	0.00138	0.0349	1.29	2.45	1.44	0.151	0.475	0.632	1.55	1.73	0.0831	0.259	Prp2	AAATCCAGATCCCGAATCAA	83380	proline rich protein 2
Nf1_GGACGAGAGCAACATAAACA	4.77	9.44	8.3	8.23	7.94	52.9	8.44e-10	1.38e-06	4.68	25.6	1.05	0.295	0.613	0.246	1.19	3.37	0.000745	0.0247	0.745	1.68	-2.04	0.0413	0.262	-0.5	-1.41	-2.52	0.0117	0.0776	Nf1	GGACGAGAGCAACATAAACA	18015	neurofibromin 1
Knstrn_GTTTAATAAGCAAAAACCGG	-0.775	-3.54	-3.69	-0.202	-2.99	-1.69	0.138	0.265	-2.77	-6.81	3.55	0.00038	0.0255	2.94	7.69	-0.982	0.326	0.62	-0.785	-1.72	4.13	3.69e-05	0.00552	3.73	13.3	5	5.7e-07	8.06e-05	Knstrn	GTTTAATAAGCAAAAACCGG	51944	kinetochore-localized astrin/SPAG5 binding
Zyg11b_CAAGTTCTACTAGCTTGTGG	3.49	2.81	1.57	4.14	2.48	-0.643	0.543	0.697	-0.721	-1.65	3.54	0.000406	0.0267	1.74	3.34	-1.46	0.145	0.42	-0.81	-1.75	4.33	1.52e-05	0.00308	2.55	5.85	5.38	7.44e-08	1.68e-05	Zyg11b	CAAGTTCTACTAGCTTGTGG	414872	zyg-ll family member B, cell cycle regulator
1700020N15Rik_AAAGTTACAAGAATTTCACA	1	-3.54	-1.62	-3.46	0.364	-2.67	0.0344	0.103	-4.54	-23.3	-4.9	9.41e-07	0.000687	-4.09	-17.1	-2.66	0.00781	0.0911	-1.93	-3.8	-2.48	0.013	0.15	-2.17	-4.49	-2.73	0.00634	0.0525	1700020N15Rik	AAAGTTACAAGAATTTCACA	75509	RIKEN cDNA 1700020N15 gene
Mettl14_GCTGGACCTGGGATGATGTA	2.27	-2.01	1.84	-0.37	0.452	-3.97	0.0063	0.0643	-4.29	-19.5	-1.16	0.247	0.567	-0.857	-1.81	3.07	0.00217	0.0451	1.82	3.53	-3.54	0.000395	0.0234	-2.68	-6.4	-4.48	7.32e-06	0.000537	Mettl14	GCTGGACCTGGGATGATGTA	210529	methyltransferase like 14
Cyp2c67_TACTTACATTGGTAAGGCAC	3.33	4.65	3.08	4.84	4.42	1.32	0.231	0.386	1.36	2.57	1.42	0.155	0.46	0.694	1.62	-3.19	0.00144	0.0357	-1.58	-2.99	4.2	2.68e-05	0.00442	2.27	4.84	5.08	3.69e-07	5.78e-05	Cyp2c67	TACTTACATTGGTAAGGCAC	545288	cytochrome P450, family 2, subfamily c, polypeptide 67
Clec7a_CATGCATGATCCAATTAGGA	2.89	-1.35	1.39	-1.09	0.934	-4.2	0.00478	0.0601	-4.24	-18.9	-3	0.00272	0.0679	-2.32	-5.01	1.01	0.313	0.609	0.635	1.55	-3.73	0.000194	0.0155	-2.96	-7.77	-4.46	8.04e-06	0.000578	Clec7a	CATGCATGATCCAATTAGGA	56644	C-type lectin domain family 7, member a
Ddi2_GAGCCCGGAGAGAACAAGAA	2.05	0.221	2.69	0.259	0.494	-1.64	0.148	0.28	-1.83	-3.55	-0.552	0.581	0.818	-0.394	-1.31	4.31	1.62e-05	0.00248	2.48	5.57	-3.94	8.09e-05	0.00899	-2.87	-7.32	-5.08	3.7e-07	5.78e-05	Ddi2	GAGCCCGGAGAGAACAAGAA	68817	DNA-damage inducible protein 2
Atp6v0a1_TGAAATCGAAAACCCGCTGG	2.94	0.872	3.56	4.34	1.97	-2.54	0.041	0.114	-2.07	-4.19	5.03	4.87e-07	0.000426	2.7	6.49	2.29	0.0217	0.157	1.24	2.36	2.51	0.0122	0.145	1.46	2.75	3.03	0.00247	0.0285	Atp6v0a1	TGAAATCGAAAACCCGCTGG	11975	ATPase, H+ transporting, lysosomal V0 subunit A1
Adcyap1r1_GTCTGGATGACAGAAACCAT	2.99	0.763	2.01	4.14	2.83	-2.65	0.0354	0.105	-2.23	-4.69	1.87	0.062	0.303	0.84	1.79	-2.42	0.0153	0.13	-1.24	-2.36	3.83	0.000128	0.0121	2.08	4.22	4.69	2.74e-06	0.000264	Adcyap1r1	GTCTGGATGACAGAAACCAT	11517	adenylate cyclase activating polypeptide 1 receptor 1
Ceacam2_ACAGTCACTTGTGCAGTGGT	3.53	4.31	2.88	4.7	3.18	0.782	0.462	0.627	0.804	1.75	2.98	0.00288	0.0699	1.43	2.69	-1.84	0.0651	0.28	-0.936	-1.91	4.33	1.46e-05	0.00299	2.36	5.14	5.29	1.24e-07	2.46e-05	Ceacam2	ACAGTCACTTGTGCAGTGGT	26367	carcinoembryonic antigen-related cell adhesion molecule 2
Ccdc81_CACTTCCATCCATCGAACAG	2.9	0.274	-0.0884	2.58	2.11	-3	0.0218	0.0832	-2.62	-6.16	0.981	0.327	0.642	0.619	1.54	-3.25	0.00115	0.0314	-2.15	-4.42	3.84	0.000122	0.0118	2.76	6.79	4.66	3.13e-06	0.000293	Ccdc81	CACTTCCATCCATCGAACAG	70884	coiled-coil domain containing 81
Tm4sf20_CCTGGGAATCAGCTTAGTGG	3.02	0.298	0.963	2.95	2.18	-2.97	0.0228	0.0847	-2.73	-6.63	1.86	0.0624	0.304	1.03	2.05	-2.35	0.0187	0.144	-1.41	-2.65	3.78	0.000155	0.0136	2.44	5.43	4.62	3.88e-06	0.000335	Tm4sf20	CCTGGGAATCAGCTTAGTGG	66261	transmembrane 4 L six family member 20
Trafd1_GCTCGTCGTAAGCCTCCGGA	2.64	5.72	4.15	1.91	3.01	6.57	0.000431	0.0138	3.07	8.41	-1.28	0.201	0.518	-0.775	-1.71	2.65	0.0081	0.0927	1.25	2.38	-3.3	0.000971	0.0385	-2.03	-4.08	-4.17	3.03e-05	0.00146	Trafd1	GCTCGTCGTAAGCCTCCGGA	231712	TRAF type zinc finger domain containing 1
Cct2_GAGAATGGTAGCACCGTCGT	0.681	-2.38	-3.02	-0.276	-0.287	-2.71	0.0327	0.1	-3.06	-8.35	0.405	0.686	0.873	0.287	1.22	-3.99	6.68e-05	0.00614	-2.89	-7.43	3.97	7.05e-05	0.00826	3.18	9.07	4.83	1.36e-06	0.000155	Cct2	GAGAATGGTAGCACCGTCGT	12461	chaperonin containing Tcp1, subunit 2 (beta)
Kidins220_GAAGATGCACTATGTCGGCG	3.38	5.76	5.65	6.44	4.2	4.63	0.0029	0.0472	2.37	5.18	5.26	1.41e-07	0.000177	1.85	3.6	3.79	0.000151	0.00992	1.34	2.53	1.34	0.181	0.514	0.511	1.42	1.62	0.104	0.296	Kidins220	GAAGATGCACTATGTCGGCG	77480	kinase D-interacting substrate 220
Adap2_TGATGTCTGGGAAGTTGCGG	3.25	6.61	5.97	5.66	4.79	9.4	5.14e-05	0.00364	3.37	10.3	2.29	0.0218	0.185	0.865	1.82	4.5	6.85e-06	0.00147	1.55	2.93	-1.75	0.0797	0.358	-0.688	-1.61	-2.28	0.0224	0.117	Adap2	TGATGTCTGGGAAGTTGCGG	216991	ArfGAP with dual PH domains 2
Gm5635_CATCGACATGTACTCATAGG	2.04	0.565	2.05	3.97	2.51	-1.78	0.121	0.241	-1.47	-2.78	2.69	0.00718	0.109	1.14	2.21	-1.85	0.0643	0.278	-0.919	-1.89	3.94	8.17e-05	0.00899	2.06	4.17	4.89	9.85e-07	0.000122	Gm5635	CATCGACATGTACTCATAGG	434729	ferritin, heavy polypeptide-like 17, member F
Usmg5_GATGGCCAATTCCAGTTCAC	3.18	2.56	0.984	3.39	2.58	-0.519	0.621	0.759	-0.672	-1.59	2.27	0.0232	0.192	1.09	2.12	-2.69	0.00717	0.087	-1.49	-2.81	4.4	1.08e-05	0.00245	2.58	5.96	5.4	6.52e-08	1.52e-05	Usmg5	GATGGCCAATTCCAGTTCAC	66477	upregulated during skeletal muscle growth 5
Mt2_GCAGGCGCCAGCGCAGGAGC	2.42	5.95	3.14	1.41	3.06	8.03	0.000133	0.00666	3.53	11.6	-2.94	0.00331	0.0744	-1.62	-3.07	0.715	0.475	0.735	0.309	1.24	-3.47	0.000527	0.0273	-1.93	-3.81	-4.11	3.95e-05	0.00175	Mt2	GCAGGCGCCAGCGCAGGAGC	17750 /// 244701	metallothionein 2 /// melatonin receptor 1B
Ampd2_TCATAAGTTCGAGTCTCCAG	3.07	7.09	4.69	5.75	5.79	14.7	3.12e-06	0.000667	4.02	16.3	1.24	0.214	0.532	0.459	1.37	-2.15	0.0312	0.191	-0.801	-1.74	3.1	0.00192	0.0567	1.26	2.4	3.75	0.000174	0.005	Ampd2	TCATAAGTTCGAGTCTCCAG	109674	adenosine monophosphate deaminase 2
Prtg_AAATAACGAGGAATATCAGG	2.51	7.57	5.8	6.85	5.14	24.6	1.18e-07	6.87e-05	5.06	33.3	3.52	0.000432	0.0276	1.24	2.36	0.896	0.37	0.658	0.319	1.25	2.4	0.0164	0.168	0.923	1.9	2.9	0.00372	0.0374	Prtg	AAATAACGAGGAATATCAGG	235472	protogenin
Atp6v0a4_TGCTGACCAGTGTCAACGTG	4.3	3.74	5.07	2.78	4.65	-0.554	0.598	0.742	-0.566	-1.48	-3.37	0.000742	0.0364	-1.6	-3.04	1.5	0.134	0.402	0.522	1.44	-4.48	7.48e-06	0.00188	-2.12	-4.36	-5.4	6.65e-08	1.54e-05	Atp6v0a4	TGCTGACCAGTGTCAACGTG	140494	ATPase, H+ transporting, lysosomal V0 subunit A4
Pgam5_GCGGTAGGGAAGCCGCGAGG	3.16	6.94	6.59	6.17	5.12	12.5	8.84e-06	0.00131	3.78	13.7	3.28	0.00103	0.0428	1.08	2.11	4.73	2.28e-06	0.000729	1.46	2.75	-1.1	0.271	0.611	-0.381	-1.3	-1.47	0.142	0.354	Pgam5	GCGGTAGGGAAGCCGCGAGG	72542	phosphoglycerate mutase family member 5
Olfr145_TTTCACCATGAATGCTGTGT	4.05	6.58	6.23	4.86	5.45	8.14	0.000122	0.00636	2.52	5.75	-1.62	0.105	0.385	-0.609	-1.52	2.09	0.0368	0.209	0.654	1.57	-3.27	0.00108	0.0407	-1.26	-2.4	-4.03	5.63e-05	0.00224	Olfr145	TTTCACCATGAATGCTGTGT	258310	olfactory receptor 145
Grid1_GGACCAGATCCAGGATCTCG	3.01	5.99	4.87	3.7	3.65	7.11	0.000273	0.0105	2.97	7.85	1.14	0.253	0.573	0.449	1.37	4.35	1.38e-05	0.00227	1.47	2.77	-2.49	0.0127	0.149	-1.02	-2.03	-3.29	0.00101	0.0159	Grid1	GGACCAGATCCAGGATCTCG	14803	glutamate receptor, ionotropic, delta 1
Sgpp1_TGAGCAGGAACATGGCGATG	3.43	5.39	2.83	4.41	4.65	3.71	0.00863	0.0677	1.96	3.9	-2.01	0.0444	0.259	-0.863	-1.82	-4.67	2.98e-06	0.000878	-2.09	-4.25	2.51	0.0121	0.145	1.22	2.34	2.99	0.00283	0.0313	Sgpp1	TGAGCAGGAACATGGCGATG	81535	sphingosine-1-phosphate phosphatase 1
Greb1l_ACCTTCACATCCGTAGACCA	2.85	-0.119	0.343	3.5	2.36	-3.23	0.016	0.0751	-2.97	-7.82	1.19	0.236	0.554	0.717	1.64	-2.96	0.00305	0.0547	-1.92	-3.79	3.77	0.000162	0.0137	2.64	6.23	4.57	4.79e-06	0.000389	Greb1l	ACCTTCACATCCGTAGACCA	381157	growth regulation by estrogen in breast cancer-like
Fam160a1_GATACCCTTCATTCATCGAG	2.46	4.24	1.53	4.03	3.62	1.48	0.186	0.33	1.73	3.33	1.1	0.27	0.589	0.643	1.56	-3.45	0.000563	0.0209	-2.06	-4.16	4.14	3.46e-05	0.00532	2.7	6.5	5.02	5.18e-07	7.6e-05	Fam160a1	GATACCCTTCATTCATCGAG	229488	family with sequence similarity 160, member A1
Stmn4_GACTTCAAAGGACTGGCCCG	2.45	4.45	4.77	5.34	3.68	2.39	0.0507	0.13	2.01	4.02	5.07	4.08e-07	0.000388	1.94	3.83	2.29	0.0221	0.158	0.89	1.85	2.48	0.0131	0.15	1.05	2.07	3.04	0.00239	0.0278	Stmn4	GACTTCAAAGGACTGGCCCG	56471	stathmin-like 4
Eci3_CCATTTACTACTGCAACCAG	0.905	-1.59	2.79	-0.213	-0.336	-1.76	0.126	0.248	-2.49	-5.63	0.487	0.626	0.842	0.33	1.26	5.1	3.46e-07	0.000205	2.73	6.65	-3.49	0.000478	0.0261	-2.4	-5.29	-4.68	2.9e-06	0.000276	Eci3	CCATTTACTACTGCAACCAG	69123	enoyl-Coenzyme A delta isomerase 3
Dock1_TCAGCTCCATGCGACCGACA	2.82	0.0311	2.47	-0.43	0.643	-3.07	0.0197	0.0801	-2.79	-6.92	-2.03	0.0422	0.253	-1.5	-2.82	2.18	0.029	0.183	1.28	2.43	-3.7	0.000216	0.0164	-2.77	-6.84	-4.57	4.88e-06	0.000394	Dock1	TCAGCTCCATGCGACCGACA	330662	dedicator of cytokinesis 1
Tesc_CGGAGGTTCAAGCAGCTAAG	1.99	1.11	-0.626	2.39	2.19	-0.609	0.563	0.714	-0.89	-1.85	0.653	0.514	0.778	0.401	1.32	-4.28	1.86e-05	0.0027	-2.8	-6.96	4.51	6.43e-06	0.00164	3.2	9.19	5.45	4.93e-08	1.2e-05	Tesc	CGGAGGTTCAAGCAGCTAAG	57816	tescalcin
Prmt2_ACTGGAGGAATACGACCCGG	2.85	6.82	5.59	5.76	3.71	11.3	1.7e-05	0.0019	3.98	15.8	4.63	3.73e-06	0.00173	1.88	3.69	5.37	7.96e-08	7.21e-05	2.09	4.27	-0.495	0.621	0.85	-0.211	-1.16	-0.714	0.475	0.696	Prmt2	ACTGGAGGAATACGACCCGG	15468	protein arginine N-methyltransferase 2
Ces4a_CTGCGACCACAATAGCACGA	1.87	-1.77	-1.62	0.878	1.25	-3.45	0.012	0.0705	-3.64	-12.4	-1.59	0.112	0.396	-1.07	-2.11	-4.65	3.36e-06	0.000943	-3.12	-8.71	2.73	0.00628	0.105	2.05	4.14	3.34	0.000824	0.0141	Ces4a	CTGCGACCACAATAGCACGA	234677	carboxylesterase 4A
D730048I06Rik_GACACTGCACACACTGTAGA	2.89	-0.626	0.661	2.81	2.39	-3.69	0.00892	0.068	-3.51	-11.4	0.795	0.427	0.719	0.494	1.41	-3.33	0.000882	0.0271	-2.12	-4.34	3.73	0.000192	0.0154	2.61	6.11	4.53	5.84e-06	0.000456	D730048I06Rik	GACACTGCACACACTGTAGA	68171	RIKEN cDNA D730048I06 gene
Asf1b_TCAGATCCTAGATTCAGTGC	2.16	4.22	2.58	4.32	3.58	1.9	0.103	0.213	2.03	4.07	2.44	0.0149	0.156	1.18	2.26	-1.98	0.0479	0.239	-1.01	-2.02	3.97	7.1e-05	0.00829	2.19	4.57	4.84	1.28e-06	0.00015	Asf1b	TCAGATCCTAGATTCAGTGC	66929	anti-silencing function 1B histone chaperone
Tescl_CCTGCAGGAGTACCGCCGGG	2.63	5.83	5.12	4.21	2.93	7.4	0.000215	0.00912	3.2	9.18	2.24	0.0251	0.199	1.1	2.15	4.6	4.27e-06	0.00109	2.05	4.14	-1.85	0.0646	0.324	-0.947	-1.93	-2.43	0.0152	0.0912	Tescl	CCTGCAGGAGTACCGCCGGG	69301	tescalcin-like
Cnpy2_CGACGCGTACGTAGTTCTTG	2.66	-2.01	-1.86	-0.246	1.66	-4.33	0.00411	0.0565	-4.68	-25.6	-2.09	0.037	0.238	-1.61	-3.05	-4.76	1.91e-06	0.00065	-3.48	-11.1	2.24	0.0254	0.209	1.87	3.65	2.84	0.00456	0.0427	Cnpy2	CGACGCGTACGTAGTTCTTG	56530	canopy FGF signaling regulator 2
Olfr1181_GTGGGCAACACCACCAACCC	2.86	5.65	5.07	4.36	4.9	4.69	0.00274	0.0456	2.81	7.02	-2.1	0.0354	0.233	-0.866	-1.82	1.84	0.0662	0.282	0.643	1.56	-3.54	0.000396	0.0235	-1.51	-2.85	-4.32	1.55e-05	0.000923	Olfr1181	GTGGGCAACACCACCAACCC	258060	olfactory receptor 1181
Krt6a_CAAAGTTGAACTGCAAGCCA	1.23	-2.01	1.67	-1.06	1.11	-2.07	0.0808	0.179	-3.24	-9.48	-3.06	0.00222	0.0616	-2.31	-4.95	1.28	0.199	0.491	0.759	1.69	-4.01	6.17e-05	0.00759	-3.07	-8.38	-4.82	1.44e-06	0.00016	Krt6a	CAAAGTTGAACTGCAAGCCA	16687	keratin 6A
Arl13b_TAAGCCTTACGATCTGACAC	3.07	6.13	4.65	3	4.66	6.51	0.000454	0.0143	3.07	8.41	-3.18	0.00145	0.0504	-1.73	-3.31	0.575	0.566	0.794	0.244	1.18	-3.58	0.000342	0.0219	-1.97	-3.92	-4.24	2.26e-05	0.0012	Arl13b	TAAGCCTTACGATCTGACAC	68146	ADP-ribosylation factor-like 13B
Cckar_AGCCGATATGAGGATAGCGA	0.211	-2.01	-0.233	-2.24	0.735	-2.05	0.0822	0.181	-2.22	-4.67	-4.51	6.39e-06	0.00239	-3.79	-13.8	-0.743	0.458	0.724	-0.531	-1.44	-3.74	0.000184	0.015	-3.26	-9.55	-4.34	1.45e-05	0.000889	Cckar	AGCCGATATGAGGATAGCGA	12425	cholecystokinin A receptor
Pten_ACTATTCCAATGTTCAGTGG	5.03	9.55	8.47	8.52	7.63	65.5	2.12e-10	4.3e-07	4.52	22.9	2.83	0.00459	0.0872	0.612	1.53	3.95	7.78e-05	0.00665	0.811	1.76	-0.873	0.383	0.704	-0.2	-1.15	-1.15	0.251	0.491	Pten	ACTATTCCAATGTTCAGTGG	19211	phosphatase and tensin homolog
Fgfrl1_CGTGACCACACATCACCCGT	3.09	0.824	3.38	1.93	2.74	-2.34	0.0546	0.137	-2.27	-4.81	-1.61	0.106	0.387	-0.832	-1.78	2.77	0.00553	0.0755	1.19	2.28	-3.8	0.000144	0.013	-2.02	-4.05	-4.73	2.26e-06	0.000228	Fgfrl1	CGTGACCACACATCACCCGT	116701	fibroblast growth factor receptor-like 1
Tmem106b_TTCAGCGTCGTAGCTGACAT	4.1	6.17	3.31	5.03	5.04	4.55	0.00319	0.0497	2.07	4.21	-0.777	0.437	0.726	-0.356	-1.28	-4.27	1.99e-05	0.00279	-1.96	-3.88	3.15	0.00162	0.0515	1.6	3.03	3.83	0.000126	0.00397	Tmem106b	TTCAGCGTCGTAGCTGACAT	71900	transmembrane protein 106B
Tslp_TGCAAGTACTAGTACGGATG	2.01	1.74	2.37	-1.13	2.3	-0.295	0.777	0.87	-0.287	-1.22	-4.46	8.18e-06	0.00276	-3.43	-10.8	0.542	0.588	0.808	0.312	1.24	-4.84	1.27e-06	0.000509	-3.75	-13.4	-5.69	1.31e-08	4.04e-06	Tslp	TGCAAGTACTAGTACGGATG	53603	thymic stromal lymphopoietin
Hnrnph1_AAATGGGATAACATTGCCGG	2.67	6.84	6.39	5.54	4.99	13.8	4.65e-06	0.000867	4.16	17.9	2.28	0.0229	0.19	0.776	1.71	4.32	1.55e-05	0.0024	1.34	2.53	-1.58	0.115	0.421	-0.565	-1.48	-2.09	0.0364	0.158	Hnrnph1	AAATGGGATAACATTGCCGG	59013	heterogeneous nuclear ribonucleoprotein H1
Kirrel_CACCATTAATAATGTCATGG	3.58	8.27	6.14	6.66	6.4	22.2	2.26e-07	0.000108	4.7	25.9	1.39	0.166	0.474	0.491	1.41	-1.81	0.0699	0.29	-0.623	-1.54	2.96	0.00312	0.0737	1.11	2.16	3.55	0.000381	0.00842	Kirrel	CACCATTAATAATGTCATGG	170643	kin of IRRE like (Drosophila)
Zfy2_TTACACCATGATGAATCTGG	1.65	5.09	2.49	4.67	4.74	5.26	0.00149	0.0307	3.46	11	-0.255	0.799	0.924	-0.125	-1.09	-4.11	3.89e-05	0.00432	-2.1	-4.28	3.56	0.000367	0.0225	1.97	3.92	4.28	1.83e-05	0.00103	Zfy2	TTACACCATGATGAATCTGG	22767 /// 22768	zinc finger protein 1, Y-linked /// zinc finger protein 2, Y-linked
Elk4_CTTTACGTAGTAGTATCGCA	2.28	-0.409	1.04	3.49	2.87	-2.91	0.0247	0.0877	-2.69	-6.46	1.83	0.067	0.315	1.02	2.03	-2.35	0.0187	0.144	-1.4	-2.63	3.77	0.000161	0.0137	2.42	5.34	4.59	4.37e-06	0.000364	Elk4	CTTTACGTAGTAGTATCGCA	13714	ELK4, member of ETS oncogene family
Fads1_GGGGGTGCATGTTGATATCG	2.68	4.85	3.03	4.88	3.71	2.65	0.0351	0.104	2.15	4.45	2.68	0.00741	0.111	1.19	2.28	-1.58	0.114	0.372	-0.747	-1.68	3.8	0.000145	0.013	1.94	3.82	4.65	3.3e-06	0.000303	Fads1	GGGGGTGCATGTTGATATCG	76267	fatty acid desaturase 1
Lmbr1l_TACTACATACTACATACCCG	3.03	6.41	5.79	5.07	4.5	8.47	9.64e-05	0.00549	3.39	10.5	1.93	0.0536	0.283	0.826	1.77	4.39	1.14e-05	0.00199	1.71	3.28	-1.99	0.0461	0.276	-0.886	-1.85	-2.57	0.0101	0.0708	Lmbr1l	TACTACATACTACATACCCG	74775	limb region 1 like
Olfr530_TGGCACCCTCATGAGCGGCA	3.55	1.84	0.727	2.84	2.56	-1.52	0.175	0.316	-1.68	-3.21	0.684	0.494	0.766	0.306	1.24	-3.82	0.000135	0.00923	-2.1	-4.3	4.24	2.28e-05	0.00393	2.41	5.31	5.04	4.56e-07	6.91e-05	Olfr530	TGGCACCCTCATGAGCGGCA	258512	olfactory receptor 530
Olfr1148_CATAATCATAATAATCAGTA	-3.68	2.92	-0.996	1.22	0.0818	5.33	0.00139	0.0294	6.58	95.9	2.04	0.0414	0.251	1.6	3.02	-1.81	0.0698	0.29	-1.38	-2.61	3.49	0.000491	0.0264	2.98	7.9	4.24	2.27e-05	0.0012	Olfr1148	CATAATCATAATAATCAGTA	258220	olfactory receptor 1148
Pgk1_TCAAGAACAGAACATCCCTG	2.25	-1.96	-1.13	1.59	-0.269	-3.55	0.0106	0.0693	-4.21	-18.5	2.89	0.00389	0.0807	2.16	4.45	-1.2	0.23	0.527	-0.883	-1.84	3.7	0.000214	0.0163	3.04	8.21	4.5	6.87e-06	0.000511	Pgk1	TCAAGAACAGAACATCCCTG	18655	phosphoglycerate kinase 1
Agxt_ACATACTTGGCCAAATTGTG	3.8	5.93	6.08	6.76	4.68	3.89	0.00691	0.0658	2.11	4.32	5.05	4.4e-07	0.000401	1.83	3.55	3.15	0.00164	0.0384	1.14	2.2	1.77	0.0764	0.352	0.691	1.61	2.12	0.0339	0.151	Agxt	ACATACTTGGCCAAATTGTG	11611	alanine-glyoxylate aminotransferase
Pramef25_GCCTCAGTGCATATCTATGA	2.72	5.77	4.32	5.72	3.85	5.71	0.000947	0.0229	3.06	8.37	4.25	2.1e-05	0.0051	1.77	3.41	1.22	0.222	0.518	0.519	1.43	2.72	0.00653	0.107	1.25	2.38	3.32	0.000897	0.0148	Pramef25	GCCTCAGTGCATATCTATGA	329984	PRAME family member 25
Pdx1_ACTGCCAGCTCCACCCGGCG	3.32	0.572	4.38	3.33	2.46	-3.31	0.0144	0.0731	-2.75	-6.72	1.7	0.09	0.359	0.788	1.73	4.86	1.17e-06	0.000493	2	4.01	-2.5	0.0123	0.146	-1.22	-2.32	-3.27	0.00107	0.0165	Pdx1	ACTGCCAGCTCCACCCGGCG	18609 /// 27402	pancreatic and duodenal homeobox 1 /// pyruvate dehydrogenase complex, component X
Olfr441_ATGATGACAGTGTAGTGAAG	2.77	6.73	1.48	2.71	1.95	11.2	1.72e-05	0.00191	3.96	15.5	2.33	0.0195	0.176	1.54	2.91	-1.15	0.25	0.548	-0.742	-1.67	3.2	0.00136	0.0467	2.28	4.87	3.86	0.000113	0.00368	Olfr441	ATGATGACAGTGTAGTGAAG	258649	olfactory receptor 441
Rac2_GCTGGACCTTCGCGATGACA	3.76	5.77	3.64	4.75	3.98	4.53	0.00327	0.0504	2.01	4.02	2.84	0.00454	0.0868	1.01	2.01	-1.17	0.241	0.538	-0.451	-1.37	3.52	0.000426	0.0244	1.46	2.75	4.35	1.36e-05	0.00084	Rac2	GCTGGACCTTCGCGATGACA	19354	RAS-related C3 botulinum substrate 2
Xirp2_CGGATGTCAAGACAACTACG	2.72	-0.36	0.839	2.17	2.56	-3.3	0.0146	0.0734	-3.08	-8.45	0.96	0.337	0.651	0.472	1.39	-3.16	0.00158	0.0375	-1.71	-3.26	3.78	0.00016	0.0137	2.18	4.52	4.56	5.16e-06	0.000413	Xirp2	CGGATGTCAAGACAACTACG	241431	xin actin-binding repeat containing 2
Tcf7l2_TGTGGTACTAACCATCCTAG	3.62	9.79	6.87	6.82	7.03	38.1	7e-09	6.84e-06	6.19	73.1	-3.52	0.000431	0.0276	-1.04	-2.05	-1.86	0.0634	0.275	-0.502	-1.42	-1.73	0.0832	0.365	-0.534	-1.45	-1.96	0.0499	0.191	Tcf7l2	TGTGGTACTAACCATCCTAG	21416	transcription factor 7 like 2, T cell specific, HMG box
Med9_TCTCCTCCTTCGCGCCAGCG	-1.05	3.77	-1.33	0.135	2.11	2.28	0.0595	0.145	4.81	28.1	-3.63	0.000285	0.0223	-2.52	-5.75	-5.67	1.44e-08	2e-05	-3.71	-13.1	1.59	0.113	0.418	1.19	2.28	2.09	0.0363	0.157	Med9	TCTCCTCCTTCGCGCCAGCG	192191	mediator complex subunit 9
Nhsl1_CCCACACAGAGAATACACGT	0.248	-2.75	-2.35	0.0928	-0.464	-2.52	0.0422	0.116	-3	-7.99	1.55	0.122	0.41	1.19	2.28	-2.72	0.00659	0.0828	-2.05	-4.15	3.83	0.000128	0.0121	3.25	9.49	4.67	2.96e-06	0.00028	Nhsl1	CCCACACAGAGAATACACGT	215819	NHS-like 1
Olfr1364_TCTGATAAAAATTGCCTGTG	2.97	5.57	5.4	6.02	3.8	4.34	0.00406	0.0563	2.59	6.03	4.9	9.79e-07	0.000708	2.03	4.08	2.94	0.00324	0.0566	1.21	2.31	1.85	0.0642	0.323	0.822	1.77	2.2	0.0281	0.135	Olfr1364	TCTGATAAAAATTGCCTGTG	258533	olfactory receptor 1364
Rpgrip1_CGCCACATAGTCTTTAAATG	2.35	4.71	3.41	0.86	2.88	2.8	0.0286	0.0939	2.37	5.19	-2.86	0.00421	0.0833	-1.89	-3.7	1.32	0.188	0.477	0.649	1.57	-3.83	0.000131	0.0122	-2.54	-5.81	-4.62	3.82e-06	0.000331	Rpgrip1	CGCCACATAGTCTTTAAATG	77945	retinitis pigmentosa GTPase regulator interacting protein 1
Clec4a3_GTACTTACTGATCAGAGCAC	3.14	0.884	0.461	1.97	1.96	-2.11	0.0761	0.172	-2.26	-4.79	1.05	0.292	0.61	0.51	1.42	-3.29	0.001	0.0291	-1.8	-3.49	3.98	6.85e-05	0.00807	2.31	4.97	4.81	1.54e-06	0.000169	Clec4a3	GTACTTACTGATCAGAGCAC	73149	C-type lectin domain family 4, member a3
Dmd_AGAATGTACAAGGAACGACA	0.211	-0.796	-1.63	1.36	0.488	-1.06	0.329	0.497	-1.01	-2.01	1.27	0.203	0.52	0.934	1.91	-3.41	0.000656	0.0228	-2.5	-5.66	4.21	2.53e-05	0.00428	3.43	10.8	5.13	2.83e-07	4.7e-05	Dmd	AGAATGTACAAGGAACGACA	13405	dystrophin, muscular dystrophy
Abra_TTGTCAGCAAGGCTTATGAG	3.8	9.62	6.88	6.99	7.04	89.8	2.73e-11	9.39e-08	5.82	56.3	0.113	0.91	0.968	0.0351	1.02	-2.9	0.00372	0.0609	-0.863	-1.82	2.75	0.00589	0.101	0.899	1.86	3.33	0.000868	0.0145	Abra	TTGTCAGCAAGGCTTATGAG	223513	actin-binding Rho activating protein
Shroom3_GGATATGGACTATGGCCGTG	3.62	7.08	6.65	7.13	5.61	12.1	1.06e-05	0.00146	3.45	10.9	4.34	1.41e-05	0.00407	1.19	2.28	2.59	0.0095	0.101	0.719	1.65	1.55	0.122	0.432	0.467	1.38	1.9	0.057	0.207	Shroom3	GGATATGGACTATGGCCGTG	27428	shroom family member 3
Mkrn3_TCTGGTCCGGAGCGCAACAG	2.74	-0.553	-0.977	1.74	0.946	-3.48	0.0116	0.0702	-3.3	-9.84	1.25	0.21	0.528	0.855	1.81	-2.84	0.00455	0.0678	-1.97	-3.92	3.69	0.000228	0.017	2.83	7.09	4.49	7.1e-06	0.000524	Mkrn3	TCTGGTCCGGAGCGCAACAG	22652	makorin, ring finger protein, 3
Morf4l2_GGCACGGGCTGACCCCACTG	2.2	3.99	3.83	1.77	2.78	1.56	0.166	0.303	1.8	3.48	-2.07	0.0387	0.243	-1.36	-2.56	2.46	0.014	0.123	1.3	2.47	-3.99	6.72e-05	0.00795	-2.66	-6.33	-4.91	8.94e-07	0.000113	Morf4l2	GGCACGGGCTGACCCCACTG	56397	mortality factor 4 like 2
Trim63_CCCTACTGGACCAACCGCGG	2.75	5.98	3.77	4.68	2.84	7.29	0.000235	0.00967	3.22	9.32	4.24	2.27e-05	0.0053	1.99	3.97	1.57	0.116	0.374	0.762	1.7	2.35	0.0186	0.179	1.23	2.34	2.9	0.00378	0.0377	Trim63	CCCTACTGGACCAACCGCGG	433766	tripartite motif-containing 63
Kcnk5_GAAGGCAATGAAAACAAGTG	-0.615	-4.33	0.905	-2.17	0.446	-1.98	0.0918	0.196	-3.72	-13.2	-3.26	0.00112	0.0445	-2.71	-6.55	1.08	0.281	0.579	0.745	1.68	-4.03	5.51e-05	0.00721	-3.46	-11	-4.83	1.35e-06	0.000154	Kcnk5	GAAGGCAATGAAAACAAGTG	16529	potassium channel, subfamily K, member 5
Olfr648_GGAGGAAGAACATTTGTGTG	2.8	0.167	0.822	3.49	2.46	-3.05	0.0203	0.081	-2.63	-6.19	1.22	0.222	0.54	0.552	1.47	-2.92	0.00354	0.0593	-1.62	-3.07	3.77	0.000162	0.0137	2.17	4.5	4.57	4.95e-06	0.000398	Olfr648	GGAGGAAGAACATTTGTGTG	258746	olfactory receptor 648
Fancm_CTCGCGTGTGACTTAGACAG	3.41	5.5	5.21	6.52	4.82	3.88	0.00702	0.0658	2.1	4.28	4.32	1.58e-05	0.00432	1.53	2.89	0.563	0.574	0.799	0.207	1.15	3.35	0.000818	0.0349	1.32	2.5	4.1	4.13e-05	0.00181	Fancm	CTCGCGTGTGACTTAGACAG	104806	Fanconi anemia, complementation group M
Cacna2d4_GAGGACCGCCATGATCAATG	1.79	0.694	2.57	-0.307	1.79	-0.754	0.477	0.641	-1.08	-2.12	-3.11	0.00188	0.0574	-2.35	-5.11	1.64	0.101	0.35	0.978	1.97	-4.33	1.49e-05	0.00302	-3.33	-10.1	-5.24	1.59e-07	3.02e-05	Cacna2d4	GAGGACCGCCATGATCAATG	319734	calcium channel, voltage-dependent, alpha 2/delta subunit 4
Ccdc151_GGTGATGAACACCAAACATG	2.4	4.4	3.07	4.17	3.84	2.37	0.052	0.133	1.99	3.96	2.06	0.0393	0.244	1.02	2.02	-2.2	0.0281	0.18	-1.11	-2.16	3.86	0.000115	0.0114	2.12	4.36	4.68	2.82e-06	0.000269	Ccdc151	GGTGATGAACACCAAACATG	77609	coiled-coil domain containing 151
Fam114a1_TCTGAAAGAACAGGATGACG	2.05	0.799	-0.976	2.54	0.499	-0.927	0.387	0.556	-1.24	-2.37	2.05	0.0403	0.247	1.26	2.4	-2.65	0.00804	0.0924	-1.8	-3.47	4.21	2.5e-05	0.00425	3.06	8.34	5.15	2.64e-07	4.45e-05	Fam114a1	TCTGAAAGAACAGGATGACG	68303	family with sequence similarity 114, member A1
Vmn2r90_CTAACATCAACTGTTGACCA	2.2	-1.32	-1.36	0.98	1.4	-3.38	0.0132	0.0716	-3.53	-11.5	-0.84	0.401	0.701	-0.637	-1.55	-4.44	8.81e-06	0.00172	-3.3	-9.84	3.2	0.0014	0.0472	2.66	6.33	3.93	8.64e-05	0.00306	Vmn2r90	CTAACATCAACTGTTGACCA	626942	vomeronasal 2, receptor 90
Gid8_CAGACACAACTGGCAGAGCA	2.74	5.22	4.13	1.7	3.14	4.33	0.0041	0.0565	2.49	5.62	-2.14	0.0323	0.223	-1.24	-2.36	1.85	0.0643	0.278	0.797	1.74	-3.51	0.000447	0.0251	-2.03	-4.1	-4.33	1.48e-05	0.000902	Gid8	CAGACACAACTGGCAGAGCA	76425	GID complex subunit 8
Krt1_TCTGCAACCCCTCAACGTTG	2.83	-0.651	0.221	2.09	2.82	-3.53	0.0108	0.0694	-3.48	-11.2	-0.447	0.655	0.857	-0.253	-1.19	-4.26	2.01e-05	0.00279	-2.62	-6.13	3.57	0.000351	0.0221	2.36	5.15	4.27	1.98e-05	0.00109	Krt1	TCTGCAACCCCTCAACGTTG	16659 /// 16678	keratin 31 complex /// keratin 1
Ndufa8_GCAGATAAAGAGTCACTGTG	2.15	-1.2	-0.935	0.837	1.63	-3.24	0.0159	0.0749	-3.35	-10.2	-1.1	0.271	0.59	-0.694	-1.62	-4.46	8.09e-06	0.00164	-2.89	-7.43	3.09	0.00198	0.0578	2.2	4.59	3.73	0.000194	0.00537	Ndufa8	GCAGATAAAGAGTCACTGTG	68375	NADH dehydrogenase (ubiquinone) 1 alpha subcomplex, 8
Tmem88_AAGCCTAACATGATGACAGC	2.79	5.05	1.92	3.9	2.94	3.44	0.0122	0.0707	2.25	4.74	1.3	0.194	0.509	0.614	1.53	-2.77	0.00552	0.0755	-1.4	-2.65	3.69	0.000228	0.017	2.02	4.05	4.48	7.46e-06	0.000545	Tmem88	AAGCCTAACATGATGACAGC	67020	transmembrane protein 88
Ccdc86_CAGACGATGGGTCCCCACAA	0.716	-2.01	-2.12	1.25	-0.0838	-2.53	0.0417	0.115	-2.73	-6.63	1.58	0.114	0.399	1.15	2.22	-2.65	0.008	0.0922	-1.96	-3.9	3.82	0.000135	0.0125	3.11	8.64	4.65	3.37e-06	0.000307	Ccdc86	CAGACGATGGGTCCCCACAA	108673	coiled-coil domain containing 86
Vmn1r39_GAACAACATCATCAACGGAT	0.141	-1.77	0.743	-1.98	1.54	-1.81	0.116	0.234	-1.91	-3.76	-4.59	4.33e-06	0.00188	-3.7	-13	-1.18	0.24	0.536	-0.79	-1.73	-3.5	0.000465	0.0257	-2.91	-7.5	-3.99	6.48e-05	0.00247	Vmn1r39	GAACAACATCATCAACGGAT	546903	vomeronasal 1 receptor 39
Mt2_GTCCCCCTTACCGGAGGCAC	2.83	0.216	-0.478	2.05	0.469	-2.52	0.0421	0.116	-2.61	-6.09	2.6	0.00927	0.124	1.84	3.57	-1.64	0.102	0.351	-1.19	-2.28	3.81	0.00014	0.0128	3.02	8.14	4.65	3.4e-06	0.000308	Mt2	GTCCCCCTTACCGGAGGCAC	17750 /// 244701	metallothionein 2 /// melatonin receptor 1B
Tlr11_CTACACCCAATATCAAACCA	1.19	-0.887	1.14	-0.629	-0.0568	-1.91	0.101	0.211	-2.08	-4.23	-2	0.0458	0.263	-1.29	-2.44	2.42	0.0154	0.13	1.26	2.4	-3.88	0.000104	0.0106	-2.55	-5.85	-4.79	1.64e-06	0.000177	Tlr11	CTACACCCAATATCAAACCA	239081 /// 384059	toll-like receptor 11 /// toll-like receptor 12
Eya3_AATTGGCTCAGGTTTAACCA	3.14	5.34	4.97	5.83	5.82	3.9	0.00687	0.0657	2.2	4.58	0.84	0.401	0.701	0.253	1.19	-3.19	0.00141	0.0352	-1.02	-2.03	3.67	0.000244	0.0178	1.28	2.42	4.45	8.75e-06	0.000617	Eya3	AATTGGCTCAGGTTTAACCA	14050	EYA transcriptional coactivator and phosphatase 3
Gm13306_TTCTCAGGCTTCACCTGGCT	3.1	5.59	4.72	6.06	5.04	3.89	0.00689	0.0658	2.49	5.63	2.36	0.0184	0.171	0.855	1.81	-1.63	0.103	0.353	-0.605	-1.52	3.62	0.000299	0.0201	1.46	2.75	4.39	1.14e-05	0.000747	Gm13306	TTCTCAGGCTTCACCTGGCT	100039863	predicted gene 13306
Scel_AGTTATCAGAACACATGCCA	2.54	4.97	2.64	4.59	4.41	3.83	0.00749	0.0665	2.44	5.41	0.212	0.832	0.937	0.116	1.08	-3.97	7.09e-05	0.00636	-2.19	-4.56	3.87	0.000108	0.0108	2.3	4.94	4.65	3.29e-06	0.000303	Scel	AGTTATCAGAACACATGCCA	64929	sciellin
Tmem14c_CATCCCCATAATTCCGGCCA	2.45	1.44	-1.19	1.44	-1.18	-0.716	0.499	0.66	-1.02	-2.03	3.96	7.6e-05	0.0109	2.85	7.22	-0.896	0.37	0.658	-0.663	-1.58	4.34	1.44e-05	0.00297	3.51	11.4	5.31	1.12e-07	2.28e-05	Tmem14c	CATCCCCATAATTCCGGCCA	66154	transmembrane protein 14C
Vti1a_AGAGGCTGGAAAGGTCGTCT	1.67	0.738	3.35	0.875	1.75	-0.886	0.407	0.575	-0.933	-1.91	-1.67	0.0957	0.369	-1.04	-2.06	3.25	0.00117	0.0318	1.47	2.77	-4.03	5.54e-05	0.00724	-2.51	-5.7	-5.16	2.42e-07	4.18e-05	Vti1a	AGAGGCTGGAAAGGTCGTCT	53611	vesicle transport through interaction with t-SNAREs 1A
Spata33_ACAAACCTGAGACAAAGCAA	0.268	-2.38	-1.89	-2.85	0.853	-1.5	0.182	0.324	-2.65	-6.28	-5.35	9e-08	0.000121	-4.4	-21.1	-3.4	0.00067	0.0231	-2.45	-5.46	-2.26	0.0239	0.202	-1.95	-3.86	-2.43	0.0152	0.0915	Spata33	ACAAACCTGAGACAAAGCAA	320869	spermatogenesis associated 33
Pja2_TTCCTCACTATGACATACTG	2.7	-0.875	-2.03	-0.512	1.09	-3.69	0.00892	0.068	-3.57	-11.9	-1.31	0.191	0.505	-0.932	-1.91	-4.52	6.22e-06	0.0014	-3.12	-8.71	2.81	0.005	0.0929	2.19	4.57	3.47	0.000513	0.0102	Pja2	TTCCTCACTATGACATACTG	224938	praja 2, RING-H2 motif containing
Ak5_ACGTTACCGCCCCTAAATGG	2.55	1.29	0.425	-2.55	1.35	-1.02	0.343	0.512	-1.27	-2.41	-4.82	1.43e-06	0.000934	-3.95	-15.5	-1.16	0.245	0.543	-0.786	-1.72	-3.75	0.000174	0.0144	-3.17	-8.98	-4.28	1.87e-05	0.00105	Ak5	ACGTTACCGCCCCTAAATGG	229949	adenylate kinase 5
Phf12_TGAGCATAATGACGTCGATG	4.04	7.22	5.5	6.08	6.71	9.9	3.75e-05	0.00302	3.19	9.15	-1.48	0.14	0.439	-0.388	-1.31	-4.02	5.88e-05	0.00566	-1.06	-2.09	2.29	0.022	0.195	0.672	1.59	2.79	0.00526	0.0469	Phf12	TGAGCATAATGACGTCGATG	268448	PHD finger protein 12
Zcchc2_ACTCTGTATATAGTCACCAC	3.11	0.963	3.21	0.548	1.94	-2.2	0.0664	0.156	-2.16	-4.46	-1.53	0.127	0.419	-0.989	-1.98	2.94	0.00333	0.0573	1.43	2.69	-3.71	0.000208	0.0162	-2.42	-5.34	-4.72	2.38e-06	0.000237	Zcchc2	ACTCTGTATATAGTCACCAC	227449	zinc finger, CCHC domain containing 2
Ckap2l_AATCAAGAGCCATAAGCCAG	2.09	3.75	0.0572	2.93	1.29	1.53	0.173	0.313	1.65	3.14	2.2	0.028	0.208	1.26	2.4	-2.29	0.0221	0.158	-1.45	-2.74	4	6.27e-05	0.00765	2.72	6.57	4.9	9.56e-07	0.00012	Ckap2l	AATCAAGAGCCATAAGCCAG	70466	cytoskeleton associated protein 2-like
Gcn1l1_GCCACCGACCTAAGGACGGG	2.11	-1.77	2.12	-1.27	1.51	-3.13	0.0184	0.078	-3.87	-14.7	-2.86	0.00422	0.0835	-2.3	-4.94	1.22	0.223	0.519	0.801	1.74	-3.77	0.000164	0.0138	-3.11	-8.61	-4.53	5.85e-06	0.000456	Gcn1l1	GCCACCGACCTAAGGACGGG	231659	GCN1 general control of amino-acid synthesis 1-like 1 (yeast)
Serpinb3c_CTGCTGCCAATGGAAATCGA	1.94	-2.38	-2.47	-0.269	-0.228	-3.61	0.00978	0.0687	-4.32	-20	0.857	0.392	0.694	0.567	1.48	-3.21	0.00132	0.0339	-2.23	-4.68	3.69	0.000224	0.0168	2.79	6.94	4.48	7.45e-06	0.000545	Serpinb3c	CTGCTGCCAATGGAAATCGA	381286	serine (or cysteine) peptidase inhibitor, clade B, member 3C
4933427G17Rik_GCTGTCAAATGCGCACAGGG	2.55	4.65	3.7	1.96	2.6	2.43	0.048	0.126	2.1	4.28	-1.57	0.117	0.403	-0.943	-1.92	2.76	0.00569	0.0768	1.36	2.56	-3.74	0.000188	0.0151	-2.3	-4.93	-4.66	3.18e-06	0.000295	4933427G17Rik	GCTGTCAAATGCGCACAGGG	74466	major facilitator superfamily domain containing 13B
Pxylp1_TCTTCCAGTCAAACTCTGGG	2.05	-0.651	0.795	3.16	1.54	-2.78	0.0293	0.0952	-2.7	-6.51	2.87	0.00408	0.0825	1.19	2.28	-1.52	0.129	0.396	-0.854	-1.81	3.55	0.000392	0.0234	2.04	4.12	4.58	4.63e-06	0.00038	Pxylp1	TCTTCCAGTCAAACTCTGGG	235534	2-phosphoxylose phosphatase 1
Fyco1_AGCTGAGAAGGATCGAATGG	3.41	4	2.04	3.8	4.29	0.597	0.571	0.72	0.583	1.5	-1.07	0.283	0.601	-0.472	-1.39	-5.05	4.37e-07	0.000243	-2.55	-5.85	3.91	9.29e-05	0.00982	2.08	4.22	4.55	5.28e-06	0.000419	Fyco1	AGCTGAGAAGGATCGAATGG	17281	FYVE and coiled-coil domain containing 1
BC003965_CACGGTCCAGCGGATCGGGG	3.61	6.09	3.88	2.03	2.47	6.39	0.000507	0.0152	2.49	5.6	-0.247	0.805	0.927	-0.143	-1.1	3.9	9.66e-05	0.00758	1.82	3.53	-3.33	0.000865	0.036	-1.96	-3.9	-4.32	1.58e-05	0.000933	BC003965	CACGGTCCAGCGGATCGGGG	214489	cDNA sequence BC003965
Lias_GGATTATGTTGTCCTGACGT	3.28	4.68	2.2	4.37	3.11	1.67	0.143	0.272	1.43	2.69	2.76	0.00574	0.0982	1.55	2.93	-1.65	0.0982	0.344	-0.952	-1.93	4.01	6.16e-05	0.00759	2.5	5.67	4.86	1.16e-06	0.000139	Lias	GGATTATGTTGTCCTGACGT	79464	lipoic acid synthetase
Mmd_CCACAATGGCCGGAACAATG	1.98	-0.669	-1.16	0.609	1.61	-2.28	0.0593	0.145	-2.65	-6.27	-0.293	0.77	0.912	-0.162	-1.12	-4.43	9.48e-06	0.00179	-2.76	-6.77	3.98	6.98e-05	0.0082	2.6	6.05	4.68	2.82e-06	0.000269	Mmd	CCACAATGGCCGGAACAATG	67468	monocyte to macrophage differentiation-associated
Mrgprb1_GGCTTCCTATATTACACTAG	2.46	1.67	3.51	0.962	1.35	-0.621	0.556	0.708	-0.756	-1.69	-0.835	0.403	0.703	-0.6	-1.52	4.26	2.07e-05	0.00282	2.45	5.47	-4.18	2.94e-05	0.00468	-3.05	-8.28	-5.35	8.66e-08	1.88e-05	Mrgprb1	GGCTTCCTATATTACACTAG	233231	MAS-related GPR, member B1
Sh3glb2_GCCGATAGAATGTAATTACG	1.54	4.14	2.1	3.51	2.25	2.62	0.037	0.107	2.61	6.11	3.04	0.00238	0.0631	1.79	3.47	-1.17	0.242	0.54	-0.704	-1.63	3.82	0.000133	0.0123	2.5	5.65	4.64	3.56e-06	0.00032	Sh3glb2	GCCGATAGAATGTAATTACG	227700	SH3-domain GRB2-like endophilin B2
Gli2_TACCTGTGTCAGTCCAAGCG	3.54	3.82	3.37	5.17	4.53	0.191	0.854	0.918	0.284	1.22	2.39	0.017	0.166	0.989	1.98	-2.71	0.0068	0.0843	-1.19	-2.29	4.59	4.48e-06	0.00126	2.18	4.54	5.59	2.27e-08	6.23e-06	Gli2	TACCTGTGTCAGTCCAAGCG	14633	GLI-Kruppel family member GLI2
Gm10267_CGGCCATTGGTTGCACAGAC	3.23	-1.59	-0.55	1.04	1.64	-4.26	0.00444	0.0583	-4.82	-28.2	-1.29	0.197	0.513	-0.735	-1.66	-4.29	1.79e-05	0.00265	-2.63	-6.21	2.87	0.00408	0.0843	1.9	3.73	3.39	7e-04	0.0126	Gm10267	CGGCCATTGGTTGCACAGAC	100042855	predicted gene 10267
Scnm1_TCGACCAGTACTAGACACGC	2.56	-0.119	1.35	-0.148	3.1	-3.03	0.021	0.082	-2.68	-6.42	-4.61	4.08e-06	0.00182	-3.41	-10.6	-2.36	0.0181	0.142	-1.46	-2.74	-2.56	0.0104	0.134	-1.95	-3.88	-2.77	0.00553	0.0482	Scnm1	TCGACCAGTACTAGACACGC	69269	sodium channel modifier 1
Pex5l_TCACGGTGACCGAACAAGCA	2.85	-1.22	0.413	1.87	3.09	-3.9	0.00687	0.0657	-4.07	-16.8	-1.29	0.197	0.513	-0.706	-1.63	-4.35	1.37e-05	0.00226	-2.53	-5.76	2.9	0.0037	0.0804	1.82	3.53	3.44	0.000578	0.0111	Pex5l	TCACGGTGACCGAACAAGCA	58869	peroxisomal biogenesis factor 5-like
Tns4_TGTGGTGTAGTAAGGACACA	3.54	4.86	1.48	3.17	4.26	1.8	0.118	0.236	1.31	2.48	-1.58	0.114	0.398	-0.808	-1.75	-4.86	1.18e-06	0.000493	-2.59	-6.03	3.06	0.00223	0.0618	1.78	3.44	3.66	0.000255	0.00644	Tns4	TGTGGTGTAGTAAGGACACA	217169	tensin 4
Tctn1_ATGAGTTTAAAGTCACGGTG	2.14	-1.22	2	-0.168	0.784	-3.15	0.0179	0.0774	-3.36	-10.2	-1.75	0.0804	0.341	-1.14	-2.21	2.41	0.016	0.133	1.28	2.43	-3.62	0.000291	0.0197	-2.43	-5.37	-4.49	7.05e-06	0.000521	Tctn1	ATGAGTTTAAAGTCACGGTG	654470	tectonic family member 1
Ptprcap_TGGGTGGTAGTACCCCCCTG	3.39	0.665	3.49	5.05	3.48	-3.33	0.014	0.0727	-2.72	-6.6	3.24	0.00118	0.0461	1.5	2.83	-0.893	0.372	0.659	-0.438	-1.35	3.68	0.000234	0.0173	1.94	3.83	4.51	6.41e-06	0.000483	Ptprcap	TGGGTGGTAGTACCCCCCTG	19265	protein tyrosine phosphatase, receptor type, C polypeptide-associated protein
Ass1_AAGGCACTTCCTCACCAGGT	3.21	4.27	5.18	3.53	3.85	1.06	0.325	0.493	1.07	2.1	-0.725	0.468	0.748	-0.283	-1.22	4.18	2.88e-05	0.00355	1.32	2.49	-4.02	5.91e-05	0.00747	-1.6	-3.03	-5.15	2.57e-07	4.35e-05	Ass1	AAGGCACTTCCTCACCAGGT	11898	argininosuccinate synthetase 1
Gm20822_AGCCTTCTTCACACGCCCTG	3.74	2.85	4.69	2.34	4.18	-0.812	0.445	0.611	-0.925	-1.9	-2.7	0.0069	0.107	-1.38	-2.6	2.05	0.04	0.218	0.749	1.68	-4.2	2.71e-05	0.00445	-2.13	-4.38	-5.17	2.36e-07	4.1e-05	Gm20822	AGCCTTCTTCACACGCCCTG	100040022	predicted gene, 20822
Impg2_GGGTATAGTAGATCTAACAT	2.94	5.13	6.29	5.33	4.52	2.81	0.0283	0.0936	2.2	4.61	1.64	0.101	0.378	0.628	1.55	4.85	1.26e-06	0.000511	1.67	3.18	-2.62	0.00892	0.124	-1.04	-2.06	-3.36	0.000777	0.0135	Impg2	GGGTATAGTAGATCTAACAT	224224	interphotoreceptor matrix proteoglycan 2
Emb_TTAAATTGGACTTGGTACAT	3.21	5.67	3.29	5	4.41	4.86	0.00227	0.0405	2.45	5.46	1.4	0.163	0.47	0.624	1.54	-2.45	0.0142	0.124	-1.13	-2.19	3.51	0.000456	0.0253	1.76	3.38	4.25	2.18e-05	0.00116	Emb	TTAAATTGGACTTGGTACAT	13723 /// 19009	embigin /// POU domain, class 6, transcription factor 1
C130060K24Rik_TCATCGCGCACTATGGGCTG	3.3	3.54	2.25	4.62	4.42	0.222	0.831	0.903	0.24	1.18	0.626	0.531	0.789	0.268	1.2	-4.46	8.09e-06	0.00164	-2.2	-4.61	4.73	2.22e-06	0.000761	2.47	5.55	5.67	1.42e-08	4.37e-06	C130060K24Rik	TCATCGCGCACTATGGGCTG	243407	RIKEN cDNA C130060K24 gene
Micall1_TAGGAGTGATGCCGTACCAG	2.88	6.26	4.47	4.14	3.85	7.06	0.000283	0.0108	3.4	10.6	-1.11	0.268	0.588	-0.574	-1.49	2.6	0.00925	0.099	1.2	2.3	-3.31	0.000939	0.0378	-1.78	-3.42	-4.05	5.08e-05	0.00208	Micall1	TAGGAGTGATGCCGTACCAG	27008	microtubule associated monooxygenase, calponin and LIM domain containing -like 1
Gm6592_AACTTCAATGCCTTTCACCA	0.635	-0.488	2.79	0.511	2.27	-1.08	0.318	0.485	-1.12	-2.18	-2.81	0.00498	0.0912	-1.93	-3.81	1.79	0.0727	0.295	0.956	1.94	-4.15	3.36e-05	0.00518	-2.88	-7.38	-5.05	4.36e-07	6.62e-05	Gm6592	AACTTCAATGCCTTTCACCA	625480	predicted gene 6592
6030468B19Rik_TATAACCTGCGATGCCCCTG	3.59	3.87	2.11	4.85	4.05	0.244	0.815	0.893	0.277	1.21	1.8	0.0711	0.323	0.709	1.63	-3.24	0.00118	0.032	-1.52	-2.87	4.54	5.73e-06	0.00152	2.23	4.68	5.53	3.13e-08	8.24e-06	6030468B19Rik	TATAACCTGCGATGCCCCTG	77727	RIKEN cDNA 6030468B19 gene
Gm5127_GCTACCAATAAACACCGCAG	1.25	0.111	0.406	2.36	0.985	-1.3	0.239	0.396	-1.14	-2.2	3.12	0.00182	0.0565	1.9	3.74	-1.45	0.148	0.424	-0.929	-1.9	4.07	4.79e-05	0.00665	2.83	7.13	4.98	6.28e-07	8.62e-05	Gm5127	GCTACCAATAAACACCGCAG	331493	predicted gene 5127
Zfyve19_CCACACACTCACCGGTCTCA	3.71	2	4.14	2.89	3.13	-1.84	0.111	0.226	-1.72	-3.29	-1.39	0.165	0.473	-0.601	-1.52	3.05	0.00229	0.0464	1.18	2.26	-3.89	0.000102	0.0105	-1.78	-3.43	-4.81	1.54e-06	0.000169	Zfyve19	CCACACACTCACCGGTCTCA	72008	zinc finger, FYVE domain containing 19
F8_AGGTACATGAGACCCAACAA	1.26	-1.59	-2.2	0.542	-0.157	-2.71	0.0325	0.1	-2.85	-7.22	1.24	0.216	0.535	0.84	1.79	-2.95	0.0032	0.0562	-2.07	-4.2	3.78	0.00016	0.0137	2.91	7.52	4.6	4.3e-06	0.00036	F8	AGGTACATGAGACCCAACAA	14069	coagulation factor VIII
Otof_GCTGGTCAAGTGGTTTGAAG	0.669	3.63	2.87	0.0665	2.3	1.94	0.0968	0.204	2.96	7.79	-3.2	0.0014	0.0495	-2.16	-4.45	1.11	0.269	0.567	0.541	1.45	-4.01	6.12e-05	0.00759	-2.7	-6.48	-4.8	1.61e-06	0.000174	Otof	GCTGGTCAAGTGGTTTGAAG	83762	otoferlin
Myo9b_GCAAAAGATCTACACATACG	2.65	1.61	0.523	2.79	1.98	-1.19	0.277	0.44	-1.04	-2.06	2.53	0.0113	0.136	1.55	2.92	-2.03	0.0423	0.224	-1.31	-2.48	4.1	4.17e-05	0.00601	2.86	7.24	5	5.7e-07	8.06e-05	Myo9b	GCAAAAGATCTACACATACG	17925	myosin IXb
Dnajc4_AGTCGGATGGAAAGGCTATG	3.86	7.44	5.99	6.97	6.68	13	6.76e-06	0.0011	3.57	11.9	-0.165	0.869	0.952	-0.0386	-1.03	-3.65	0.000258	0.0136	-0.897	-1.86	3.21	0.00135	0.0465	0.859	1.81	3.87	0.000111	0.00363	Dnajc4	AGTCGGATGGAAAGGCTATG	57431	DnaJ heat shock protein family (Hsp40) member C4
Ripk3_GGCCTGTCCACGTTTCAGGG	3.17	5.66	5.85	5.3	4	4.53	0.00326	0.0502	2.51	5.68	1.8	0.0722	0.325	0.737	1.67	4.6	4.28e-06	0.00109	1.72	3.3	-2.31	0.0211	0.191	-0.986	-1.98	-2.95	0.0032	0.0339	Ripk3	GGCCTGTCCACGTTTCAGGG	56532	receptor-interacting serine-threonine kinase 3
Otop1_CCGCCCCAAGGACACGCACG	3.21	0.608	2.78	0.817	3.99	-2.63	0.0363	0.106	-2.61	-6.08	-4.53	5.96e-06	0.00229	-2.92	-7.56	-2.3	0.0213	0.155	-1.13	-2.2	-2.76	0.00581	0.101	-1.78	-3.44	-2.88	0.00401	0.0392	Otop1	CCGCCCCAAGGACACGCACG	21906	otopetrin 1
Spag6_CCCAACTGCTCTCAACACAA	2.45	7.15	3.77	4.47	3.83	17.3	1.12e-06	0.000353	4.72	26.3	2.58	0.00974	0.127	1.29	2.44	-0.693	0.488	0.744	-0.336	-1.26	3.03	0.00242	0.0645	1.62	3.08	3.64	0.000269	0.00671	Spag6	CCCAACTGCTCTCAACACAA	50525 /// 381350	sperm associated antigen 6-like /// sperm associated antigen 6
Olfr691_TAATGGTGATCATCACAGAA	1.87	5.41	3.11	4.2	2.87	6.48	0.000465	0.0145	3.54	11.6	3.39	0.000698	0.0355	1.87	3.64	-0.4	0.689	0.864	-0.218	-1.16	3.5	0.000464	0.0256	2.08	4.24	4.21	2.56e-05	0.00131	Olfr691	TAATGGTGATCATCACAGAA	259063	olfactory receptor 691
Wwc2_TTAACCGCACATATTCATCG	2.46	5.02	3.08	4.93	4.95	3.41	0.0127	0.0711	2.54	5.8	0.544	0.587	0.821	0.223	1.17	-3.56	0.000371	0.0167	-1.57	-2.97	3.76	0.000167	0.014	1.79	3.46	4.54	5.56e-06	0.000437	Wwc2	TTAACCGCACATATTCATCG	52357	WW, C2 and coiled-coil domain containing 2
Ikbkap_AGCAGCCGGTAGGTACACAT	3.4	-0.0144	0.226	1.14	3.14	-3.79	0.00787	0.0669	-3.41	-10.7	-2.56	0.0106	0.132	-1.64	-3.13	-4.94	7.85e-07	0.000374	-2.98	-7.9	1.93	0.0533	0.297	1.34	2.53	2.49	0.0127	0.0816	Ikbkap	AGCAGCCGGTAGGTACACAT	230233	inhibitor of kappa light polypeptide enhancer in B cells, kinase complex-associated protein
Decr2_TATATGTTTCAGGACCATGG	2.57	4.07	2.03	3.95	2.98	1.24	0.258	0.418	1.52	2.87	2.79	0.00528	0.0937	1.29	2.45	-1.78	0.0743	0.299	-0.905	-1.87	4.04	5.26e-05	0.00696	2.2	4.59	4.98	6.5e-07	8.83e-05	Decr2	TATATGTTTCAGGACCATGG	26378	2-4-dienoyl-Coenzyme A reductase 2, peroxisomal
Ppp1r27_TTCTTGGACCACATTCGACA	0.878	-3.54	-4.29	-2.75	-0.393	-2.97	0.0228	0.0846	-4.42	-21.4	-3.27	0.00106	0.0436	-2.7	-6.52	-5.41	6.31e-08	6.01e-05	-4.07	-16.8	1.56	0.12	0.429	1.37	2.58	2.13	0.0331	0.149	Ppp1r27	TTCTTGGACCACATTCGACA	68701	protein phosphatase 1, regulatory subunit 27
Hist1h1e_CTTGACGGGTGTCTTCTCGG	2.53	6.28	4.86	5.09	2.6	9.81	3.96e-05	0.00312	3.76	13.5	4.57	4.87e-06	0.00203	1.88	3.67	5.29	1.22e-07	9.87e-05	2.11	4.32	-0.532	0.595	0.837	-0.233	-1.18	-0.723	0.47	0.692	Hist1h1e	CTTGACGGGTGTCTTCTCGG	50709	histone cluster 1, H1e
Znrf2_AGCGAGCCGATCACCAGACG	3.69	7.03	4.42	5.65	4.44	8.2	0.000117	0.00615	3.35	10.2	3.53	0.000414	0.027	1.34	2.53	-0.254	0.799	0.918	-0.0991	-1.07	3.4	0.000683	0.0315	1.44	2.71	4.15	3.38e-05	0.00158	Znrf2	AGCGAGCCGATCACCAGACG	387524	zinc and ring finger 2
Eva1c_AGACTCGGCTATTGACCAGG	4	6.33	5.93	6.7	4.82	4.97	0.00201	0.0373	2.32	4.98	5.1	3.32e-07	0.000324	1.63	3.09	3.74	0.000187	0.0113	1.19	2.28	1.27	0.204	0.541	0.439	1.36	1.52	0.128	0.333	Eva1c	AGACTCGGCTATTGACCAGG	70967	eva-1 homolog C (C. elegans)
Clvs2_TACAGGGCATGGATATACCA	2.36	4.6	2.99	4.35	4.41	2.24	0.0633	0.151	2.19	4.58	0.83	0.406	0.705	0.367	1.29	-3.46	0.000534	0.0204	-1.61	-3.05	3.91	9.37e-05	0.00988	1.98	3.93	4.73	2.2e-06	0.000225	Clvs2	TACAGGGCATGGATATACCA	215890	clavesin 2
Orc3_CTGCCGAATACCAACTACAA	0.594	-4.33	-0.721	-2.73	-2.06	-3.03	0.0208	0.0817	-4.93	-30.5	-1.61	0.108	0.389	-1.38	-2.6	2.53	0.0115	0.111	1.89	3.7	-3.65	0.000265	0.0188	-3.27	-9.62	-4.49	6.99e-06	0.000518	Orc3	CTGCCGAATACCAACTACAA	50793	origin recognition complex, subunit 3
Arl4a_TATTAGCAACTATAAGCACA	1.28	-1.96	0.0254	-2.57	-1.13	-2.9	0.0249	0.088	-3.24	-9.43	-1.86	0.0623	0.304	-1.49	-2.81	2.29	0.0221	0.158	1.54	2.91	-3.66	0.000249	0.018	-3.03	-8.2	-4.51	6.38e-06	0.000482	Arl4a	TATTAGCAACTATAAGCACA	11861	ADP-ribosylation factor-like 4A
S100a5_ATGGAAAGTGGTGACCATGG	2.26	-1.16	-0.3	2.12	0.444	-3.32	0.0142	0.0728	-3.43	-10.7	2.58	0.00978	0.127	1.8	3.48	-1.46	0.145	0.419	-1.02	-2.02	3.66	0.000254	0.0183	2.81	7.03	4.44	8.79e-06	0.000619	S100a5	ATGGAAAGTGGTGACCATGG	20199	S100 calcium binding protein A5
Chchd10_TCAGCTGTAGGGCATGTCAT	4.02	6.19	5.03	6.31	5.74	5.11	0.00174	0.0339	2.18	4.52	1.35	0.177	0.487	0.525	1.44	-2.44	0.0148	0.127	-0.953	-1.94	3.48	0.000501	0.0267	1.48	2.79	4.2	2.71e-05	0.00135	Chchd10	TCAGCTGTAGGGCATGTCAT	103172	coiled-coil-helix-coiled-coil-helix domain containing 10
Dhx35_TCCTGCAGCTAAAAGCCCTA	1.89	-2.75	1.33	-1.87	1.28	-2.89	0.0254	0.0888	-4.64	-24.9	-3.88	0.000105	0.0129	-3.06	-8.31	0.283	0.777	0.908	0.177	1.13	-4.03	5.54e-05	0.00724	-3.23	-9.4	-4.73	2.24e-06	0.000228	Dhx35	TCCTGCAGCTAAAAGCCCTA	71715	DEAH (Asp-Glu-Ala-His) box polypeptide 35
Wibg_TCTGGATGGGGTGACCGGTG	2.02	-0.755	3.1	-0.221	1.69	-2.82	0.028	0.093	-2.77	-6.83	-1.72	0.0853	0.351	-1.26	-2.4	2.5	0.0126	0.117	1.44	2.72	-3.63	0.000284	0.0196	-2.71	-6.53	-4.53	5.92e-06	0.00046	Wibg	TCTGGATGGGGTGACCGGTG	78428	PYM homolog 1, exon junction complex associated factor
Vps9d1_CTGCATCTAGGAAGCGTACG	3.65	0.305	3.11	1.31	2.92	-3.95	0.00645	0.0649	-3.34	-10.2	-3.54	0.000408	0.0268	-2.01	-4.03	0.397	0.691	0.865	0.173	1.13	-3.84	0.000122	0.0118	-2.18	-4.54	-4.49	7.17e-06	0.000527	Vps9d1	CTGCATCTAGGAAGCGTACG	72325	VPS9 domain containing 1
Atn1_GACCCCGGTTTGTATCCAGG	1.45	5.49	3.54	4.9	1.83	6.68	0.000391	0.0132	4.02	16.2	4.59	4.33e-06	0.00188	2.7	6.48	2.91	0.00358	0.0596	1.68	3.21	1.62	0.105	0.405	1.01	2.02	1.91	0.0563	0.205	Atn1	GACCCCGGTTTGTATCCAGG	13498	atrophin 1
Fig4_AAATCCGAACAGAGTCATTG	2.84	4.31	3.81	1.24	2.6	1.65	0.146	0.277	1.48	2.79	-1.66	0.0976	0.372	-1.13	-2.19	2.83	0.00467	0.0688	1.56	2.95	-3.88	0.000106	0.0107	-2.69	-6.47	-4.83	1.38e-06	0.000156	Fig4	AAATCCGAACAGAGTCATTG	103199	FIG4 phosphoinositide 5-phosphatase
Gm5414_AAGCTAGCTACTCTACACAT	2.27	3.03	1.67	3.66	2.52	0.53	0.614	0.753	0.689	1.61	3.09	0.00199	0.0585	1.66	3.15	-1.76	0.0787	0.308	-1.01	-2.02	4.32	1.55e-05	0.0031	2.67	6.35	5.3	1.19e-07	2.39e-05	Gm5414	AAGCTAGCTACTCTACACAT	406223	predicted gene 5414
Prmt6_GGTGCAGGATCTGTCCGGAG	2.64	4.78	4.27	2.54	1.95	2.95	0.0235	0.0857	2.16	4.46	1.22	0.222	0.541	0.666	1.59	4.75	2.03e-06	0.000685	2.22	4.66	-2.76	0.00576	0.1	-1.55	-2.94	-3.63	0.000281	0.00693	Prmt6	GGTGCAGGATCTGTCCGGAG	99890	protein arginine N-methyltransferase 6
Idh3b_TAAGGAGCATCATCTGAGCG	2.39	0.0512	1.72	3.56	2.49	-2.54	0.0413	0.115	-2.34	-5.07	2	0.0454	0.262	1.16	2.23	-2.16	0.0305	0.188	-1.29	-2.45	3.77	0.000161	0.0137	2.45	5.47	4.58	4.57e-06	0.000377	Idh3b	TAAGGAGCATCATCTGAGCG	170718	isocitrate dehydrogenase 3 (NAD+) beta
Prkcg_AAGCATCGCTTGGAGTCCGT	2.78	4.85	5.13	3.28	4.33	2.59	0.0387	0.11	2.03	4.09	-1.58	0.113	0.397	-0.809	-1.75	2.66	0.00774	0.0907	1.11	2.16	-3.68	0.000229	0.0171	-1.92	-3.78	-4.58	4.66e-06	0.000381	Prkcg	AAGCATCGCTTGGAGTCCGT	18752	protein kinase C, gamma
Sept7_CTGACAATAGTTGATACTCC	2.04	-1.44	-1.8	1.44	-1.15	-3.37	0.0134	0.0719	-3.49	-11.2	2.59	0.00974	0.127	2.01	4.03	-1.45	0.148	0.424	-1.13	-2.18	3.64	0.000271	0.0191	3.14	8.8	4.43	9.46e-06	0.000652	7-Sep	CTGACAATAGTTGATACTCC	NA	NA
Ttc5_CCTTCATCTCAACAGGGCGA	1.06	4.5	2.17	0.301	1.75	4.05	0.00573	0.0628	3.47	11.1	-2.92	0.00354	0.077	-2.12	-4.34	0.987	0.324	0.619	0.557	1.47	-3.63	0.000278	0.0194	-2.68	-6.39	-4.35	1.35e-05	0.000837	Ttc5	CCTTCATCTCAACAGGGCGA	219022	tetratricopeptide repeat domain 5
Coa7_CTACCAATGCTACCGCGAGA	1.64	-1.77	-1.05	-2.73	0.686	-3.06	0.02	0.0806	-3.41	-10.6	-4.54	5.74e-06	0.00227	-3.64	-12.5	-2.16	0.0305	0.189	-1.47	-2.78	-2.61	0.00906	0.125	-2.17	-4.5	-2.88	0.00402	0.0393	Coa7	CTACCAATGCTACCGCGAGA	69893	cytochrome c oxidase assembly factor 7
Nlrp3_GTTCTTTATCCACTGCCGAG	2.37	5.15	3.64	2.35	1.73	4.3	0.00424	0.0573	2.79	6.92	0.719	0.472	0.751	0.387	1.31	4.41	1.02e-05	0.00187	2.02	4.05	-2.93	0.00338	0.0766	-1.63	-3.1	-3.83	0.000131	0.00408	Nlrp3	GTTCTTTATCCACTGCCGAG	216799	NLR family, pyrin domain containing 3
Lims2_TCAATGCGCTGGGCAAACAG	3.1	2.6	3.9	2.26	2.99	-0.448	0.669	0.795	-0.57	-1.48	-2.7	0.00702	0.108	-1.32	-2.49	2.17	0.0299	0.186	0.872	1.83	-4.37	1.25e-05	0.00268	-2.19	-4.56	-5.33	9.68e-08	2.04e-05	Lims2	TCAATGCGCTGGGCAAACAG	225341	LIM and senescent cell antigen like domains 2
Prg4_TCAGAATTAGGTGCAAGACT	2.5	-0.0826	3.99	2.09	2.75	-2.04	0.0843	0.185	-2.58	-5.98	-1.2	0.23	0.549	-0.747	-1.68	3.2	0.0014	0.035	1.68	3.2	-3.8	0.000144	0.013	-2.42	-5.37	-4.73	2.21e-06	0.000226	Prg4	TCAGAATTAGGTGCAAGACT	96875	proteoglycan 4 (megakaryocyte stimulating factor, articular superficial zone protein)
1700034O15Rik_ACACTTTGAGGCTTCATCAG	3.86	8.59	6.06	5.82	7.05	24.4	1.25e-07	7.17e-05	4.72	26.3	-2.5	0.0123	0.142	-0.835	-1.78	-4.11	4.02e-05	0.00438	-1.26	-2.39	1.19	0.233	0.573	0.422	1.34	1.61	0.107	0.3	1700034O15Rik	ACACTTTGAGGCTTCATCAG	76606	RIKEN cDNA 1700034O15 gene
Coq6_GGCCTTGATAATGTTCGACA	2.91	0.701	0.982	3.39	2.79	-2.15	0.0713	0.164	-2.21	-4.63	1.14	0.256	0.576	0.627	1.54	-3.13	0.00174	0.0396	-1.89	-3.72	3.89	0.000102	0.0105	2.52	5.74	4.71	2.51e-06	0.000246	Coq6	GGCCTTGATAATGTTCGACA	217707	coenzyme Q6 monooxygenase
Fam167b_CTTGGGCTCTGTACCAAGCC	2.03	0.889	0.592	2.86	0.895	-1.13	0.299	0.464	-1.13	-2.19	3.63	0.000282	0.0222	1.94	3.84	-1.06	0.289	0.587	-0.633	-1.55	4.04	5.23e-05	0.00695	2.57	5.95	5.04	4.57e-07	6.91e-05	Fam167b	CTTGGGCTCTGTACCAAGCC	230766	family with sequence similarity 167, member B
Olfr444_TGTCCAGGCAGATTACTACA	3.65	5.43	3.1	4.96	4.02	3.2	0.0167	0.0758	1.77	3.42	2.14	0.0324	0.223	0.967	1.95	-1.91	0.0563	0.259	-0.916	-1.89	3.65	0.000266	0.0188	1.88	3.69	4.44	8.89e-06	0.000624	Olfr444	TGTCCAGGCAGATTACTACA	258650	olfactory receptor 444
Olfr695_CAGTGCCAGAAACATCTGAA	2.88	0.305	1.08	2.68	1.98	-3.03	0.0209	0.0818	-2.57	-5.95	1.97	0.0489	0.272	1.21	2.31	-2.09	0.0363	0.207	-1.31	-2.49	3.68	0.00023	0.0171	2.52	5.75	4.47	7.73e-06	0.000561	Olfr695	CAGTGCCAGAAACATCTGAA	258591	olfactory receptor 695
Trappc1_GGCACCGCAAGAAGCAAGCA	0.629	-3.17	-3.6	-0.23	-1.96	-2.82	0.0277	0.0926	-3.8	-14	1.81	0.0709	0.322	1.47	2.77	-2.31	0.0209	0.153	-1.84	-3.58	3.7	0.000212	0.0163	3.31	9.92	4.51	6.34e-06	0.000481	Trappc1	GGCACCGCAAGAAGCAAGCA	245828	trafficking protein particle complex 1
Vmn2r66_TATCCAAACTGAGAAGATCA	1.75	-0.977	1.43	-0.956	0.684	-2.77	0.0298	0.0961	-2.73	-6.64	-1.91	0.0557	0.288	-1.54	-2.9	2.24	0.0252	0.17	1.51	2.86	-3.68	0.00023	0.0171	-3.05	-8.29	-4.52	6.08e-06	0.000468	Vmn2r66	TATCCAAACTGAGAAGATCA	233437	vomeronasal 2, receptor 66
Tmprss2_CACCCCCGAGTGGATTGTGA	2.35	4.84	4.22	5.74	3.71	3.43	0.0124	0.0709	2.5	5.66	4.64	3.45e-06	0.00166	1.65	3.15	1.67	0.0952	0.339	0.627	1.54	2.54	0.0112	0.139	1.03	2.04	3.18	0.00147	0.0204	Tmprss2	CACCCCCGAGTGGATTGTGA	50528	transmembrane protease, serine 2
Lrcol1_ACATTCCAAAAACACGGTCT	1.85	-1.53	1.4	-1.29	0.718	-3.14	0.0181	0.0777	-3.38	-10.4	-2.85	0.00441	0.0858	-2.23	-4.7	1.19	0.235	0.531	0.77	1.71	-3.72	0.000199	0.0157	-3	-8.01	-4.48	7.53e-06	0.000548	Lrcol1	ACATTCCAAAAACACGGTCT	381667	leucine rich colipase-like 1
Pcnxl2_TGGCATGAGACACACAGTCG	3.12	5.29	2.04	3.84	3.87	3.39	0.013	0.0714	2.17	4.49	0.287	0.774	0.914	0.123	1.09	-3.86	0.000113	0.00828	-1.83	-3.55	3.85	0.000119	0.0116	1.95	3.87	4.62	3.9e-06	0.000336	Pcnxl2	TGGCATGAGACACACAGTCG	270109	pecanex homolog 2
Olfr187_GACCATTGGTCATAACTACT	2.49	2.79	1.93	4.2	2.45	0.173	0.868	0.926	0.219	1.16	3.66	0.000251	0.021	2.21	4.61	-1.42	0.155	0.433	-0.888	-1.85	4.6	4.18e-06	0.0012	3.09	8.54	5.59	2.24e-08	6.17e-06	Olfr187	GACCATTGGTCATAACTACT	258319	olfactory receptor 187
Vmn1r176_AGGTCAGTTGGGAACTCCCT	3.57	6.54	5.14	6.45	5.2	7.68	0.000174	0.00787	2.97	7.85	2.63	0.0086	0.119	0.921	1.89	-0.987	0.324	0.619	-0.351	-1.28	3.28	0.00105	0.04	1.27	2.42	3.98	6.91e-05	0.00259	Vmn1r176	AGGTCAGTTGGGAACTCCCT	546943	vomeronasal 1 receptor 176
Rdh10_AGCTCGCGACCGTCACAATG	2.69	-0.561	2.42	0.551	3.05	-2.52	0.0425	0.117	-3.25	-9.54	-4.27	1.93e-05	0.00487	-2.93	-7.63	-1.06	0.291	0.589	-0.556	-1.47	-3.44	0.000581	0.0289	-2.38	-5.19	-3.84	0.000121	0.00386	Rdh10	AGCTCGCGACCGTCACAATG	98711	retinol dehydrogenase 10 (all-trans)
Ttr_AGTGTTCAAAAAGACCTCTG	1.15	-1.3	-0.146	2.4	0.957	-1.57	0.164	0.301	-2.44	-5.43	2.75	0.00601	0.1	1.63	3.1	-1.71	0.0879	0.326	-1.12	-2.17	3.93	8.52e-05	0.0092	2.75	6.73	4.84	1.3e-06	0.000151	Ttr	AGTGTTCAAAAAGACCTCTG	22139	transthyretin
Myo1h_GGAAACTCAAGTCCGTCGCG	2.02	7.44	1.78	3.53	2.06	20.8	3.45e-07	0.000146	5.43	43	2.37	0.0176	0.169	1.35	2.54	-0.841	0.401	0.682	-0.494	-1.41	2.88	0.00404	0.0838	1.84	3.58	3.52	0.000438	0.00926	Myo1h	GGAAACTCAAGTCCGTCGCG	231646	myosin 1H
Pxmp2_TGGCCCAGACGATTGAGAAG	2.55	-0.634	2.49	-0.4	0.595	-2.42	0.0485	0.127	-3.18	-9.09	-1.15	0.251	0.571	-0.819	-1.76	3.24	0.0012	0.0323	1.81	3.51	-3.63	0.000283	0.0195	-2.63	-6.19	-4.63	3.69e-06	0.000326	Pxmp2	TGGCCCAGACGATTGAGAAG	19301	peroxisomal membrane protein 2
Atp12a_GTAGTACTTCATGCACACGG	3.09	7.5	5.75	6.53	5.25	20.3	4.05e-07	0.000165	4.41	21.2	3.2	0.00138	0.0493	1.03	2.04	-0.203	0.839	0.937	-0.0678	-1.05	3.04	0.00239	0.0641	1.1	2.14	3.72	0.000202	0.00551	Atp12a	GTAGTACTTCATGCACACGG	192113	ATPase, H+/K+ transporting, nongastric, alpha polypeptide
Slamf9_GCAGTGGATCCTCGATACCG	2.34	3.27	3.86	1.31	2.64	0.63	0.55	0.703	0.92	1.89	-1.96	0.0494	0.273	-1.21	-2.31	2.94	0.00328	0.0569	1.34	2.53	-4.13	3.69e-05	0.00552	-2.55	-5.84	-5.21	1.85e-07	3.4e-05	Slamf9	GCAGTGGATCCTCGATACCG	98365	SLAM family member 9
1700029H14Rik_CAAAGGACGATGTATCTCTG	2.38	-2.01	-0.291	-2.17	1.1	-3.82	0.00758	0.0665	-4.39	-21	-4.28	1.84e-05	0.0047	-3.43	-10.8	-1.67	0.0959	0.34	-1.13	-2.19	-2.76	0.0057	0.0997	-2.3	-4.92	-3.11	0.00188	0.0239	1700029H14Rik	CAAAGGACGATGTATCTCTG	66501	RIKEN cDNA 1700029H14 gene
Cnnm2_ACCGTCGTGGTAAATCCAGG	3.1	2.48	2.21	3.19	2.57	-0.524	0.618	0.757	-0.576	-1.49	2.8	0.00514	0.0927	1.51	2.84	-2	0.045	0.231	-1.12	-2.17	4.33	1.46e-05	0.00299	2.62	6.15	5.28	1.33e-07	2.59e-05	Cnnm2	ACCGTCGTGGTAAATCCAGG	94219	cyclin M2
Spon2_CAAACCGATTCTCCCCCCAG	2.33	4.34	2.19	3.82	2.4	1.72	0.133	0.258	2	4	2.94	0.00325	0.0739	1.47	2.77	-1.48	0.138	0.409	-0.82	-1.77	3.88	0.000104	0.0106	2.29	4.9	4.8	1.62e-06	0.000175	Spon2	CAAACCGATTCTCCCCCCAG	100689	spondin 2, extracellular matrix protein
Itgbl1_TGTGATAATTCAGATGGACA	-0.135	1.85	0.193	2.07	1.27	1.26	0.252	0.412	2.03	4.07	2.53	0.0113	0.136	1.63	3.1	-1.96	0.0497	0.243	-1.31	-2.48	4.05	5.22e-05	0.00695	2.94	7.66	4.93	8.15e-07	0.000105	Itgbl1	TGTGATAATTCAGATGGACA	223272	integrin, beta-like 1
Tnfaip3_ATATCCATGAGTGATAGCTG	1.92	4.04	1.39	-1.14	0.696	2.15	0.0716	0.164	2.13	4.37	-3.22	0.00129	0.0481	-2.61	-6.1	0.992	0.321	0.617	0.66	1.58	-3.94	8.28e-05	0.00905	-3.27	-9.64	-4.7	2.56e-06	0.00025	Tnfaip3	ATATCCATGAGTGATAGCTG	21929	tumor necrosis factor, alpha-induced protein 3
Cdc42bpb_AGCGTTCGCATCTCACCTCG	4.22	7.06	6.63	7.56	6.4	8.56	9.07e-05	0.00523	2.83	7.1	3.81	0.000138	0.0152	1.08	2.11	0.805	0.421	0.697	0.227	1.17	2.78	0.00551	0.0976	0.854	1.81	3.34	0.000843	0.0142	Cdc42bpb	AGCGTTCGCATCTCACCTCG	217866	CDC42 binding protein kinase beta
Ctag2_GAGCAGGCACCAATTATCCC	2.29	-1.35	2.26	-0.272	0.918	-3.56	0.0105	0.0691	-3.64	-12.4	-1.61	0.107	0.388	-1.12	-2.18	2.45	0.0143	0.125	1.35	2.56	-3.5	0.00047	0.0258	-2.48	-5.56	-4.37	1.27e-05	0.000804	Ctag2	GAGCAGGCACCAATTATCCC	70062	cancer/testis antigen 2
Rnf215_CTCTCCAAGGATGGCTACGG	3.23	4.67	1.98	4.12	3.28	1.98	0.0914	0.196	1.43	2.69	1.65	0.098	0.373	0.781	1.72	-2.64	0.00838	0.0943	-1.42	-2.67	3.86	0.000116	0.0114	2.2	4.58	4.7	2.56e-06	0.00025	Rnf215	CTCTCCAAGGATGGCTACGG	71673	ring finger protein 215
Gcsam_GTAGCACAACTCTTCTGTGT	3.09	4.34	1.72	4.01	3.22	1.17	0.283	0.447	1.23	2.35	1.87	0.0615	0.302	0.891	1.85	-2.67	0.00769	0.0904	-1.46	-2.75	4.06	4.97e-05	0.00679	2.35	5.09	4.96	7.03e-07	9.42e-05	Gcsam	GTAGCACAACTCTTCTGTGT	14525	germinal center associated, signaling and motility
Aftph_ACCAGATTATACTCGTCCCA	2.89	5.69	3.92	4.99	3.45	5.84	0.000839	0.0212	2.8	6.97	3.98	6.87e-05	0.0103	1.75	3.35	0.468	0.64	0.837	0.209	1.16	3.18	0.0015	0.0491	1.54	2.9	3.86	0.000113	0.00367	Aftph	ACCAGATTATACTCGTCCCA	216549	aftiphilin
Gria4_TGCACCTCTGACAATCACGT	2.47	2.4	2.28	4.56	4.4	-0.00403	0.997	0.998	-0.00526	-1	0.912	0.362	0.67	0.362	1.29	-4.65	3.28e-06	0.000938	-2.18	-4.53	5.17	2.39e-07	0.000143	2.54	5.82	6.19	5.83e-10	3.18e-07	Gria4	TGCACCTCTGACAATCACGT	14802	glutamate receptor, ionotropic, AMPA4 (alpha 4)
Ltb4r2_GAGCAGCAGCACCGCGCCGT	2.11	4.56	2.27	4.72	3.79	3.23	0.0161	0.0752	2.45	5.47	1.06	0.289	0.607	0.52	1.43	-2.97	0.00298	0.054	-1.55	-2.94	3.68	0.000238	0.0175	2.07	4.21	4.45	8.62e-06	0.000611	Ltb4r2	GAGCAGCAGCACCGCGCCGT	57260	leukotriene B4 receptor 2
Il27ra_CCAGACGCCATTCTTAGGTG	3.89	6.25	3.14	4.68	3.73	5.97	0.000744	0.0196	2.34	5.07	2.22	0.0265	0.203	1.09	2.12	-1.48	0.138	0.408	-0.763	-1.7	3.34	0.000852	0.0357	1.85	3.6	4.06	4.83e-05	0.00201	Il27ra	CCAGACGCCATTCTTAGGTG	50931	interleukin 27 receptor, alpha
Olfr1113_GTGTCTATTCCTGATCCTGG	2.75	-0.36	3.21	0.866	1.05	-3.36	0.0136	0.0722	-3.11	-8.64	-0.404	0.687	0.873	-0.243	-1.18	3.96	7.53e-05	0.00655	1.92	3.78	-3.51	0.00044	0.0249	-2.16	-4.48	-4.55	5.41e-06	0.000427	Olfr1113	GTGTCTATTCCTGATCCTGG	404327	olfactory receptor 1113
Vwce_CAGATGTCAACGAGTGTCGG	3.5	8.32	6.48	6.68	5.45	25	1.08e-07	6.58e-05	4.81	28.1	4.07	4.77e-05	0.00819	1.28	2.43	2.98	0.00291	0.0534	0.917	1.89	1.08	0.28	0.62	0.366	1.29	1.25	0.21	0.444	Vwce	CAGATGTCAACGAGTGTCGG	71768	von Willebrand factor C and EGF domains
Ubxn8_CGCTGGCCACCGACTCCTAG	2.82	0.492	2.4	4.46	2.72	-2.1	0.0767	0.173	-2.33	-5.02	4.05	5.16e-05	0.00859	2.27	4.83	-0.356	0.722	0.881	-0.205	-1.15	3.98	6.91e-05	0.00813	2.48	5.57	4.84	1.3e-06	0.000151	Ubxn8	CGCTGGCCACCGACTCCTAG	108159	UBX domain protein 8
Gm13128_GCTGATAGATAAACCCAACT	1.41	5.68	2.36	3.88	3.87	8.54	9.17e-05	0.00528	4.27	19.2	0.474	0.635	0.847	0.241	1.18	-3.14	0.00167	0.0387	-1.63	-3.09	3.29	0.00102	0.0396	1.87	3.65	3.98	6.75e-05	0.00254	Gm13128	GCTGATAGATAAACCCAACT	626995	predicted gene 13128
Rnf168_GGTGTGCCCCAGTTAACTGG	2.26	-0.875	2.8	0.472	1.6	-3.3	0.0146	0.0734	-3.14	-8.79	-2.17	0.0298	0.214	-1.48	-2.8	1.86	0.0635	0.276	1.01	2.01	-3.58	0.000342	0.0219	-2.49	-5.61	-4.39	1.12e-05	0.000738	Rnf168	GGTGTGCCCCAGTTAACTGG	70238	ring finger protein 168
Ubtfl1_AAAGTCCCTACGAAGTCACA	2.05	1.79	1.93	3.91	3.3	-0.274	0.792	0.879	-0.254	-1.19	2.45	0.0143	0.153	0.94	1.92	-2.58	0.00997	0.103	-1.25	-2.38	4.38	1.21e-05	0.00263	2.19	4.57	5.43	5.71e-08	1.36e-05	Ubtfl1	AAAGTCCCTACGAAGTCACA	546118	upstream binding transcription factor, RNA polymerase I-like 1
Slc25a21_CCAGATGATCTTCCGAACAG	3.46	5.93	5.03	6.24	4.72	4.49	0.00342	0.0516	2.49	5.62	4.19	2.84e-05	0.00615	1.54	2.91	0.935	0.35	0.641	0.35	1.27	2.94	0.00327	0.0754	1.19	2.28	3.57	0.000351	0.00798	Slc25a21	CCAGATGATCTTCCGAACAG	217593	solute carrier family 25 (mitochondrial oxodicarboxylate carrier), member 21
Prr18_CCGAGGCGGTGGATCCCGCT	1.2	2.64	3.23	1.14	1.7	1.4	0.209	0.359	1.41	2.65	-1.25	0.211	0.53	-0.731	-1.66	3.36	0.000768	0.0251	1.57	2.97	-3.86	0.000114	0.0113	-2.3	-4.93	-4.89	9.97e-07	0.000123	Prr18	CCGAGGCGGTGGATCCCGCT	320111	proline rich 18
Galt_GCAGCGTCACATCCGACCAG	3.46	-0.119	-0.856	1.79	1.44	-4.04	0.00579	0.063	-3.58	-11.9	0.614	0.539	0.795	0.375	1.3	-3.34	0.000829	0.0262	-2.18	-4.55	3.62	3e-04	0.0201	2.56	5.9	4.37	1.23e-05	0.000785	Galt	GCAGCGTCACATCCGACCAG	14430	galactose-1-phosphate uridyl transferase
Lipt1_CTGTAAAATGAGCCCATGTG	2.66	7.12	5.87	6.56	5.05	16	1.82e-06	0.000483	4.46	22	3.63	0.000289	0.0225	1.18	2.27	1.18	0.237	0.534	0.384	1.3	2.24	0.0248	0.206	0.799	1.74	2.71	0.00679	0.0549	Lipt1	CTGTAAAATGAGCCCATGTG	623661	lipoyltransferase 1
Vmn1r13_ATATTGATGATCCTCACTGG	2.43	-1.5	-1.75	0.204	1.57	-3.3	0.0147	0.0734	-3.93	-15.3	-2.21	0.0273	0.206	-1.59	-3.01	-4.81	1.48e-06	0.000555	-3.3	-9.83	2.19	0.0287	0.22	1.71	3.27	2.77	0.00563	0.0487	Vmn1r13	ATATTGATGATCCTCACTGG	113862	vomeronasal 1 receptor 13
Unc119_TCCCACTCACCCGAAACAGG	1.47	4.09	2.55	4.74	3.36	1.97	0.0931	0.198	2.65	6.26	2.61	0.00908	0.122	1.16	2.24	-1.71	0.0875	0.325	-0.85	-1.8	3.8	0.000145	0.013	2.01	4.03	4.69	2.78e-06	0.000267	Unc119	TCCCACTCACCCGAAACAGG	22248	unc-119 lipid binding chaperone
Apol8_TCAGATAAGGACAAGACCTG	2.61	5.82	4.95	3.15	4.59	6.86	0.000334	0.012	3.19	9.15	-2.28	0.0229	0.19	-1.06	-2.09	1.34	0.18	0.467	0.496	1.41	-3.28	0.00104	0.0399	-1.56	-2.95	-3.98	6.86e-05	0.00257	Apol8	TCAGATAAGGACAAGACCTG	239552	apolipoprotein L 8
Esp36_CTGCTGATCACAAGACAAAT	2.38	0.384	-0.777	0.932	2.1	-1.88	0.105	0.217	-2	-3.99	-1.37	0.17	0.478	-0.895	-1.86	-4.77	1.85e-06	0.000635	-3.09	-8.53	3.04	0.00235	0.0638	2.2	4.59	3.72	0.000202	0.00551	Esp36	CTGCTGATCACAAGACAAAT	100126765	exocrine gland secreted peptide 36
Olfr1449_GAACCACATTAGCACAGTAG	1.95	-2.38	-1.82	0.145	-0.0392	-3.72	0.0085	0.0676	-4.33	-20.1	0.947	0.344	0.656	0.652	1.57	-3.02	0.00254	0.0492	-2.14	-4.42	3.58	0.000339	0.0218	2.8	6.95	4.36	1.31e-05	0.000819	Olfr1449	GAACCACATTAGCACAGTAG	258300	olfactory receptor 1449
Rps6ka4_ACAGCTGGGTATCATCTACC	2.51	0.679	-1.31	1.15	-0.462	-1.53	0.174	0.315	-1.83	-3.54	2.97	0.00294	0.0703	1.85	3.6	-1.48	0.138	0.408	-1.02	-2.03	3.9	9.68e-05	0.0101	2.87	7.32	4.82	1.4e-06	0.000158	Rps6ka4	ACAGCTGGGTATCATCTACC	56613	ribosomal protein S6 kinase, polypeptide 4
Npepl1_ACTCTTCACACACCGCTCAG	1.91	2.55	0.924	3.23	2.03	0.439	0.675	0.799	0.568	1.48	2.12	0.0338	0.228	1.32	2.5	-2.69	0.00704	0.0861	-1.77	-3.42	4.35	1.35e-05	0.00285	3.09	8.53	5.29	1.2e-07	2.4e-05	Npepl1	ACTCTTCACACACCGCTCAG	228961	aminopeptidase-like 1
Klf6_ACCAAATTCATTCTAGCTCG	2.95	5.96	6.21	6.07	4.17	6.55	0.00044	0.014	2.99	7.96	4.75	2.03e-06	0.00117	1.65	3.14	5.53	3.24e-08	3.75e-05	1.84	3.59	-0.518	0.604	0.842	-0.19	-1.14	-0.748	0.454	0.68	Klf6	ACCAAATTCATTCTAGCTCG	23849	Kruppel-like factor 6
Pde8a_CCAGTGTAACGGATTCCACA	2.52	-0.651	2.9	1.09	2.94	-3.33	0.014	0.0727	-3.17	-9.03	-3.36	0.000772	0.0372	-2.01	-4.04	0.588	0.557	0.788	0.258	1.2	-3.81	0.000138	0.0127	-2.27	-4.82	-4.48	7.41e-06	0.000543	Pde8a	CCAGTGTAACGGATTCCACA	18584	phosphodiesterase 8A
Cyp2e1_GATTATCTACAATATCTACC	1.49	1.36	-1.48	1.93	0.355	-0.108	0.917	0.954	-0.151	-1.11	2.42	0.0155	0.158	1.7	3.25	-2.7	0.00696	0.0855	-1.97	-3.92	4.61	4.07e-06	0.00118	3.67	12.7	5.62	1.95e-08	5.54e-06	Cyp2e1	GATTATCTACAATATCTACC	13106	cytochrome P450, family 2, subfamily e, polypeptide 1
Olfr959_CTCGGCATCCCAAACACAGA	2.82	5.68	4.13	2.08	3.13	4.09	0.00547	0.0622	2.88	7.35	-1.36	0.174	0.484	-0.886	-1.85	2.58	0.0099	0.103	1.41	2.66	-3.45	0.000554	0.0281	-2.3	-4.92	-4.27	1.97e-05	0.00109	Olfr959	CTCGGCATCCCAAACACAGA	258501	olfactory receptor 959
Rsph14_GCAGCTTCCGTACCAGCGAG	3.05	4.95	3.14	1.52	2.82	2.42	0.0487	0.127	1.93	3.82	-2.72	0.00644	0.104	-1.53	-2.88	1.41	0.159	0.439	0.603	1.52	-3.79	0.00015	0.0133	-2.13	-4.38	-4.57	4.77e-06	0.000389	Rsph14	GCAGCTTCCGTACCAGCGAG	71236	radial spoke head homolog 14 (Chlamydomonas)
Mrps22_CCGATGCTCTGCTCGCGACG	3.08	-0.531	-0.662	1.41	2.32	-3.38	0.0132	0.0717	-3.61	-12.2	-1.65	0.0995	0.375	-1.12	-2.17	-4.55	5.29e-06	0.00126	-3.05	-8.3	2.57	0.0101	0.133	1.93	3.82	3.16	0.00157	0.0214	Mrps22	CCGATGCTCTGCTCGCGACG	64655	mitochondrial ribosomal protein S22
Smarcb1_TCTTCTTGTCCCGACCCATG	3.23	4.05	3.35	4.4	2.98	0.761	0.473	0.637	0.831	1.78	3.95	7.69e-05	0.0109	1.74	3.35	-0.792	0.429	0.703	-0.361	-1.28	4.25	2.15e-05	0.00383	2.1	4.3	5.19	2.07e-07	3.7e-05	Smarcb1	TCTTCTTGTCCCGACCCATG	20587	SWI/SNF related, matrix associated, actin dependent regulator of chromatin, subfamily b, member 1
Fam129b_AGCACCAGCCCATAGTTATG	3.59	6.09	3.84	4.94	4.76	6.33	0.000535	0.0157	2.5	5.66	1.65	0.0985	0.373	0.741	1.67	-1.98	0.0478	0.239	-0.897	-1.86	3.31	0.000928	0.0376	1.64	3.11	4.01	6.11e-05	0.00237	Fam129b	AGCACCAGCCCATAGTTATG	227737	family with sequence similarity 129, member B
Fam208a_CCATGCTCAATAGAAACCGT	2.91	6.99	6.49	5.86	6.1	14.6	3.3e-06	0.000691	4.07	16.8	-1.08	0.279	0.597	-0.386	-1.31	2.23	0.0261	0.173	0.7	1.62	-2.94	0.00325	0.075	-1.09	-2.12	-3.61	0.000307	0.00731	Fam208a	CCATGCTCAATAGAAACCGT	218850	family with sequence similarity 208, member A
Mup20_GGAATGGTATACTATTATGC	1.74	-0.887	1.71	-0.629	0.402	-2.21	0.0659	0.155	-2.63	-6.19	-1.39	0.165	0.473	-0.999	-2	2.96	0.00305	0.0548	1.68	3.21	-3.66	0.00025	0.0181	-2.68	-6.42	-4.63	3.74e-06	0.000328	Mup20	GGAATGGTATACTATTATGC	381530	major urinary protein 20
Ier3ip1_GATGGCGTTCACGCACAGCA	2.28	-0.107	-1.15	1.16	2	-2.21	0.066	0.156	-2.38	-5.21	-1.36	0.175	0.485	-0.952	-1.93	-4.67	2.94e-06	0.000878	-3.27	-9.67	2.97	0.00294	0.0716	2.32	5	3.63	0.00028	0.0069	Ier3ip1	GATGGCGTTCACGCACAGCA	66191	immediate early response 3 interacting protein 1
Myh9_TCAAGGAGCGATACTACTCA	4.09	6.44	6.15	4.69	5.92	4.74	0.00258	0.0439	2.32	5.01	-3.34	0.000835	0.0387	-1.3	-2.46	0.464	0.643	0.839	0.146	1.11	-3.64	0.000277	0.0194	-1.45	-2.73	-4.3	1.74e-05	0.001	Myh9	TCAAGGAGCGATACTACTCA	17886	myosin, heavy polypeptide 9, non-muscle
Gm94_CTAATCCTGACATGCCGGGC	2.42	3.66	3.35	1.22	2.26	1.09	0.315	0.481	1.24	2.36	-2.08	0.0377	0.239	-1.44	-2.72	2.5	0.0125	0.116	1.39	2.62	-4.01	6.12e-05	0.00759	-2.83	-7.12	-4.96	7.17e-07	9.55e-05	Gm94	CTAATCCTGACATGCCGGGC	225443	predicted gene 94
Bola1_CTCCAATTTGGCGCGAATAG	3.39	4.9	4.36	5.81	3.83	2.16	0.0711	0.164	1.52	2.86	4.63	3.62e-06	0.00171	1.57	2.98	0.625	0.532	0.772	0.233	1.17	3.38	0.000727	0.0326	1.34	2.53	4.26	2.01e-05	0.0011	Bola1	CTCCAATTTGGCGCGAATAG	69168	bolA-like 1 (E. coli)
Ivl_GCAAGACATGCTAGTACCAC	2.34	-0.977	-1.97	0.112	1.29	-3.26	0.0154	0.0743	-3.31	-9.95	-1.65	0.0981	0.373	-1.31	-2.48	-4.65	3.36e-06	0.000943	-3.44	-10.9	2.5	0.0124	0.146	2.13	4.39	3.17	0.00151	0.0208	Ivl	GCAAGACATGCTAGTACCAC	16447	involucrin
Fbxo15_TCCACAAATGTAGTGTCGGG	2.7	4.81	5.3	3.56	3.2	2.7	0.033	0.101	2.11	4.33	0.757	0.449	0.735	0.376	1.3	4.59	4.44e-06	0.00112	1.97	3.92	-3.12	0.00181	0.0548	-1.59	-3.02	-4.01	5.97e-05	0.00233	Fbxo15	TCCACAAATGTAGTGTCGGG	50764	F-box protein 15
Sh3rf2_GGAGGTGGATAACGCCCATG	2.78	-0.887	2.03	-0.198	2.37	-3.73	0.00844	0.0676	-3.67	-12.7	-3.5	0.00047	0.029	-2.57	-5.93	0.429	0.668	0.853	0.246	1.19	-3.78	0.000158	0.0137	-2.81	-7.03	-4.45	8.66e-06	0.000613	Sh3rf2	GGAGGTGGATAACGCCCATG	269016	SH3 domain containing ring finger 2
Obox3_GTCCGAGTCAACAACAGGTA	3.08	1.06	3.95	1.12	2.5	-1.97	0.0922	0.197	-2.02	-4.06	-1.71	0.0877	0.355	-1.07	-2.1	2.67	0.00751	0.0892	1.27	2.41	-3.7	0.000213	0.0163	-2.34	-5.07	-4.67	3.05e-06	0.000288	Obox3	GTCCGAGTCAACAACAGGTA	246791	oocyte specific homeobox 3
Ufm1_CTTTAAAATCACGTTGACGT	1.25	-2.75	1.41	-1.87	1.08	-3.07	0.0198	0.0804	-4	-16	-4.18	2.92e-05	0.00624	-3.44	-10.9	-0.177	0.859	0.945	-0.122	-1.09	-3.91	9.19e-05	0.00975	-3.32	-9.97	-4.57	4.91e-06	0.000395	Ufm1	CTTTAAAATCACGTTGACGT	67890	ubiquitin-fold modifier 1
Prdm12_TCATACCTAGGTATTCAACG	2	5.85	2.76	4.76	2.65	8.75	7.93e-05	0.00478	3.85	14.4	3.07	0.00217	0.061	1.65	3.13	-0.513	0.608	0.82	-0.283	-1.22	3.24	0.0012	0.0432	1.93	3.81	3.94	8.25e-05	0.00295	Prdm12	TCATACCTAGGTATTCAACG	381359	PR domain containing 12
Klc3_GATGCCAAGCTGTCTCGGCG	2.72	1.44	3.22	0.364	2.21	-1.03	0.342	0.51	-1.29	-2.44	-2.81	0.0049	0.0905	-2.08	-4.22	1.71	0.0866	0.323	1.02	2.03	-4.12	3.87e-05	0.00567	-3.1	-8.56	-4.99	6.05e-07	8.43e-05	Klc3	GATGCCAAGCTGTCTCGGCG	232943	kinesin light chain 3
Calcr_CCTACCAATCTCACTGACTC	1.74	-2.38	-2.76	-2.07	1.2	-3.16	0.0177	0.0772	-4.12	-17.4	-4.55	5.26e-06	0.00216	-3.6	-12.1	-5.9	3.66e-09	7.44e-06	-4.23	-18.7	0.745	0.456	0.755	0.625	1.54	1.21	0.228	0.465	Calcr	CCTACCAATCTCACTGACTC	12311	calcitonin receptor
Hps6_CCACGGTTCGAGTACCACCA	2.96	-1.22	-1.75	-0.375	1.42	-4	0.00606	0.0637	-4.18	-18.2	-2.59	0.00973	0.127	-1.99	-3.97	-4.88	1.05e-06	0.000461	-3.48	-11.1	1.8	0.0717	0.341	1.49	2.8	2.37	0.018	0.102	Hps6	CCACGGTTCGAGTACCACCA	20170	HPS6, biogenesis of lysosomal organelles complex 2 subunit 3
Hnrnph3_TGGCAGTCCACGAAGTCGCA	3.6	2.88	4.12	5.49	4.4	-0.519	0.621	0.759	-0.68	-1.6	2.97	0.00294	0.0704	1.14	2.21	-1.82	0.0693	0.288	-0.746	-1.68	4.27	1.92e-05	0.00357	1.89	3.71	5.23	1.67e-07	3.12e-05	Hnrnph3	TGGCAGTCCACGAAGTCGCA	432467	heterogeneous nuclear ribonucleoprotein H3
Vmn2r13_CAATTCATACTGGGACACCA	0.536	-2.14	-1.39	-3.08	0.664	-1.77	0.123	0.244	-2.68	-6.39	-4.72	2.42e-06	0.00131	-3.86	-14.5	-1.96	0.0496	0.243	-1.37	-2.59	-2.92	0.00354	0.0785	-2.48	-5.59	-3.27	0.00107	0.0165	Vmn2r13	CAATTCATACTGGGACACCA	231589	vomeronasal 2, receptor 13
Naprt_TGAGGCCGTGAAACCCCCGT	3.27	3.61	1.62	4.6	2.78	0.27	0.795	0.881	0.326	1.25	2.57	0.0103	0.13	1.01	2.02	-2.47	0.0134	0.121	-1.26	-2.39	4.32	1.58e-05	0.00315	2.27	4.82	5.4	6.6e-08	1.53e-05	Naprt	TGAGGCCGTGAAACCCCCGT	223646	nicotinate phosphoribosyltransferase
Hat1_TGAGAACTTTGATTGTGTGG	3.22	2.06	4.87	2.78	2.94	-1.24	0.257	0.417	-1.19	-2.28	-0.193	0.847	0.943	-0.102	-1.07	4.85	1.22e-06	0.000499	1.99	3.98	-3.92	8.88e-05	0.00948	-2.09	-4.27	-5.18	2.26e-07	3.99e-05	Hat1	TGAGAACTTTGATTGTGTGG	107435	histone aminotransferase 1
Atm_TAAGTCATATAGGAAGCCGA	1.59	-2.14	-2.85	0.219	-1.45	-3.32	0.0143	0.073	-3.73	-13.2	1.4	0.161	0.468	1.09	2.12	-2.59	0.00959	0.101	-1.98	-3.95	3.58	0.000338	0.0218	3.07	8.37	4.37	1.22e-05	0.00078	Atm	TAAGTCATATAGGAAGCCGA	11920	ataxia telangiectasia mutated
Cdk2ap1_TCACTCACCGGCGTTGAGGG	2.43	0.52	3.74	1.9	2.26	-2.21	0.0656	0.155	-1.91	-3.77	-1.43	0.153	0.457	-0.733	-1.66	2.9	0.00368	0.0605	1.16	2.24	-3.65	0.000264	0.0187	-1.9	-3.72	-4.61	4.08e-06	0.000347	Cdk2ap1	TCACTCACCGGCGTTGAGGG	13445	CDK2 (cyclin-dependent kinase 2)-associated protein 1
Traf7_ACTCACCCGTACTTAGAGTG	2.38	-1.02	2.2	-0.287	0.907	-3.52	0.0111	0.0696	-3.4	-10.5	-1.84	0.066	0.312	-1.36	-2.56	2.16	0.0312	0.191	1.28	2.42	-3.5	0.000469	0.0258	-2.63	-6.2	-4.33	1.52e-05	0.000912	Traf7	ACTCACCCGTACTTAGAGTG	224619	TNF receptor-associated factor 7
Slc5a11_GCGATGTCTGAACAGCCAGA	2.82	5.34	5.83	4.66	4.21	4.57	0.00311	0.0489	2.53	5.79	1.29	0.197	0.513	0.515	1.43	4.43	9.21e-06	0.00177	1.54	2.91	-2.48	0.0132	0.151	-1.02	-2.03	-3.25	0.00117	0.0175	Slc5a11	GCGATGTCTGAACAGCCAGA	233836	solute carrier family 5 (sodium/glucose cotransporter), member 11
Olfr1389_TGAAGACACTAATGGAACGG	2.99	4.9	4.7	6.07	4.5	2.48	0.0451	0.121	1.93	3.81	3.97	7.06e-05	0.0104	1.39	2.62	-0.389	0.697	0.869	-0.149	-1.11	3.77	0.000161	0.0137	1.54	2.91	4.7	2.63e-06	0.000256	Olfr1389	TGAAGACACTAATGGAACGG	259069	olfactory receptor 1389
Slc39a13_CTCACCTTCTGACTGTAACA	1.93	0.354	1.9	-0.387	1.15	-1.2	0.272	0.434	-1.57	-2.97	-2.74	0.00621	0.102	-1.87	-3.66	1.74	0.0821	0.314	0.887	1.85	-4.03	5.62e-05	0.00726	-2.76	-6.76	-4.91	9.14e-07	0.000115	Slc39a13	CTCACCTTCTGACTGTAACA	68427	solute carrier family 39 (metal ion transporter), member 13
Tcf24_CGGGCCAACAGGCCTCAGCG	1.52	-0.875	0.989	-0.995	0.743	-2.5	0.0437	0.119	-2.39	-5.25	-2.91	0.00357	0.0774	-2.27	-4.81	1.18	0.236	0.533	0.747	1.68	-3.78	0.000154	0.0135	-3.01	-8.08	-4.55	5.35e-06	0.000423	Tcf24	CGGGCCAACAGGCCTCAGCG	100039596	transcription factor 24
Zfp7_AGCCACTCACGCTTAGCCCA	4.09	6.26	5.72	4.7	5.11	4.3	0.00424	0.0573	2.16	4.45	-1.32	0.186	0.499	-0.417	-1.34	2.57	0.0101	0.104	0.714	1.64	-3.41	0.000643	0.0306	-1.13	-2.19	-4.22	2.45e-05	0.00127	Zfp7	AGCCACTCACGCTTAGCCCA	223669	zinc finger protein 7
Olfr822_AACTAATAAGCCAACAACTG	1.66	-3.54	-1.89	0.0652	0.443	-3.49	0.0114	0.0698	-5.2	-36.7	0.585	0.559	0.806	0.427	1.34	-3.46	0.000531	0.0203	-2.5	-5.67	3.63	0.000289	0.0197	2.93	7.63	4.43	9.39e-06	0.000648	Olfr822	AACTAATAAGCCAACAACTG	258666	olfactory receptor 822
Tusc1_CCAGGCGGCCCGACTCGCCG	2.37	4.46	5.05	3.41	2.98	2.45	0.047	0.124	2.1	4.3	1.18	0.239	0.558	0.542	1.46	4.73	2.25e-06	0.000729	1.91	3.75	-2.86	0.00425	0.0861	-1.37	-2.58	-3.7	0.000214	0.00573	Tusc1	CCAGGCGGCCCGACTCGCCG	69136	tumor suppressor candidate 1
Gng8_AGTGAACATCGATCGCATGA	1.77	2.53	2.43	3.79	3.19	0.699	0.509	0.669	0.794	1.73	2.64	0.0082	0.117	1.62	3.07	-1.98	0.0477	0.239	-1.19	-2.28	4.25	2.18e-05	0.00386	2.81	7.02	5.12	3.04e-07	5e-05	Gng8	AGTGAACATCGATCGCATGA	14709	guanine nucleotide binding protein (G protein), gamma 8
Madd_AGACTGGTTTACGTCAGGAG	0.645	-2.75	0.371	-2.62	-0.272	-2.9	0.0249	0.088	-3.39	-10.5	-2.81	0.00488	0.0902	-2.32	-4.99	1.21	0.227	0.524	0.843	1.79	-3.7	0.000215	0.0164	-3.16	-8.95	-4.46	8.25e-06	0.000591	Madd	AGACTGGTTTACGTCAGGAG	228355	MAP-kinase activating death domain
Sp140_GCAGAGGAGATGCAATGCAA	1.4	-2.14	-2.52	-0.438	0.801	-2.63	0.0361	0.106	-3.54	-11.7	-1.28	0.202	0.519	-0.967	-1.95	-4.6	4.32e-06	0.00109	-3.34	-10.1	2.87	0.00407	0.0841	2.37	5.18	3.57	0.00035	0.00798	Sp140	GCAGAGGAGATGCAATGCAA	434484	Sp140 nuclear body protein
Ccdc69_CCCGCAGACATCGAATGCAC	2.76	0.477	0.754	-1.16	1.96	-1.48	0.186	0.33	-2.29	-4.9	-4.63	3.72e-06	0.00173	-3.53	-11.5	-1.6	0.109	0.362	-0.99	-1.99	-3.26	0.00111	0.0413	-2.54	-5.8	-3.63	0.000285	0.00698	Ccdc69	CCCGCAGACATCGAATGCAC	52570	coiled-coil domain containing 69
Zfp444_CCGCCGGCCCCAGAGCGGAG	2.34	-0.977	2.54	0.999	1.43	-3.02	0.0212	0.0823	-3.32	-10	-1.07	0.286	0.604	-0.66	-1.58	3.09	0.00199	0.043	1.59	3.01	-3.53	0.000414	0.0241	-2.25	-4.75	-4.44	8.99e-06	0.000628	Zfp444	CCGCCGGCCCCAGAGCGGAG	72667	zinc finger protein 444
Sv2a_AGCCCCGATGGCAAACACAG	1.38	-0.977	0.946	-1.12	1.21	-2.36	0.0531	0.134	-2.35	-5.11	-3.37	0.000751	0.0366	-2.63	-6.21	0.75	0.453	0.721	0.474	1.39	-3.89	0.000101	0.0104	-3.11	-8.63	-4.62	3.77e-06	0.000329	Sv2a	AGCCCCGATGGCAAACACAG	64051	synaptic vesicle glycoprotein 2 a
Saraf_TCTGGCACTGTATCACCCTG	3.99	2.72	4.57	2.51	4.13	-1.02	0.344	0.513	-1.22	-2.32	-3.1	0.00195	0.058	-1.76	-3.38	1.41	0.158	0.438	0.595	1.51	-4.13	3.7e-05	0.00552	-2.35	-5.11	-4.99	6.19e-07	8.54e-05	Saraf	TCTGGCACTGTATCACCCTG	67887	store-operated calcium entry-associated regulatory factor
Plekhm2_AGCATGTAGCCACCAACCTG	4.2	7.13	5.58	6.34	5.99	9.75	4.1e-05	0.00319	2.92	7.56	1.5	0.133	0.428	0.465	1.38	-1.92	0.0554	0.257	-0.61	-1.53	3.09	0.00202	0.0585	1.08	2.11	3.76	0.000173	0.00496	Plekhm2	AGCATGTAGCCACCAACCTG	69582	pleckstrin homology domain containing, family M (with RUN domain) member 2
Acyp1_GGTAAAAAGCTAGGTTTGGT	1.94	4.39	2.82	4.84	2.59	2.93	0.0241	0.0867	2.44	5.44	4.3	1.67e-05	0.00451	2.65	6.27	0.145	0.884	0.955	0.0888	1.06	3.86	0.000113	0.0113	2.56	5.9	4.63	3.65e-06	0.000326	Acyp1	GGTAAAAAGCTAGGTTTGGT	66204	acylphosphatase 1, erythrocyte (common) type
Sgk3_ACCTCACGGAACATCAACCT	2.55	3.12	2.11	3.63	4.23	0.438	0.676	0.8	0.599	1.51	-0.915	0.36	0.669	-0.424	-1.34	-5.11	3.17e-07	0.000196	-2.47	-5.54	3.87	0.000107	0.0108	2.05	4.13	4.66	3.17e-06	0.000295	Sgk3	ACCTCACGGAACATCAACCT	170755	serum/glucocorticoid regulated kinase 3
Ankrd35_GGGACTGCATGTGAAACCTG	3.23	6.63	6.66	6.34	5.09	9.91	3.73e-05	0.00301	3.41	10.6	3.16	0.00158	0.0527	1.18	2.27	4.6	4.32e-06	0.00109	1.62	3.08	-1.13	0.258	0.598	-0.441	-1.36	-1.48	0.138	0.349	Ankrd35	GGGACTGCATGTGAAACCTG	213121	ankyrin repeat domain 35
Lactbl1_CCAGCCCAGATCGTAGAGCG	2.9	0.239	0.481	2.61	2.44	-2.5	0.0437	0.119	-2.66	-6.31	0.727	0.467	0.747	0.458	1.37	-3.44	0.00058	0.0213	-2.24	-4.73	3.79	0.000153	0.0134	2.7	6.49	4.59	4.38e-06	0.000365	Lactbl1	CCAGCCCAGATCGTAGAGCG	242707	lactamase, beta-like 1
Olfr402_CTGTTGTCATGTAAGCCAAG	2.5	1.21	0.761	3.61	2.54	-1.37	0.217	0.37	-1.3	-2.46	1.36	0.173	0.483	0.64	1.56	-3.05	0.00232	0.0467	-1.7	-3.26	4	6.45e-05	0.00776	2.34	5.08	4.85	1.22e-06	0.000144	Olfr402	CTGTTGTCATGTAAGCCAAG	258703	olfactory receptor 402
Casp9_GAAGAACGACCTGACTGCCA	3.28	5.3	6.35	4.86	4.97	3.43	0.0123	0.0708	2.02	4.07	0.651	0.515	0.779	0.243	1.18	4.46	8.31e-06	0.00167	1.41	2.65	-3.02	0.00252	0.066	-1.16	-2.24	-3.94	8.09e-05	0.00291	Casp9	GAAGAACGACCTGACTGCCA	12371	caspase 9
Tmem168_TGATCCTGGCTAGATAGCCG	2.52	0.432	2.77	1.04	1.87	-2.02	0.0869	0.189	-2.09	-4.25	-1.88	0.0602	0.299	-1.31	-2.48	2.4	0.0165	0.135	1.36	2.56	-3.74	0.000186	0.015	-2.67	-6.36	-4.63	3.71e-06	0.000327	Tmem168	TGATCCTGGCTAGATAGCCG	101118	transmembrane protein 168
Per2_GTTCTTCACGATATACTCGG	1.63	-0.669	2.32	0.477	1.31	-2.29	0.0591	0.144	-2.3	-4.93	-1.82	0.0688	0.318	-1.22	-2.34	2.42	0.0153	0.13	1.25	2.39	-3.65	0.000265	0.0187	-2.48	-5.57	-4.56	5.2e-06	0.000416	Per2	GTTCTTCACGATATACTCGG	18627	period circadian clock 2
Il1f9_AGATGGAACACGAGAGAGCT	1.13	0.0277	-2.12	1.24	1.15	-0.99	0.357	0.526	-1.1	-2.15	-0.0193	0.985	0.994	-0.0132	-1.01	-5.1	3.46e-07	0.000205	-3.56	-11.8	4.6	4.28e-06	0.00122	3.55	11.7	5.59	2.33e-08	6.37e-06	Il1f9	AGATGGAACACGAGAGAGCT	54448 /// 215257	interleukin 1 family, member 6 /// interleukin 1 family, member 9
Pir_ACTGTCACACCATCTTTGGT	2.92	0.951	0.144	1.99	2.72	-1.68	0.141	0.269	-1.98	-3.94	-0.636	0.525	0.785	-0.403	-1.32	-4.6	4.14e-06	0.00107	-2.94	-7.67	3.59	0.000336	0.0218	2.54	5.8	4.36	1.29e-05	0.000812	Pir	ACTGTCACACCATCTTTGGT	18722 /// 69656	paired-Ig-like receptor A1 /// pirin
Gm9573_GGCAGTGCTAGATGCAGTGG	3.26	6.12	4.09	5.55	4.25	6.86	0.000336	0.0121	2.86	7.25	2.1	0.0359	0.234	0.921	1.89	-1.47	0.143	0.415	-0.654	-1.57	3.25	0.00117	0.0428	1.58	2.98	3.93	8.44e-05	0.003	Gm9573	GGCAGTGCTAGATGCAGTGG	672682	predicted gene 9573
Lmnb2_AGGTACGGGAGACCCGACGG	3.09	0.827	0.788	2.99	2.27	-2.08	0.079	0.176	-2.27	-4.82	2.21	0.0273	0.205	1.2	2.3	-2.01	0.0447	0.231	-1.18	-2.26	3.76	0.000171	0.0142	2.38	5.2	4.6	4.15e-06	0.00035	Lmnb2	AGGTACGGGAGACCCGACGG	16907	lamin B2
Ier3ip1_CGCCATCGCCGTGCTGCACG	3.95	6.5	3.46	4.34	5.7	6.14	0.00063	0.0176	2.55	5.86	-2.57	0.0101	0.129	-1.27	-2.42	-4.6	4.28e-06	0.00109	-2.14	-4.4	1.63	0.104	0.403	0.863	1.82	2.11	0.035	0.154	Ier3ip1	CGCCATCGCCGTGCTGCACG	66191	immediate early response 3 interacting protein 1
Usp7_GTGTAAGTTCGATGATGACG	2.54	-1.44	-2.18	-0.152	0.646	-3.58	0.0102	0.069	-3.98	-15.8	-1.38	0.169	0.477	-1.13	-2.19	-4.46	8.01e-06	0.00164	-3.46	-11	2.63	0.00864	0.122	2.33	5.03	3.3	0.000969	0.0156	Usp7	GTGTAAGTTCGATGATGACG	252870	ubiquitin specific peptidase 7
Mfsd2b_TCACATACTTACCGTAGCCA	3.05	0.523	1.95	3.63	2.89	-3.05	0.0205	0.0813	-2.53	-5.77	2.27	0.0232	0.191	1.13	2.19	-1.74	0.0822	0.314	-0.898	-1.86	3.59	0.000327	0.0213	2.03	4.07	4.39	1.14e-05	0.000747	Mfsd2b	TCACATACTTACCGTAGCCA	432628	major facilitator superfamily domain containing 2B
Lactb_TTTCTGGCTTACAGGGTACG	3.49	0.184	1.72	3.49	3.07	-2.7	0.033	0.101	-3.31	-9.89	2.12	0.0342	0.229	1.01	2.01	-1.97	0.0488	0.241	-1.04	-2.06	3.63	0.000289	0.0197	2.05	4.14	4.45	8.47e-06	0.000603	Lactb	TTTCTGGCTTACAGGGTACG	80907	lactamase, beta
Ncdn_TTGGCACACCTCCTTACGCA	2.48	2.78	0.433	2.74	2.11	0.326	0.754	0.855	0.312	1.24	1.8	0.0722	0.325	1.02	2.03	-3.06	0.00219	0.0453	-1.88	-3.67	4.38	1.17e-05	0.00258	2.89	7.44	5.34	9.45e-08	2.01e-05	Ncdn	TTGGCACACCTCCTTACGCA	26562	neurochondrin
Slc13a1_AACATGGGGAACATTAACCC	1.85	-1.35	1.45	-0.779	1.14	-2.84	0.0272	0.0918	-3.2	-9.17	-2.83	0.00465	0.0877	-2.21	-4.62	1.18	0.238	0.535	0.75	1.68	-3.7	0.000216	0.0164	-2.96	-7.77	-4.45	8.55e-06	0.000608	Slc13a1	AACATGGGGAACATTAACCC	55961	solute carrier family 13 (sodium/sulfate symporters), member 1
Eps15_GAGGGCCCACTGGTTAGCAA	3.28	5.02	3.7	5.24	4.19	2.86	0.0264	0.0904	1.75	3.36	2.31	0.0206	0.181	0.946	1.93	-1.72	0.086	0.322	-0.735	-1.66	3.63	0.000288	0.0197	1.68	3.21	4.42	9.82e-06	0.000671	Eps15	GAGGGCCCACTGGTTAGCAA	13858	epidermal growth factor receptor pathway substrate 15
Lrrc66_GATGGCTATGGTGATCTCAG	3.22	4.97	3.13	4.28	3.98	2.61	0.0373	0.108	1.74	3.33	2.11	0.035	0.231	0.963	1.95	-1.96	0.0496	0.243	-0.932	-1.91	3.67	0.000242	0.0177	1.9	3.72	4.47	7.81e-06	0.000566	Lrrc66	GATGGCTATGGTGATCTCAG	231296	leucine rich repeat containing 66
Zfp595_CATACCTGAGTACTTAGCAG	2.26	4.46	4.8	6.13	4.45	2.64	0.036	0.106	2.21	4.64	4.39	1.15e-05	0.00353	1.57	2.97	0.676	0.499	0.751	0.25	1.19	3.32	0.000904	0.037	1.32	2.49	4.06	4.94e-05	0.00204	Zfp595	CATACCTGAGTACTTAGCAG	218314	zinc finger protein 595
Ppme1_ACTCAAAGTACTGACTCCAT	2.96	5.34	2.7	4.32	2.69	3.18	0.0172	0.0765	2.36	5.13	3.58	0.000347	0.0243	1.67	3.18	-0.547	0.585	0.806	-0.274	-1.21	3.62	0.000297	0.02	1.94	3.84	4.47	7.83e-06	0.000566	Ppme1	ACTCAAAGTACTGACTCCAT	72590	protein phosphatase methylesterase 1
Umodl1_CCCGAGGAGAGACCAATGTG	2.94	-0.0946	1.81	4.06	2.64	-2.89	0.0253	0.0887	-3.03	-8.19	1.81	0.0698	0.32	1.04	2.06	-2.2	0.0279	0.179	-1.33	-2.52	3.63	0.000288	0.0197	2.37	5.18	4.41	1.03e-05	0.000702	Umodl1	CCCGAGGAGAGACCAATGTG	52020	uromodulin-like 1
Polg_TGCTCATAAACGTATCAGGT	2.86	4.23	1.24	3.38	3.74	1.5	0.181	0.323	1.36	2.56	-1.07	0.284	0.603	-0.537	-1.45	-4.64	3.44e-06	0.000959	-2.52	-5.74	3.4	0.000672	0.0313	1.98	3.95	4.03	5.69e-05	0.00226	Polg	TGCTCATAAACGTATCAGGT	18975	polymerase (DNA directed), gamma
Nap1l3_ATGAATTGCCCTTAAGAACA	1.27	2.65	1.8	-1.24	0.891	1.21	0.268	0.429	1.35	2.55	-2.93	0.00341	0.0755	-2.37	-5.19	1.48	0.138	0.409	0.982	1.98	-4.05	5.17e-05	0.00694	-3.36	-10.2	-4.88	1.04e-06	0.000128	Nap1l3	ATGAATTGCCCTTAAGAACA	54561	nucleosome assembly protein 1-like 3
Mapk11_TGGCGCCCGGTACCACCGTG	2.98	4.09	2.23	4.35	3.07	1.06	0.327	0.495	1.09	2.13	2.49	0.0128	0.145	1.28	2.43	-2.01	0.0442	0.229	-1.12	-2.18	4.03	5.58e-05	0.00725	2.41	5.3	4.93	8.38e-07	0.000108	Mapk11	TGGCGCCCGGTACCACCGTG	19094	mitogen-activated protein kinase 11
Sigirr_TTGGTACCAAGACACTTACG	3.32	6.02	4.02	6.01	4.86	5.46	0.00121	0.0268	2.69	6.44	1.66	0.097	0.371	0.724	1.65	-1.99	0.0468	0.236	-0.878	-1.84	3.35	0.000808	0.0346	1.6	3.03	4.04	5.34e-05	0.00215	Sigirr	TTGGTACCAAGACACTTACG	24058	single immunoglobulin and toll-interleukin 1 receptor (TIR) domain
Creb3l1_GTGTTGGAGGCATCTGTACG	3.58	5	3.15	4.87	4.8	2.03	0.0856	0.187	1.41	2.65	1	0.316	0.632	0.399	1.32	-3.21	0.00132	0.0339	-1.39	-2.61	3.84	0.000121	0.0118	1.79	3.45	4.65	3.27e-06	0.000301	Creb3l1	GTGTTGGAGGCATCTGTACG	26427	cAMP responsive element binding protein 3-like 1
Pln_AGAAATTGATAAATAGGTTC	0.56	-2.01	0.185	-2.9	-1.34	-2.16	0.0701	0.162	-2.57	-5.94	-1.95	0.0515	0.278	-1.69	-3.23	2.24	0.0253	0.17	1.68	3.2	-3.73	0.000192	0.0154	-3.37	-10.4	-4.57	4.89e-06	0.000395	Pln	AGAAATTGATAAATAGGTTC	18821	phospholamban
Gm5592_CAACATGGCAAAGCAACCAG	2.3	4.79	2.09	3.91	2.28	2.76	0.0305	0.0971	2.47	5.56	2.74	0.00606	0.101	1.64	3.12	-1.3	0.194	0.484	-0.797	-1.74	3.66	0.00025	0.018	2.44	5.41	4.45	8.6e-06	0.00061	Gm5592	CAACATGGCAAAGCAACCAG	434172	predicted gene 5592
Nrg1_GGTGGTCGGCATCATGTGTG	3.94	6.54	5.96	5.58	4.82	6.17	0.000618	0.0174	2.6	6.08	2.67	0.00754	0.113	0.879	1.84	4.62	3.86e-06	0.00103	1.42	2.68	-1.56	0.12	0.429	-0.543	-1.46	-2.02	0.0431	0.175	Nrg1	GGTGGTCGGCATCATGTGTG	211323	neuregulin 1
Map2k3_CACAGGTGGCTTGGACACGC	3.6	6.83	4.33	5.19	5.53	8.03	0.000132	0.00666	3.25	9.54	-0.613	0.54	0.795	-0.26	-1.2	-3.78	0.000157	0.0102	-1.56	-2.95	2.83	0.00463	0.0899	1.3	2.47	3.46	0.000535	0.0105	Map2k3	CACAGGTGGCTTGGACACGC	26397	mitogen-activated protein kinase kinase 3
Ocm_TTCATAGACAACGACCAGAG	0.955	-1.16	-0.877	2.23	1.27	-2.07	0.0802	0.178	-2.12	-4.34	0.904	0.366	0.674	0.614	1.53	-3.32	0.000901	0.0275	-2.33	-5.03	3.83	0.00013	0.0122	2.94	7.7	4.65	3.35e-06	0.000307	Ocm	TTCATAGACAACGACCAGAG	18261	oncomodulin
Foxr2_CTCCTCTTCTATGAAATCAG	1.67	0.337	2.3	-0.607	0.732	-1.37	0.218	0.37	-1.33	-2.51	-1.58	0.114	0.398	-1.24	-2.36	2.89	0.00381	0.0616	1.86	3.63	-3.86	0.000113	0.0113	-3.1	-8.57	-4.81	1.49e-06	0.000166	Foxr2	CTCCTCTTCTATGAAATCAG	436240	forkhead box R2
Gadl1_TTCCACTAACAGAAACACTG	0.271	1.25	2.79	-1.15	0.584	0.694	0.511	0.671	0.968	1.96	-2.23	0.0257	0.2	-1.88	-3.68	2.43	0.0153	0.13	1.69	3.22	-4.15	3.4e-05	0.00523	-3.56	-11.8	-5.08	3.73e-07	5.82e-05	Gadl1	TTCCACTAACAGAAACACTG	73748	glutamate decarboxylase-like 1
Adamts2_CTACCATGATGAGTCGTTGG	3.18	1.2	3.25	0.331	1.84	-1.84	0.111	0.226	-1.97	-3.92	-1.66	0.0967	0.37	-1.19	-2.28	2.7	0.00689	0.085	1.49	2.81	-3.7	0.000216	0.0164	-2.68	-6.42	-4.65	3.24e-06	3e-04	Adamts2	CTACCATGATGAGTCGTTGG	216725	a disintegrin-like and metallopeptidase (reprolysin type) with thrombospondin type 1 motif, 2
Olfr592_GCCAAGCATACGGGGCACAG	3.03	7.41	5.73	6.86	5.18	20.4	3.97e-07	0.000162	4.38	20.9	3.34	0.000845	0.039	1.09	2.13	0.324	0.746	0.893	0.108	1.08	2.72	0.00658	0.107	0.986	1.98	3.31	0.000938	0.0152	Olfr592	GCCAAGCATACGGGGCACAG	404317	olfactory receptor 592
Tmem241_TATGTCATGGAAACTAGGAT	2.96	6.63	5.54	4.71	4.3	11.2	1.74e-05	0.00192	3.67	12.7	-0.234	0.815	0.931	-0.109	-1.08	3.34	0.000827	0.0261	1.39	2.61	-3.13	0.00177	0.0542	-1.5	-2.82	-3.87	0.000109	0.00357	Tmem241	TATGTCATGGAAACTAGGAT	338363	transmembrane protein 241
Noto_GACCGAGAGACACACAAAGA	0.151	4.55	1.91	0.987	0.478	5.58	0.00108	0.0249	4.38	20.8	-0.685	0.493	0.765	-0.385	-1.31	3.15	0.00166	0.0386	1.52	2.87	-3.25	0.00114	0.0418	-1.91	-3.75	-4.09	4.29e-05	0.00186	Noto	GACCGAGAGACACACAAAGA	384452	notochord homeobox
Clcn1_AGGGTACTGATAGCTTCACG	2.03	4.4	1.39	3.7	2.63	2.59	0.0383	0.11	2.34	5.05	1.52	0.127	0.42	0.85	1.8	-2.54	0.0112	0.11	-1.53	-2.9	3.67	0.000238	0.0175	2.38	5.22	4.47	7.99e-06	0.000576	Clcn1	AGGGTACTGATAGCTTCACG	12723	chloride channel, voltage-sensitive 1
Pank3_CCAATATTCACTACCAGCAG	1.92	5.77	5.8	5.47	3.75	7.83	0.000155	0.00726	3.84	14.3	3.43	0.000596	0.0324	1.43	2.69	4.81	1.5e-06	0.000555	1.87	3.66	-1.03	0.305	0.643	-0.445	-1.36	-1.39	0.165	0.387	Pank3	CCAATATTCACTACCAGCAG	211347	pantothenate kinase 3
Lrp1_TGACGGTAGCGATGATTGCG	3.36	0.608	3.56	1.14	3.14	-3.26	0.0154	0.0744	-2.75	-6.72	-2.22	0.0266	0.203	-1.46	-2.76	1.73	0.0832	0.316	0.913	1.88	-3.54	0.000401	0.0236	-2.38	-5.19	-4.32	1.54e-05	0.000918	Lrp1	TGACGGTAGCGATGATTGCG	16971	low density lipoprotein receptor-related protein 1
Mea1_GGGTCCTACAGAAGGAACTG	0.493	-2.01	-2.98	0.221	-1.82	-2.33	0.0558	0.139	-2.51	-5.68	2.15	0.0317	0.221	1.46	2.76	-1.98	0.0472	0.237	-1.45	-2.72	3.69	0.000226	0.017	2.91	7.51	4.52	6.33e-06	0.000481	Mea1	GGGTCCTACAGAAGGAACTG	17256	male enhanced antigen 1
Hprt_AGCCCCCCTTGAGCACACAG	2.74	4.38	1.95	4.04	3.38	1.89	0.104	0.216	1.63	3.1	2.18	0.0293	0.213	1.03	2.04	-2.06	0.0392	0.216	-1.06	-2.09	3.78	0.000159	0.0137	2.09	4.26	4.63	3.67e-06	0.000326	Hprt	AGCCCCCCTTGAGCACACAG	15452	hypoxanthine guanine phosphoribosyl transferase
Dffb_GATCCGGGGTTACCTAAGAG	1.87	5.97	4.78	4.66	2.8	8.02	0.000134	0.00669	4.1	17.1	1.35	0.177	0.488	0.626	1.54	4.01	6.18e-05	0.00581	1.73	3.32	-2.25	0.0241	0.204	-1.1	-2.15	-2.84	0.00458	0.0428	Dffb	GATCCGGGGTTACCTAAGAG	13368	DNA fragmentation factor, beta subunit
Ptch1_TAAAAATGGATCAGATGACG	2.84	7.14	6.83	6.4	5.63	17.9	9.06e-07	0.000305	4.3	19.7	0.849	0.396	0.697	0.309	1.24	3.5	0.000458	0.0189	1.17	2.26	-2.29	0.0221	0.195	-0.864	-1.82	-2.85	0.00431	0.0413	Ptch1	TAAAAATGGATCAGATGACG	19206	patched 1
Ddc_TAACCCAGCTCTTTCTACAG	1.94	5.09	2.38	3.86	1.48	4.25	0.00452	0.0588	3.15	8.88	4.12	3.78e-05	0.00716	2.42	5.35	0.779	0.436	0.708	0.468	1.38	3	0.00271	0.0688	1.95	3.87	3.66	0.000252	0.0064	Ddc	TAACCCAGCTCTTTCTACAG	13195	dopa decarboxylase
Sox10_CCACGAGGTAATGTCCAACA	3.56	0.648	3.96	1.71	2.76	-3.32	0.0142	0.0729	-2.92	-7.55	-1.38	0.166	0.475	-0.874	-1.83	2.66	0.00786	0.0913	1.33	2.52	-3.44	0.000579	0.0289	-2.21	-4.62	-4.32	1.56e-05	0.000924	Sox10	CCACGAGGTAATGTCCAACA	20665	SRY (sex determining region Y)-box 10
Rhox2d_TGGGTCGGGAGTCTCAGCAG	1.07	-2.14	-1.76	0.864	-1.9	-2.35	0.0535	0.135	-3.21	-9.26	4.38	1.18e-05	0.00359	3.39	10.5	0.45	0.653	0.845	0.347	1.27	3.56	0.000373	0.0227	3.04	8.25	4.32	1.53e-05	0.000915	Rhox2d	TGGGTCGGGAGTCTCAGCAG	434760 /// 100040016	reproductive homeobox 2D /// reproductive homeobox 2E
Ramp3_GCTTCATCACTGGAATCCAC	1.8	-1.77	2.13	0.00522	1.79	-3.32	0.0143	0.073	-3.57	-11.9	-2.27	0.0233	0.192	-1.41	-2.66	1.66	0.0977	0.344	0.783	1.72	-3.54	0.000397	0.0235	-2.2	-4.58	-4.31	1.63e-05	0.000955	Ramp3	GCTTCATCACTGGAATCCAC	56089	receptor (calcitonin) activity modifying protein 3
Farp1_TAAACCGGAAGGACGACCCT	2.48	5	0.231	1.97	2.83	4.03	0.00586	0.0631	2.52	5.73	-1.76	0.0778	0.336	-1.04	-2.05	-4.4	1.06e-05	0.00191	-2.58	-5.99	2.38	0.0172	0.173	1.55	2.92	2.9	0.00373	0.0375	Farp1	TAAACCGGAAGGACGACCCT	223254	FERM, RhoGEF (Arhgef) and pleckstrin domain protein 1 (chondrocyte-derived)
Ppp1r13b_GAGAGGGTAAGTTCAACACG	0.944	4.69	3.46	0.435	2.1	5.1	0.00176	0.0341	3.76	13.5	-1.95	0.0509	0.276	-1.39	-2.62	1.78	0.0759	0.302	0.989	1.98	-3.3	0.000978	0.0386	-2.38	-5.2	-4.06	5e-05	0.00205	Ppp1r13b	GAGAGGGTAAGTTCAACACG	21981	protein phosphatase 1, regulatory (inhibitor) subunit 13B
Actg1_TGTCATGGACTCTGGTGACG	1.45	-1.77	-2.81	-0.839	0.034	-2.56	0.0403	0.113	-3.22	-9.33	-1.05	0.295	0.613	-0.679	-1.6	-4.4	1.1e-05	0.00196	-2.95	-7.74	3.11	0.00189	0.0563	2.27	4.83	3.73	0.000193	0.00536	Actg1	TGTCATGGACTCTGGTGACG	11465	actin, gamma, cytoplasmic 1
Atg4b_ACTCACCTCGACCTAAGTGC	2.42	-0.706	0.3	2.55	2.48	-2.96	0.023	0.0849	-3.13	-8.75	0.775	0.438	0.727	0.427	1.34	-3.24	0.00119	0.0321	-1.95	-3.86	3.68	0.000237	0.0175	2.38	5.19	4.44	8.95e-06	0.000626	Atg4b	ACTCACCTCGACCTAAGTGC	66615	autophagy related 4B, cysteine peptidase
Cd109_AGTCTAATGTGATCCAACAG	2.11	4.06	2.34	3.74	2.73	1.97	0.0926	0.198	1.94	3.85	3.16	0.00156	0.0525	1.97	3.92	-1.04	0.3	0.597	-0.649	-1.57	3.84	0.000121	0.0117	2.62	6.15	4.64	3.42e-06	0.00031	Cd109	AGTCTAATGTGATCCAACAG	235505	CD109 antigen
Slc5a7_CACAGCTGTGAATCCGATGT	2.16	1.01	3.17	0.757	2.3	-1.08	0.317	0.484	-1.15	-2.21	-2.42	0.0154	0.158	-1.6	-3.03	2.08	0.0372	0.21	1.03	2.05	-3.97	7.28e-05	0.00837	-2.63	-6.21	-4.89	9.97e-07	0.000123	Slc5a7	CACAGCTGTGAATCCGATGT	63993	solute carrier family 5 (choline transporter), member 7
Actr3b_TTGGTGAACGCACACTAACG	1.41	-0.796	0.605	-0.695	2.49	-1.91	0.1	0.21	-2.21	-4.62	-4.62	3.8e-06	0.00174	-3.5	-11.3	-2.11	0.0344	0.201	-1.33	-2.51	-2.79	0.00534	0.0961	-2.17	-4.51	-3.06	0.00224	0.0267	Actr3b	TTGGTGAACGCACACTAACG	242894	ARP3 actin-related protein 3B
Zfp90_GGTCACCTCATGTTGCGTGA	3	0.416	0.64	3.21	2.65	-2.24	0.0634	0.151	-2.58	-6	1.57	0.115	0.401	0.96	1.94	-2.55	0.0108	0.107	-1.62	-3.08	3.74	0.000187	0.0151	2.58	5.98	4.54	5.7e-06	0.000447	Zfp90	GGTCACCTCATGTTGCGTGA	22751	zinc finger protein 90
Olfr154_GATTTGGACCACAGTATGGA	3.27	2.47	2.19	3.17	2.04	-0.812	0.445	0.611	-0.842	-1.79	3.28	0.00104	0.0431	1.91	3.75	-1.27	0.205	0.498	-0.729	-1.66	4.18	2.9e-05	0.00464	2.64	6.22	5.04	4.67e-07	7.01e-05	Olfr154	GATTTGGACCACAGTATGGA	27216	olfactory receptor 154
Olfr871_ATTATGAATCCCCAACTAAG	1.57	-0.755	2.62	-0.409	0.938	-2.39	0.051	0.131	-2.32	-5	-1.55	0.121	0.41	-1.22	-2.33	2.63	0.00856	0.0953	1.69	3.23	-3.61	0.000304	0.0202	-2.91	-7.52	-4.5	6.87e-06	0.000511	Olfr871	ATTATGAATCCCCAACTAAG	258905	olfactory receptor 871
Znrd1_CTGATTGAAAGTTGGAGCGG	1.6	1.27	2.02	-0.633	0.717	-0.275	0.792	0.879	-0.321	-1.25	-2.14	0.0325	0.223	-1.62	-3.08	2.81	0.00495	0.0713	1.7	3.24	-4.3	1.75e-05	0.00335	-3.32	-9.99	-5.34	9.44e-08	2.01e-05	Znrd1	CTGATTGAAAGTTGGAGCGG	66136	zinc ribbon domain containing, 1
Hes2_CAGAAGAGTTGAGGACGCGG	1.53	-0.00719	0.234	3.02	0.528	-1.61	0.156	0.289	-1.53	-2.89	4.08	4.47e-05	0.00785	2.7	6.49	-0.391	0.695	0.867	-0.27	-1.21	3.97	7.29e-05	0.00837	2.97	7.83	4.87	1.1e-06	0.000134	Hes2	CAGAAGAGTTGAGGACGCGG	15206	hairy and enhancer of split 2 (Drosophila)
Agap2_CGGTAGCCGAAGGCTCAAGG	1.32	-0.796	0.646	-2.15	1.17	-2.17	0.0692	0.161	-2.12	-4.34	-4.3	1.7e-05	0.00453	-3.53	-11.6	-0.171	0.864	0.947	-0.118	-1.09	-4.02	5.71e-05	0.00734	-3.42	-10.7	-4.71	2.5e-06	0.000245	Agap2	CGGTAGCCGAAGGCTCAAGG	216439	ArfGAP with GTPase domain, ankyrin repeat and PH domain 2
Dpf3_GCGACGATTGCACCCACCAG	2.14	1.24	2.81	0.283	0.583	-0.878	0.411	0.58	-0.892	-1.86	-1.14	0.254	0.574	-0.789	-1.73	3.6	0.000317	0.0152	1.99	3.97	-3.94	8.18e-05	0.00899	-2.78	-6.86	-5.01	5.39e-07	7.75e-05	Dpf3	GCGACGATTGCACCCACCAG	70127	D4, zinc and double PHD fingers, family 3
Slc34a2_CTCACCGATGAGTGGAGTCA	4.07	7.54	5.85	6.42	5.33	14.1	4.18e-06	0.000811	3.49	11.2	4.1	4.12e-05	0.00753	1.17	2.25	2.6	0.00933	0.0995	0.745	1.68	1.35	0.178	0.51	0.423	1.34	1.64	0.1	0.289	Slc34a2	CTCACCGATGAGTGGAGTCA	20531	solute carrier family 34 (sodium phosphate), member 2
Cx3cl1_GGGTGGACAATGTGACACCT	2.88	-1.53	-0.14	1.97	1.78	-4.01	0.00597	0.0636	-4.4	-21.2	0.519	0.604	0.83	0.316	1.24	-3.37	0.000749	0.0247	-2.19	-4.57	3.56	0.000371	0.0227	2.51	5.69	4.3	1.7e-05	0.000979	Cx3cl1	GGGTGGACAATGTGACACCT	20312	chemokine (C-X3-C motif) ligand 1
Gm3763_TGGTGCTTTGTATACGGATG	3.25	4.62	2.55	4.2	3.01	1.51	0.177	0.319	1.33	2.51	2.76	0.00573	0.098	1.38	2.6	-1.56	0.118	0.378	-0.822	-1.77	3.88	0.000106	0.0107	2.2	4.59	4.74	2.18e-06	0.000224	Gm3763	TGGTGCTTTGTATACGGATG	100042275	BTB domain containing 35, family member 27
Rpap2_GTTTCAGACACACAGAATCG	1.36	-2.14	0.559	-2.29	-1.4	-3.13	0.0183	0.078	-3.5	-11.3	-1.69	0.091	0.361	-1.46	-2.75	2.28	0.0227	0.16	1.71	3.28	-3.52	0.000426	0.0244	-3.17	-9	-4.33	1.52e-05	0.000912	Rpap2	GTTTCAGACACACAGAATCG	231571	RNA polymerase II associated protein 2
Epas1_GCACCCTACATCCCTATGGA	1.95	0.402	3.56	1.06	1.9	-1.39	0.209	0.359	-1.55	-2.93	-1.01	0.314	0.631	-0.631	-1.55	3.57	0.00036	0.0164	1.76	3.4	-3.76	0.00017	0.0142	-2.39	-5.26	-4.81	1.5e-06	0.000166	Epas1	GCACCCTACATCCCTATGGA	13819	endothelial PAS domain protein 1
Gria3_AGGAATCCAAGTGGTCTACG	2.99	2.23	3.53	5.1	3.96	-0.762	0.473	0.637	-0.74	-1.67	3.36	0.000789	0.0375	1.14	2.2	-1.37	0.172	0.456	-0.545	-1.46	4.01	6.09e-05	0.00759	1.68	3.21	5.04	4.61e-07	6.94e-05	Gria3	AGGAATCCAAGTGGTCTACG	53623	glutamate receptor, ionotropic, AMPA3 (alpha 3)
Trim36_TAACATATCGAAACAAACAG	-0.704	4.39	2.25	0.387	2.13	2.46	0.0458	0.122	5.12	34.7	-3.69	0.000226	0.0197	-2.47	-5.53	0.383	0.702	0.87	0.198	1.15	-3.95	7.96e-05	0.00892	-2.66	-6.34	-4.63	3.68e-06	0.000326	Trim36	TAACATATCGAAACAAACAG	28105	tripartite motif-containing 36
Mrps26_CCGCCTGCCAAATCCAAGGT	1.18	-4.33	-3.02	-1.84	0.217	-4.12	0.00523	0.0615	-5.51	-45.6	-2.72	0.00646	0.104	-2.08	-4.24	-4.84	1.31e-06	0.000517	-3.44	-10.8	1.65	0.0981	0.393	1.35	2.56	2.18	0.0295	0.139	Mrps26	CCGCCTGCCAAATCCAAGGT	99045	mitochondrial ribosomal protein S26
Mnt_GGACAACGTTGACGAGGAGA	2.05	-1.08	1.26	-1.52	1.9	-2.77	0.03	0.0964	-3.13	-8.78	-4.11	3.98e-05	0.00737	-3.35	-10.2	-0.426	0.67	0.854	-0.289	-1.22	-3.65	0.000264	0.0187	-3.06	-8.37	-4.23	2.31e-05	0.00122	Mnt	GGACAACGTTGACGAGGAGA	17428 /// 107894	max binding protein /// minute imprinted gene in the Igf2 region
Sgol2b_TCACAAATGTCTGTCGAGAA	1.51	5.4	3.48	2.86	1.34	7.23	0.000248	0.00996	3.88	14.7	1.56	0.119	0.407	0.797	1.74	4.11	4e-05	0.00438	1.97	3.92	-2.14	0.0323	0.233	-1.17	-2.26	-2.71	0.00678	0.0549	Sgol2b	TCACAAATGTCTGTCGAGAA	244495	shugoshin like 2b (S. pombe)
Wnt9a_CGCGGGCACCTACCCGAAGT	3.51	4.62	4.38	5.29	3.74	1.39	0.21	0.361	1.08	2.12	4.62	3.77e-06	0.00174	2.05	4.15	0.729	0.466	0.73	0.323	1.25	3.58	0.000345	0.0219	1.73	3.31	4.32	1.59e-05	0.000938	Wnt9a	CGCGGGCACCTACCCGAAGT	216795	wingless-type MMTV integration site family, member 9A
Ctnnal1_AGTGTTTGACCGGATGAGAG	2.57	4.51	0.555	3.13	1.8	2.21	0.066	0.156	1.96	3.88	1.56	0.119	0.407	0.843	1.79	-2.57	0.0102	0.104	-1.53	-2.88	3.72	0.000201	0.0159	2.37	5.17	4.53	5.94e-06	0.000461	Ctnnal1	AGTGTTTGACCGGATGAGAG	54366	catenin (cadherin associated protein), alpha-like 1
Asgr2_GAGCAGACTGAGGCGGAACG	3.75	6.28	4.27	5.64	4.06	6.84	0.000341	0.0122	2.54	5.83	3.83	0.000128	0.0144	1.54	2.9	0.513	0.608	0.82	0.214	1.16	2.93	0.00334	0.0761	1.32	2.5	3.61	0.000306	0.00729	Asgr2	GAGCAGACTGAGGCGGAACG	11890	asialoglycoprotein receptor 2
Rnf149_ACCGAGCCCATGTCTCACGC	3.37	6.88	4.19	2.8	4.87	12.2	1.02e-05	0.00143	3.52	11.4	-3.36	0.000784	0.0374	-1.61	-3.04	-0.866	0.386	0.671	-0.316	-1.25	-2.68	0.00738	0.113	-1.29	-2.44	-2.99	0.00283	0.0313	Rnf149	ACCGAGCCCATGTCTCACGC	67702	ring finger protein 149
Irf2bp2_GCGGCAGAACCGTTGACCAG	3.28	5.2	3.62	5.37	3.61	3.28	0.0151	0.0738	1.92	3.77	3.56	0.000366	0.025	1.74	3.34	-0.458	0.647	0.841	-0.229	-1.17	3.65	0.000262	0.0187	1.97	3.91	4.43	9.44e-06	0.000651	Irf2bp2	GCGGCAGAACCGTTGACCAG	270110	interferon regulatory factor 2 binding protein 2
Mrgbp_TGTCTCGGATACAAATCATG	1.47	-0.145	-1.48	1.02	1.23	-1.04	0.337	0.505	-1.61	-3.05	-0.201	0.841	0.941	-0.127	-1.09	-4.72	2.34e-06	0.000738	-3.18	-9.07	4.18	2.89e-05	0.00463	3.05	8.31	5.02	5.05e-07	7.44e-05	Mrgbp	TGTCTCGGATACAAATCATG	73247	MRG/MORF4L binding protein
4933430I17Rik_ATACCACTATGGGCTCAAGT	2.97	4.81	1.3	2.71	3	2.35	0.0541	0.136	1.81	3.51	0.699	0.485	0.759	0.331	1.26	-3.42	0.000622	0.0221	-1.81	-3.5	3.79	0.000149	0.0133	2.14	4.4	4.57	4.9e-06	0.000395	4933430I17Rik	ATACCACTATGGGCTCAAGT	214106	RIKEN cDNA 4933430I17 gene
Skp1a_TGTTGTTGTAGGTCATTCAG	2.74	-1.35	1.66	-0.18	1.58	-3.71	0.00861	0.0677	-4.09	-17	-2.75	0.00602	0.1	-2.07	-4.19	1.07	0.282	0.58	0.66	1.58	-3.54	0.000407	0.0239	-2.73	-6.62	-4.25	2.16e-05	0.00116	Skp1a	TGTTGTTGTAGGTCATTCAG	21402	S-phase kinase-associated protein 1A
Fbxl19_CCAGGAAGGACGGACAAGCA	2.02	-1.2	-1.77	-2.17	0.555	-3.24	0.0159	0.075	-3.22	-9.34	-4.77	1.84e-06	0.00111	-3.76	-13.6	-3.32	0.000896	0.0274	-2.28	-4.86	-1.8	0.0722	0.342	-1.48	-2.79	-1.87	0.0609	0.215	Fbxl19	CCAGGAAGGACGGACAAGCA	233902	F-box and leucine-rich repeat protein 19
Krtap21-1_TACGGCTCAAGATATGGCTA	3.56	7.52	4.63	6.02	5.05	17.5	1.03e-06	0.000337	3.96	15.5	2.21	0.0273	0.206	0.896	1.86	-0.909	0.363	0.652	-0.373	-1.3	2.86	0.00429	0.0865	1.27	2.41	3.45	0.000564	0.0109	Krtap21-1	TACGGCTCAAGATATGGCTA	170656	keratin associated protein 21-1
Sprr1a_ACCTTGTGCCCCCAAAACCA	2.85	-0.119	4.28	1.72	2.86	-3.32	0.0143	0.073	-2.97	-7.85	-1.36	0.174	0.484	-0.817	-1.76	2.7	0.00691	0.0851	1.23	2.34	-3.37	0.000741	0.0329	-2.04	-4.12	-4.29	1.77e-05	0.00101	Sprr1a	ACCTTGTGCCCCCAAAACCA	20753	small proline-rich protein 1A
Heatr9_TTGGTGGGATCTAACAACCC	2.92	6.34	3.91	4.81	4.9	7.35	0.000224	0.00938	3.44	10.9	1.18	0.236	0.555	0.6	1.52	-2.29	0.0222	0.158	-1.13	-2.19	3.19	0.0014	0.0474	1.73	3.31	3.85	0.000119	0.00381	Heatr9	TTGGTGGGATCTAACAACCC	629303	HEAT repeat containing 9
Atp4a_CTCTGAGATGATACCCACGC	2.65	-0.167	1.62	3.74	2.07	-2.89	0.0252	0.0886	-2.82	-7.06	2.17	0.0301	0.215	1.39	2.63	-1.78	0.0754	0.301	-1.15	-2.22	3.61	0.00031	0.0205	2.54	5.83	4.36	1.29e-05	0.000813	Atp4a	CTCTGAGATGATACCCACGC	11944	ATPase, H+/K+ exchanging, gastric, alpha polypeptide
Enah_CGAGGAACTGTAGCGTAATG	2.46	-3.54	0.123	-1.36	1.61	-4.5	0.00339	0.0514	-6	-63.9	-4.1	4.17e-05	0.00756	-3.2	-9.21	-1.78	0.0745	0.299	-1.17	-2.25	-2.52	0.0119	0.143	-2.03	-4.09	-2.79	0.0053	0.047	Enah	CGAGGAACTGTAGCGTAATG	13800	enabled homolog (Drosophila)
Olfr902_CTGAGTCATACATTGCATAT	3.07	6.31	4.55	3.16	4.46	9.12	6.16e-05	0.00405	3.24	9.48	-2.32	0.0201	0.179	-1.11	-2.16	1.05	0.292	0.59	0.402	1.32	-3.11	0.0019	0.0565	-1.51	-2.86	-3.74	0.000181	0.00513	Olfr902	CTGAGTCATACATTGCATAT	258798	olfactory receptor 902
Ncan_TTGGGGACAAGTGTAGAGCG	2.41	5.32	1.38	3.11	2.15	4.32	0.00414	0.0569	2.93	7.6	1.96	0.0495	0.273	1.04	2.05	-1.81	0.0696	0.289	-1.04	-2.06	3.36	0.000769	0.0336	2.08	4.23	4.12	3.73e-05	0.00169	Ncan	TTGGGGACAAGTGTAGAGCG	13004	neurocan
Gm10256_CTATGGCAATTACCACTCTC	1.6	-3.17	0.68	-1.06	0.723	-3.67	0.00909	0.0682	-4.78	-27.4	-3	0.00274	0.068	-2.28	-4.87	0.829	0.407	0.687	0.513	1.43	-3.58	0.00034	0.0219	-2.8	-6.95	-4.28	1.9e-05	0.00106	Gm10256	CTATGGCAATTACCACTCTC	100042874	predicted gene 10256
Aox1_GCAAGCGGCGAAGCAAGTGA	1.85	-2.38	1.41	-1.09	0.646	-3.7	0.00875	0.0678	-4.23	-18.8	-2.34	0.0192	0.175	-1.77	-3.41	1.49	0.135	0.404	0.916	1.89	-3.47	0.000517	0.0271	-2.69	-6.44	-4.22	2.45e-05	0.00127	Aox1	GCAAGCGGCGAAGCAAGTGA	11761	aldehyde oxidase 1
Ccdc51_ACTGCACAGAGTCCTTGTCA	3.17	6.56	4.16	5.31	4.03	9.78	4.04e-05	0.00317	3.4	10.5	2.68	0.00728	0.11	1.08	2.11	-0.734	0.463	0.728	-0.306	-1.24	3.06	0.00219	0.0613	1.39	2.61	3.74	0.000183	0.00516	Ccdc51	ACTGCACAGAGTCCTTGTCA	66658	coiled-coil domain containing 51
Eif2ak3_GAATATACCGAAGTTCAAAG	-1.25	-3.54	-0.574	-3.3	-2.85	-0.815	0.444	0.61	-2.29	-4.89	-1.4	0.161	0.468	-1.23	-2.34	3.23	0.00124	0.0328	2.47	5.52	-4.03	5.5e-05	0.00721	-3.69	-12.9	-5	5.66e-07	8.05e-05	Eif2ak3	GAATATACCGAAGTTCAAAG	13666	eukaryotic translation initiation factor 2 alpha kinase 3
Gm5901_CCCAGCTGATCCGGTTACAG	3.16	2.42	5.24	3.19	3.19	-0.715	0.5	0.661	-0.709	-1.64	0.453	0.65	0.854	0.213	1.16	5.22	1.81e-07	0.000126	1.96	3.88	-3.65	0.000263	0.0187	-1.74	-3.35	-4.86	1.19e-06	0.000141	Gm5901	CCCAGCTGATCCGGTTACAG	100503879	predicted gene 5901
Olfr722_GACCACTGTTAGAAACCATC	2.12	2.4	2.92	4.91	3.92	0.223	0.83	0.903	0.242	1.18	2.16	0.0309	0.218	0.89	1.85	-2.74	0.00614	0.0799	-1.24	-2.36	4.39	1.14e-05	0.00255	2.13	4.37	5.36	8.22e-08	1.81e-05	Olfr722	GACCACTGTTAGAAACCATC	258487	olfactory receptor 722
Actl10_GTGTTGGCCATGTGGCACGC	3.49	0.111	0.67	2.13	3.51	-3.57	0.0104	0.069	-3.37	-10.4	-1.9	0.0573	0.292	-0.999	-2	-4.43	9.64e-06	0.0018	-2.42	-5.33	2.38	0.0171	0.172	1.42	2.67	2.83	0.0046	0.0429	Actl10	GTGTTGGCCATGTGGCACGC	70362	actin-like 10
Abl1_GTTAGTTCACCATCACTCCA	3.4	6.82	4.5	6.09	4.53	10.6	2.4e-05	0.00231	3.43	10.8	3.1	0.00193	0.0578	1.2	2.29	-0.348	0.728	0.884	-0.137	-1.1	3.12	0.00179	0.0544	1.33	2.52	3.79	0.000148	0.00444	Abl1	GTTAGTTCACCATCACTCCA	11350	c-abl oncogene 1, non-receptor tyrosine kinase
Atp11c_AAATGGCTTTGAACTACCAA	1.31	-0.977	3.8	0.575	1.72	-1.82	0.114	0.231	-2.28	-4.87	-1.84	0.0658	0.312	-1.39	-2.62	2.42	0.0155	0.131	1.47	2.76	-3.72	0.000196	0.0156	-2.85	-7.23	-4.61	4.03e-06	0.000345	Atp11c	AAATGGCTTTGAACTACCAA	320940	ATPase, class VI, type 11C
Acp1_GCCGTGCAATGTGCTGCATG	3.93	5.64	3.12	4.72	4.06	3.5	0.0113	0.0698	1.72	3.29	1.88	0.0595	0.297	0.913	1.88	-1.96	0.0494	0.243	-0.973	-1.96	3.49	0.000476	0.026	1.89	3.7	4.24	2.24e-05	0.00119	Acp1	GCCGTGCAATGTGCTGCATG	11431	acid phosphatase 1, soluble
Slain2_CACACTCCACATCAGGACTT	3.78	4.71	4.21	5.56	4.78	1.19	0.276	0.439	0.952	1.93	2.67	0.00748	0.112	0.897	1.86	-1.77	0.0766	0.303	-0.663	-1.58	3.91	9.32e-05	0.00984	1.56	2.95	4.82	1.42e-06	0.000159	Slain2	CACACTCCACATCAGGACTT	75991	SLAIN motif family, member 2
Rassf8_GCGACCCACCTCGGACAGTG	1.33	-4.33	-3.21	-1.76	0.287	-4.11	0.00533	0.0618	-5.67	-50.8	-2.28	0.0224	0.188	-1.79	-3.47	-4.66	3.18e-06	0.00092	-3.4	-10.6	1.91	0.0563	0.304	1.61	3.05	2.47	0.0134	0.0842	Rassf8	GCGACCCACCTCGGACAGTG	71323	Ras association (RalGDS/AF-6) domain family (N-terminal) member 8
Gadl1_GGGGATGGAATATTTAACCC	1.48	4.34	4.77	4.15	2.43	3.26	0.0154	0.0743	2.85	7.21	3.15	0.00164	0.0536	1.52	2.87	5.09	3.59e-07	0.000208	2.29	4.9	-1.52	0.129	0.444	-0.77	-1.71	-2	0.0458	0.181	Gadl1	GGGGATGGAATATTTAACCC	73748	glutamate decarboxylase-like 1
Naa38_ATCTGTCATACGGATACGCA	3.19	0.384	1.81	3.51	3.86	-3.15	0.0179	0.0774	-2.81	-7	-2.14	0.0326	0.224	-1.01	-2.01	-4.46	8.08e-06	0.00164	-2.34	-5.07	2.39	0.0167	0.17	1.33	2.52	2.72	0.00644	0.0531	Naa38	ATCTGTCATACGGATACGCA	76522 /// 78304	LSM8 homolog, U6 small nuclear RNA associated /// N(alpha)-acetyltransferase 38, NatC auxiliary subunit
Fabp1_CATGACTGGGGAAAAAGTCA	2.7	6.89	2.92	4.44	3.64	12.7	8.06e-06	0.00123	4.17	18.1	0.475	0.635	0.847	0.153	1.11	-2.8	0.00506	0.0721	-1.09	-2.12	3.06	0.00218	0.0611	1.24	2.36	3.66	0.00025	0.00638	Fabp1	CATGACTGGGGAAAAAGTCA	14080	fatty acid binding protein 1, liver
Ttc8_TCCATCGGGACTTGTAAGCA	4.04	5.93	6.06	4.64	4.56	4.53	0.00327	0.0504	1.89	3.71	0.635	0.525	0.785	0.263	1.2	4.17	3.01e-05	0.00365	1.5	2.83	-2.89	0.00383	0.0816	-1.24	-2.36	-3.71	0.000205	0.00557	Ttc8	TCCATCGGGACTTGTAAGCA	76260	tetratricopeptide repeat domain 8
Zdhhc4_GTTCACGCTTAGCAGCACAT	2.28	-1.59	-2.47	-0.551	0.71	-3.65	0.00932	0.0683	-3.87	-14.6	-1.48	0.139	0.437	-1.16	-2.24	-4.39	1.11e-05	0.00197	-3.32	-10	2.52	0.0119	0.143	2.16	4.46	3.13	0.00172	0.0226	Zdhhc4	GTTCACGCTTAGCAGCACAT	72881	zinc finger, DHHC domain containing 4
Asb1_GCAGTGGCTGCGATCCTCAG	3.46	5.37	5.46	4.4	3.46	2.69	0.0332	0.101	1.92	3.79	0.328	0.743	0.899	0.15	1.11	4.37	1.26e-05	0.00213	1.8	3.49	-3.48	0.000508	0.0269	-1.65	-3.14	-4.34	1.43e-05	0.000877	Asb1	GCAGTGGCTGCGATCCTCAG	65247	ankyrin repeat and SOCS box-containing 1
Olfr1287_CTCCACTACAGCAGCATCAT	3.23	5.43	2.99	4.44	4.29	4.18	0.00488	0.0605	2.19	4.57	1.1	0.271	0.59	0.471	1.39	-2.68	0.0074	0.0885	-1.21	-2.31	3.43	0.000609	0.0297	1.68	3.2	4.16	3.17e-05	0.00151	Olfr1287	CTCCACTACAGCAGCATCAT	257935	olfactory receptor 1287
Zfr2_CCCGTGGGCTCGGACCCGTG	3.54	5.88	3.77	5.41	3.99	5.28	0.00146	0.0303	2.35	5.11	3.18	0.00147	0.0507	1.46	2.75	-0.547	0.585	0.806	-0.256	-1.19	3.38	0.00072	0.0324	1.71	3.28	4.1	4.05e-05	0.00179	Zfr2	CCCGTGGGCTCGGACCCGTG	103406	zinc finger RNA binding protein 2
Nek6_TGGCCGAGGACAGTTCAGTG	3.78	4.83	5.46	3.86	4.53	1.35	0.221	0.374	1.05	2.07	-1.39	0.164	0.472	-0.607	-1.52	3.07	0.00213	0.0446	1.09	2.13	-3.8	0.000142	0.0129	-1.7	-3.24	-4.77	1.82e-06	0.000193	Nek6	TGGCCGAGGACAGTTCAGTG	59126	NIMA (never in mitosis gene a)-related expressed kinase 6
Nans_TATGTGACGTTCCAACACCT	1.68	0.184	-0.506	-2.18	1.46	-1.03	0.339	0.507	-1.49	-2.8	-4.94	7.7e-07	0.000591	-4.05	-16.5	-2.29	0.0218	0.157	-1.61	-3.04	-2.87	0.00414	0.0848	-2.44	-5.43	-3.18	0.00145	0.0202	Nans	TATGTGACGTTCCAACACCT	94181	N-acetylneuraminic acid synthase (sialic acid synthase)
Exo5_TGGCGATGGGGACTGTCACA	3.15	5.74	5.41	4.88	3.9	5.64	0.00102	0.024	2.59	6.02	2.6	0.00938	0.124	0.966	1.95	4.62	3.86e-06	0.00103	1.58	2.98	-1.56	0.118	0.427	-0.612	-1.53	-2.07	0.0386	0.164	Exo5	TGGCGATGGGGACTGTCACA	73172	exonuclease 5
Pgls_CTGACAGACCAAGCGCGAAG	2.67	6.57	3.8	2.55	2.73	12.4	9.22e-06	0.00135	3.9	14.9	-0.626	0.532	0.789	-0.376	-1.3	2.73	0.00629	0.0809	1.44	2.71	-2.93	0.00338	0.0766	-1.82	-3.52	-3.63	0.000282	0.00694	Pgls	CTGACAGACCAAGCGCGAAG	66171	6-phosphogluconolactonase
Spata45_AAGATGACATCCATGAACAA	1.68	4.9	3.68	2.08	2.68	4.86	0.00228	0.0406	3.22	9.29	-1.07	0.283	0.602	-0.653	-1.57	2.74	0.00613	0.0798	1.35	2.56	-3.23	0.00122	0.0436	-2.01	-4.02	-4.07	4.71e-05	0.00198	Spata45	AAGATGACATCCATGAACAA	75558	spermatogenesis associated 45
Atp4a_GCAAACGTTCGATCAGTCGT	2.38	-0.337	0.813	3.32	2.46	-2.97	0.0227	0.0844	-2.72	-6.6	1.63	0.103	0.381	0.953	1.94	-2.31	0.0211	0.154	-1.43	-2.69	3.56	0.000368	0.0226	2.38	5.21	4.33	1.49e-05	0.000904	Atp4a	GCAAACGTTCGATCAGTCGT	11944	ATPase, H+/K+ exchanging, gastric, alpha polypeptide
Mrps28_GCGCATCTTCCATATCGTGG	0.876	-3.54	-2.76	-1.76	0.913	-3.24	0.0158	0.0749	-4.42	-21.4	-2.65	0.00807	0.116	-2.11	-4.3	-4.95	7.44e-07	0.000363	-3.59	-12.1	1.75	0.0795	0.358	1.49	2.8	2.34	0.0193	0.106	Mrps28	GCGCATCTTCCATATCGTGG	66230	mitochondrial ribosomal protein S28
Vezf1_TGGAATAGCGTGCATGAGTG	3.55	1.47	3	1.12	4.41	-1.66	0.144	0.274	-2.08	-4.24	-4.69	2.73e-06	0.00144	-3.07	-8.42	-2.6	0.00945	0.1	-1.32	-2.5	-2.64	0.00834	0.12	-1.75	-3.37	-2.73	0.00629	0.0523	Vezf1	TGGAATAGCGTGCATGAGTG	22344	vascular endothelial zinc finger 1
Lsg1_AGTTCTTGTGTATACCAAGG	1.52	3.56	0.117	2.5	0.974	1.8	0.118	0.237	2.05	4.13	1.78	0.0755	0.332	1.05	2.07	-2.43	0.0152	0.129	-1.57	-2.98	3.78	0.00016	0.0137	2.63	6.17	4.61	4.09e-06	0.000347	Lsg1	AGTTCTTGTGTATACCAAGG	224092	large 60S subunit nuclear export GTPase 1
Klk1b8_CCAACCACCCGAGACTGGAG	2.54	4.59	5.26	3.42	3.49	2.2	0.0663	0.156	2.02	4.05	0.437	0.662	0.86	0.21	1.16	4.65	3.31e-06	0.000938	1.82	3.52	-3.28	0.00104	0.04	-1.61	-3.04	-4.33	1.52e-05	0.000912	Klk1b8	CCAACCACCCGAGACTGGAG	16624	kallikrein 1-related peptidase b8
Kcnv1_TGCTTTACAGTCAACGTGGG	4.35	6.59	4.06	5.23	5.43	7	0.000297	0.0111	2.25	4.74	-0.789	0.43	0.721	-0.28	-1.21	-3.75	0.000175	0.0109	-1.42	-2.67	2.77	0.00555	0.0981	1.14	2.2	3.31	0.000926	0.0151	Kcnv1	TGCTTTACAGTCAACGTGGG	67498	potassium channel, subfamily V, member 1
Proca1_TCAGGAAAGCAACGTCATCA	3.22	6.53	3.68	3.01	4.77	10.5	2.67e-05	0.00246	3.31	9.93	-3.67	0.000247	0.0208	-1.82	-3.53	-1.98	0.0476	0.238	-0.778	-1.72	-2.07	0.0386	0.254	-1.04	-2.06	-2.17	0.0303	0.141	Proca1	TCAGGAAAGCAACGTCATCA	216974	protein interacting with cyclin A1
Mib1_CTGCTAACTCACCTAGCACA	2.63	6.21	5.4	6.85	5.37	7.59	0.000185	0.00826	3.58	11.9	2.62	0.00869	0.12	1.08	2.11	-0.82	0.412	0.691	-0.33	-1.26	3.21	0.00132	0.0458	1.41	2.66	3.84	0.000122	0.00388	Mib1	CTGCTAACTCACCTAGCACA	225164	mindbomb E3 ubiquitin protein ligase 1
Cyp4a29_CATGACTTCCCCATATCCAG	2.47	-2.75	-1.71	0.378	1.23	-3.42	0.0125	0.071	-5.22	-37.2	-1.39	0.163	0.471	-0.93	-1.91	-4.32	1.53e-05	0.00239	-2.91	-7.5	2.66	0.00782	0.116	1.98	3.94	3.23	0.00125	0.0183	Cyp4a29	CATGACTTCCCCATATCCAG	230639	cytochrome P450, family 4, subfamily a, polypeptide 29
Ntf3_TCTGCATAGCGTTTCCTCCG	2.79	5.28	4.6	2.41	4.28	4.09	0.00541	0.0619	2.51	5.7	-2.7	0.0069	0.107	-1.54	-2.9	1.04	0.299	0.596	0.475	1.39	-3.48	0.000511	0.027	-2.01	-4.03	-4.17	3.1e-05	0.00149	Ntf3	TCTGCATAGCGTTTCCTCCG	18205 /// 68051	neurotrophin 3 /// nuclear transport factor 2
Pcdha3_CAACGTTGTTGTGACTGCCA	3.54	5.72	3.58	5.07	4.69	4.17	0.00494	0.0606	2.17	4.49	1.13	0.258	0.578	0.609	1.53	-2.6	0.00922	0.0989	-1.39	-2.62	3.45	0.000564	0.0283	2	4	4.15	3.37e-05	0.00158	Pcdha3	CAACGTTGTTGTGACTGCCA	192163	protocadherin alpha 3
Olfr71_ATGAGCACGGGGTACCTGAG	3.89	8.04	5.46	6.41	6.44	17.4	1.1e-06	0.00035	4.14	17.6	-0.524	0.601	0.829	-0.218	-1.16	-3.34	0.000842	0.0264	-1.35	-2.55	2.56	0.0105	0.135	1.13	2.19	3.1	0.00192	0.0242	Olfr71	ATGAGCACGGGGTACCTGAG	56015	olfactory receptor 71
Pde7b_TTGGCATGCTTCGAGAATCA	2.47	5.03	4.82	3.16	4.17	3.78	0.00794	0.0669	2.58	6	-1.62	0.106	0.387	-0.77	-1.71	2.27	0.0232	0.162	0.854	1.81	-3.35	0.000808	0.0346	-1.62	-3.08	-4.18	2.95e-05	0.00144	Pde7b	TTGGCATGCTTCGAGAATCA	29863	phosphodiesterase 7B
Fnip2_TGGTCAACAGGCATGACAGT	2.59	-0.441	1.08	-0.0976	2.67	-3.17	0.0175	0.0769	-3.03	-8.19	-4.29	1.8e-05	0.00465	-2.96	-7.79	-2.21	0.0271	0.177	-1.21	-2.32	-2.51	0.0122	0.146	-1.75	-3.36	-2.65	0.00813	0.0616	Fnip2	TGGTCAACAGGCATGACAGT	329679	folliculin interacting protein 2
Pitpna_GAGCCCTACGAGAAGGACGA	2.08	4.53	2.76	3.95	3.49	2.99	0.0222	0.0837	2.43	5.38	1.31	0.19	0.504	0.643	1.56	-2.62	0.00872	0.0961	-1.36	-2.58	3.56	0.000366	0.0225	2.01	4.02	4.33	1.5e-05	0.000906	Pitpna	GAGCCCTACGAGAAGGACGA	18738	phosphatidylinositol transfer protein, alpha
Olfr553_GCTGTGGTCACTTTGGCATG	3.36	6.18	3.93	4.75	3.81	6.63	0.000409	0.0134	2.83	7.1	3	0.00268	0.0673	1.31	2.47	-0.569	0.569	0.796	-0.244	-1.18	3.28	0.00105	0.0401	1.55	2.93	3.95	7.7e-05	0.0028	Olfr553	GCTGTGGTCACTTTGGCATG	233578	olfactory receptor 553
Tas2r104_ACTTGTAAACTACACAGACT	1.68	4.85	4.8	3.16	3.07	4.75	0.00256	0.0437	3.16	8.92	0.505	0.614	0.836	0.242	1.18	4.14	3.52e-05	0.00405	1.7	3.25	-2.94	0.00332	0.076	-1.46	-2.75	-3.79	0.000149	0.00447	Tas2r104	ACTTGTAAACTACACAGACT	387340	taste receptor, type 2, member 104
Ppt2_CGGGTCTGCTATAGTCCTTG	3.46	5.1	3.5	4.5	4.13	2.57	0.0395	0.112	1.63	3.1	2.17	0.0298	0.214	0.912	1.88	-1.84	0.0664	0.283	-0.803	-1.74	3.61	0.000309	0.0205	1.71	3.28	4.4	1.1e-05	0.00073	Ppt2	CGGGTCTGCTATAGTCCTTG	54397	palmitoyl-protein thioesterase 2
Bcl3_CATTTACTCTACCCCGACGA	0.382	3.48	1.56	3.44	1.73	2.67	0.0345	0.103	3.1	8.58	2.65	0.00805	0.116	1.28	2.42	-1.39	0.164	0.446	-0.729	-1.66	3.56	0.000375	0.0227	2.01	4.02	4.39	1.15e-05	0.000749	Bcl3	CATTTACTCTACCCCGACGA	12051	B cell leukemia/lymphoma 3
Acbd6_AGCAATGCAGGAATATATCG	1.79	4.44	3.15	1.22	2.12	2.77	0.0298	0.0959	2.68	6.4	-1.74	0.0817	0.344	-1.13	-2.19	2.31	0.0209	0.153	1.16	2.24	-3.49	0.000491	0.0264	-2.29	-4.9	-4.35	1.35e-05	0.000838	Acbd6	AGCAATGCAGGAATATATCG	72482	acyl-Coenzyme A binding domain containing 6
Spred1_GGTGGATGGCTACCACTCGG	3.81	7.2	6.8	6.47	5.46	11.9	1.19e-05	0.00154	3.4	10.5	2.44	0.0146	0.154	0.773	1.71	4.16	3.17e-05	0.00377	1.23	2.35	-1.37	0.17	0.501	-0.459	-1.37	-1.78	0.0744	0.243	Spred1	GGTGGATGGCTACCACTCGG	114715	sprouty protein with EVH-1 domain 1, related sequence
Nme4_GCAACCAGCGTCCGCTCTTG	3.58	5.64	6.23	5.13	4.41	3.72	0.00852	0.0676	2.06	4.18	2.06	0.0397	0.245	0.848	1.8	4.62	3.88e-06	0.00103	1.73	3.32	-2.06	0.0389	0.255	-0.881	-1.84	-2.67	0.00757	0.0589	Nme4	GCAACCAGCGTCCGCTCTTG	56520	NME/NM23 nucleoside diphosphate kinase 4
Gpbar1_GATGACGATGAGGCTTGCCA	3.41	1.62	2.21	4.07	3.38	-1.84	0.112	0.227	-1.77	-3.42	2.44	0.0147	0.155	1.22	2.33	-1.75	0.0806	0.312	-0.929	-1.9	3.75	0.000177	0.0145	2.15	4.43	4.58	4.61e-06	0.00038	Gpbar1	GATGACGATGAGGCTTGCCA	227289	G protein-coupled bile acid receptor 1
Magea6_GCACTGTGCAACAAATAAAG	0.664	-2.38	0.0646	2.77	0.78	-1.59	0.159	0.295	-3.05	-8.26	2.85	0.00432	0.0849	1.67	3.18	-1.45	0.147	0.423	-0.929	-1.9	3.78	0.000157	0.0137	2.6	6.05	4.67	3.07e-06	0.000288	Magea6	GCACTGTGCAACAAATAAAG	17142	melanoma antigen, family A, 6
Plxnb1_GGACGTGAGATATGGGTCCG	3.33	5.01	2.88	5.12	3.56	2.33	0.0557	0.139	1.66	3.15	2.95	0.00318	0.0733	1.28	2.42	-1.17	0.242	0.539	-0.549	-1.46	3.63	0.000281	0.0194	1.83	3.54	4.48	7.61e-06	0.000554	Plxnb1	GGACGTGAGATATGGGTCCG	235611	plexin B1
Olfr1309_CGGGATCACTAATATATGGG	1.5	1.27	0.846	3	1.34	-0.154	0.883	0.935	-0.21	-1.16	3.88	0.000102	0.0128	2	4	-1.21	0.228	0.524	-0.711	-1.64	4.35	1.36e-05	0.00286	2.71	6.55	5.45	5.01e-08	1.22e-05	Olfr1309	CGGGATCACTAATATATGGG	258439	olfactory receptor 1309
Pou5f2_CAAATTTGGCATGTATCTCA	1.01	-3.54	-2.04	-3.76	-0.23	-3.46	0.0118	0.0704	-4.55	-23.4	-4.47	7.96e-06	0.00275	-3.85	-14.4	-2.48	0.0133	0.12	-1.89	-3.71	-2.16	0.031	0.229	-1.96	-3.89	-2.39	0.0166	0.0968	Pou5f2	CAAATTTGGCATGTATCTCA	75507	POU domain class 5, transcription factor 2
Dhdh_AGAAGATTTCAGCTGTTGGG	2.85	6.54	4.3	5.3	4.07	6.74	0.000371	0.0127	3.69	12.9	3.46	0.000549	0.0311	1.27	2.42	-0.24	0.81	0.924	-0.0899	-1.06	3.34	0.000852	0.0357	1.36	2.57	4.06	4.92e-05	0.00204	Dhdh	AGAAGATTTCAGCTGTTGGG	71755	dihydrodiol dehydrogenase (dimeric)
Ralgds_TGTCGCCCAGTTCAACAACG	2.65	-1.08	1.15	-1.26	2.35	-3.38	0.0132	0.0716	-3.73	-13.2	-4.22	2.42e-05	0.00556	-3.27	-9.61	-1.93	0.0541	0.254	-1.22	-2.34	-2.57	0.0102	0.133	-2.04	-4.11	-2.81	0.00497	0.0451	Ralgds	TGTCGCCCAGTTCAACAACG	19730	ral guanine nucleotide dissociation stimulator
Hbq1b_CTTGCGCTCTGGAAGAAGAT	2.56	-1.02	-1.37	0.372	1.63	-3.63	0.00954	0.0684	-3.58	-12	-1.92	0.0553	0.288	-1.32	-2.5	-4.5	6.8e-06	0.00146	-3	-8.02	2.23	0.0256	0.209	1.68	3.21	2.78	0.00542	0.0477	Hbq1b	CTTGCGCTCTGGAAGAAGAT	544763	hemoglobin, theta 1B
Ebf3_TCACCTGCACATGATCTCGT	3.34	4.71	2.72	4.25	4.57	1.32	0.232	0.388	1.43	2.69	-0.56	0.576	0.815	-0.23	-1.17	-4.55	5.46e-06	0.00129	-2	-4	3.72	0.000198	0.0157	1.77	3.42	4.45	8.58e-06	0.000609	Ebf3	TCACCTGCACATGATCTCGT	13593 /// 228598	early B cell factor 3 /// early B cell factor 4
Fam76b_ATTATGTTACAGTACTGACA	3.12	0.698	0.825	2.61	1.72	-2.06	0.0811	0.18	-2.41	-5.33	2.16	0.0309	0.218	1.44	2.72	-1.93	0.053	0.252	-1.3	-2.47	3.72	2e-04	0.0158	2.75	6.7	4.51	6.48e-06	0.000487	Fam76b	ATTATGTTACAGTACTGACA	72826	family with sequence similarity 76, member B
Bend3_GAGGAGGCGGCTGATACCCG	2.93	5.61	4.44	5.09	2.96	4.38	0.00389	0.0553	2.69	6.45	4.91	9.17e-07	0.000676	2.03	4.08	3.4	0.00068	0.0233	1.43	2.7	1.31	0.19	0.524	0.597	1.51	1.63	0.103	0.295	Bend3	GAGGAGGCGGCTGATACCCG	331623	BEN domain containing 3
Ndufb2_GCGGCCGAAAGGTACCAGAC	2.75	0.487	2.45	4.08	3.38	-2.42	0.0488	0.127	-2.26	-4.8	1.41	0.158	0.464	0.594	1.51	-2.63	0.00861	0.0956	-1.31	-2.47	3.64	0.000273	0.0192	1.9	3.74	4.43	9.32e-06	0.000645	Ndufb2	GCGGCCGAAAGGTACCAGAC	68198	NADH dehydrogenase (ubiquinone) 1 beta subcomplex, 2
Lmx1b_GAAAGCTCTTCGCTGCTGTG	2.88	5.2	3.41	4.92	3.63	3.72	0.0085	0.0676	2.32	4.98	3.21	0.00135	0.049	1.66	3.16	-0.654	0.513	0.76	-0.346	-1.27	3.51	0.000446	0.025	2	4.01	4.26	2.08e-05	0.00113	Lmx1b	GAAAGCTCTTCGCTGCTGTG	16917	LIM homeobox transcription factor 1 beta
1300017J02Rik_GCCTACGTCGCAGGCCACTG	3.52	4.91	2.48	0.723	1.87	1.66	0.145	0.275	1.39	2.62	-3.64	0.000276	0.022	-2.28	-4.86	0.553	0.581	0.803	0.272	1.21	-4.03	5.58e-05	0.00725	-2.55	-5.87	-4.75	2.08e-06	0.000216	1300017J02Rik	GCCTACGTCGCAGGCCACTG	71775	RIKEN cDNA 1300017J02 gene
Smad2_CTAAATGTGTCACCATACCA	1.41	2.55	1.5	3.54	2.02	0.904	0.398	0.567	1.22	2.32	3.41	0.000647	0.034	1.64	3.12	-1.2	0.229	0.526	-0.671	-1.59	3.93	8.47e-05	0.00919	2.31	4.97	4.93	8.09e-07	0.000105	Smad2	CTAAATGTGTCACCATACCA	17126	SMAD family member 2
Fbp1_TGGCTCAACCAATGTGACTG	3.87	4.76	4.11	4.86	4.84	1.28	0.244	0.402	0.887	1.85	1.63	0.103	0.382	0.663	1.58	-2.7	0.00692	0.0851	-1.13	-2.19	3.91	9.29e-05	0.00982	1.79	3.47	4.76	1.97e-06	0.000207	Fbp1	TGGCTCAACCAATGTGACTG	14120 /// 14121	fructose bisphosphatase 2 /// fructose bisphosphatase 1
Olfr575_AAGAGTCGCCAAAATGGGAC	3.12	5.24	6.36	5.51	4.68	3.72	0.00854	0.0676	2.13	4.37	1.43	0.153	0.456	0.613	1.53	4.4	1.1e-05	0.00196	1.7	3.25	-2.45	0.0141	0.156	-1.09	-2.12	-3.13	0.00174	0.0228	Olfr575	AAGAGTCGCCAAAATGGGAC	259118	olfactory receptor 575
Cyb5b_AGCCGGTAGTAGGTGACGGA	1.86	-2.48	1.49	-0.365	0.242	-3.22	0.0162	0.0753	-4.35	-20.4	-1.32	0.187	0.501	-0.966	-1.95	2.65	0.00809	0.0927	1.62	3.07	-3.42	0.000627	0.0303	-2.58	-6	-4.26	2e-05	0.0011	Cyb5b	AGCCGGTAGTAGGTGACGGA	66427	cytochrome b5 type B
Cenpn_TCTATGAGAAGGATTCGGTG	1.56	-2.75	-3.51	-0.786	-2.79	-3.53	0.0108	0.0694	-4.31	-19.8	2.78	0.00541	0.0949	2.17	4.48	-1.07	0.285	0.583	-0.826	-1.77	3.47	0.00052	0.0272	2.99	7.95	4.23	2.36e-05	0.00124	Cenpn	TCTATGAGAAGGATTCGGTG	72155	centromere protein N
Ivns1abp_TTCACATGAGAAACTCCATG	2.36	5.55	2.34	4.32	3.38	6.41	0.000495	0.015	3.19	9.12	1.22	0.223	0.541	0.59	1.51	-2.3	0.0217	0.156	-1.18	-2.26	3.19	0.00142	0.0477	1.77	3.4	3.87	0.000108	0.00356	Ivns1abp	TTCACATGAGAAACTCCATG	117198	influenza virus NS1A binding protein
Mapk3_GACCCTGAGCACGACCACAC	3.09	4.01	2.27	4.6	4.25	0.873	0.414	0.582	0.936	1.91	0.327	0.744	0.9	0.145	1.11	-4.29	1.79e-05	0.00265	-2.02	-4.07	4.24	2.23e-05	0.0039	2.17	4.49	5.11	3.16e-07	5.16e-05	Mapk3	GACCCTGAGCACGACCACAC	26417	mitogen-activated protein kinase 3
Rap1gap2_TGAACTCCACACACACACTC	1.43	-2.38	-0.337	1.32	2.27	-2.93	0.0241	0.0866	-3.81	-14	-1.01	0.311	0.628	-0.623	-1.54	-4.27	1.99e-05	0.00279	-2.7	-6.49	2.98	0.00284	0.0705	2.08	4.21	3.6	0.000317	0.00747	Rap1gap2	TGAACTCCACACACACACTC	380711	RAP1 GTPase activating protein 2
Tcea1_AGAACTGGGATCTCAGATTG	3.43	5.61	5.06	5.52	4.11	3.61	0.00986	0.0687	2.17	4.5	4.59	4.39e-06	0.00188	1.66	3.17	2.46	0.014	0.123	0.882	1.84	1.98	0.0472	0.279	0.782	1.72	2.38	0.0174	0.0997	Tcea1	AGAACTGGGATCTCAGATTG	21399	transcription elongation factor A (SII) 1
Omt2b_AAACAATCCTTTGTAGACCC	2.52	4.48	4.78	5.68	4.54	1.94	0.0974	0.205	1.97	3.92	3.41	0.00064	0.0338	1.28	2.43	-0.794	0.427	0.702	-0.308	-1.24	3.77	0.000162	0.0137	1.59	3	4.61	4.08e-06	0.000347	Omt2b	AAACAATCCTTTGTAGACCC	382088	oocyte maturation, beta
Zfp82_AGACACAAGCTTACCTAGCG	2.03	3.34	2.15	4	2.88	1.11	0.308	0.474	1.32	2.5	2.27	0.0232	0.192	1.36	2.58	-2.09	0.0366	0.208	-1.28	-2.43	3.97	7.16e-05	0.00832	2.65	6.26	4.81	1.51e-06	0.000167	Zfp82	AGACACAAGCTTACCTAGCG	330502	zinc finger protein 82
Arl2bp_CTTCATGGACAAGTACTACC	2.58	-0.409	1.4	-0.396	2.96	-2.86	0.0265	0.0907	-2.99	-7.96	-4.25	2.17e-05	0.00517	-2.95	-7.74	-2.01	0.0443	0.23	-1.09	-2.13	-2.67	0.00764	0.115	-1.86	-3.64	-2.83	0.00464	0.0431	Arl2bp	CTTCATGGACAAGTACTACC	107566	ADP-ribosylation factor-like 2 binding protein
Fchsd1_AAGCTCCAGGCGTAGAACAG	1.71	-1.08	3.35	0.946	1.63	-2.63	0.0362	0.106	-2.8	-6.94	-1.32	0.186	0.5	-0.844	-1.79	2.79	0.0053	0.0738	1.41	2.66	-3.47	0.000515	0.027	-2.26	-4.78	-4.38	1.2e-05	0.000775	Fchsd1	AAGCTCCAGGCGTAGAACAG	319262	FCH and double SH3 domains 1
Olfr606_GTGGTGATTCTTATGCTGTG	3.52	6.4	6.06	6.71	5.01	6.52	0.000451	0.0142	2.87	7.33	4.31	1.63e-05	0.00443	1.63	3.09	2.63	0.00846	0.0949	0.969	1.96	1.65	0.0993	0.395	0.66	1.58	1.92	0.0548	0.202	Olfr606	GTGGTGATTCTTATGCTGTG	259098	olfactory receptor 606
Prima1_TCTGGTGATCATTGTCGCTG	3.57	5.63	4.63	2.95	4.05	4.35	0.004	0.0559	2.05	4.15	-2.05	0.04	0.246	-1.01	-2.01	1.67	0.0947	0.338	0.658	1.58	-3.33	0.000882	0.0365	-1.67	-3.17	-4.07	4.69e-05	0.00198	Prima1	TCTGGTGATCATTGTCGCTG	170952	proline rich membrane anchor 1
Lamc2_GGGTCATTGTAGAAACCGAT	0.0346	-3.17	-1.38	1.33	0.0607	-2.43	0.0483	0.126	-3.21	-9.26	1.8	0.0722	0.325	1.39	2.62	-2.22	0.0266	0.175	-1.68	-3.2	3.62	0.000294	0.0199	3.07	8.39	4.41	1.04e-05	0.000704	Lamc2	GGGTCATTGTAGAAACCGAT	16782	laminin, gamma 2
Ints10_TTCTACATCACCATACACAT	1.35	-1.02	0.138	-1.16	1.2	-2.44	0.0475	0.125	-2.37	-5.15	-4.49	7.04e-06	0.00252	-3.13	-8.74	-2.72	0.00659	0.0828	-1.47	-2.78	-2.38	0.0171	0.172	-1.65	-3.15	-2.4	0.0163	0.0957	Ints10	TTCTACATCACCATACACAT	70885	integrator complex subunit 10
Siah1a_TATATCTTCTCCTTGCAGGG	3.36	6.85	6.06	5.7	4.68	12.2	1.02e-05	0.00143	3.48	11.2	1.76	0.0779	0.336	0.748	1.68	3.87	0.000107	0.00806	1.52	2.87	-1.76	0.0789	0.356	-0.775	-1.71	-2.23	0.0255	0.127	Siah1a	TATATCTTCTCCTTGCAGGG	20437	seven in absentia 1A
Fcho2_ATGTTAAAGGCATAAAACCA	0.973	-2.14	-1.92	0.296	-0.0322	-2.78	0.0295	0.0955	-3.11	-8.65	1.05	0.295	0.613	0.717	1.64	-2.93	0.00342	0.0581	-2.06	-4.18	3.59	0.000335	0.0218	2.78	6.87	4.37	1.27e-05	0.000804	Fcho2	ATGTTAAAGGCATAAAACCA	218503	FCH domain only 2
9430020K01Rik_TCTTGAAACCAGTTAGCCGG	2.48	6.01	3.46	4.72	2.29	8.22	0.000116	0.00611	3.53	11.5	3.76	0.000171	0.0171	2.26	4.79	1.3	0.195	0.485	0.759	1.69	2.35	0.0189	0.181	1.5	2.83	2.78	0.0055	0.0481	9430020K01Rik	TCTTGAAACCAGTTAGCCGG	240185	RIKEN cDNA 9430020K01 gene
Rundc3a_ATCTTCCCGCAACGTGATCG	3.19	5.47	3.94	5.98	5.37	3.46	0.0119	0.0704	2.26	4.8	0.489	0.625	0.841	0.174	1.13	-3.41	0.000653	0.0227	-1.3	-2.47	3.6	0.000322	0.0211	1.48	2.78	4.33	1.51e-05	0.000909	Rundc3a	ATCTTCCCGCAACGTGATCG	51799	RUN domain containing 3A
Cdk5r1_GAAGCGGCACTCCATCATCT	3.48	6.27	3.91	5.1	5.42	5.34	0.00137	0.0292	2.77	6.82	0.177	0.859	0.948	0.0643	1.05	-3.65	0.000259	0.0136	-1.37	-2.58	3.48	0.000498	0.0266	1.43	2.69	4.22	2.43e-05	0.00126	Cdk5r1	GAAGCGGCACTCCATCATCT	12569	cyclin-dependent kinase 5, regulatory subunit 1 (p35)
Zbtb4_AGTGAGAAGACACCCAATGG	2.96	7.63	5.56	5.52	4.42	18.9	6.44e-07	0.000234	4.68	25.6	4.06	5.01e-05	0.00848	1.36	2.57	3.01	0.00257	0.0496	0.991	1.99	1.01	0.312	0.648	0.368	1.29	1.19	0.236	0.475	Zbtb4	AGTGAGAAGACACCCAATGG	75580	zinc finger and BTB domain containing 4
Sec14l3_GAACCCCAAATGTTTAACCA	1.6	0.68	-2.67	0.334	-0.727	-0.628	0.551	0.704	-0.912	-1.88	1.8	0.0719	0.324	1.4	2.64	-2.79	0.0053	0.0738	-2.13	-4.39	4.12	3.78e-05	0.0056	3.53	11.6	5.03	4.96e-07	7.34e-05	Sec14l3	GAACCCCAAATGTTTAACCA	380683	SEC14-like lipid binding 3
Tmem115_GCATGGGAACGACGCTGACG	3.65	6.61	4.52	4.48	5.64	8.86	7.36e-05	0.00451	2.96	7.79	-3.91	9.12e-05	0.0121	-1.69	-3.23	-2.16	0.0306	0.189	-0.845	-1.8	-1.87	0.0619	0.318	-0.847	-1.8	-2.09	0.0367	0.159	Tmem115	GCATGGGAACGACGCTGACG	56395	transmembrane protein 115
Ssr1_CCAAAGGGTCGTCCTCCCAT	3.76	-0.481	2.52	-0.215	2.23	-4.42	0.00372	0.0541	-4.24	-18.9	-3.12	0.00181	0.0562	-2.37	-5.17	0.575	0.565	0.794	0.352	1.28	-3.51	0.000451	0.0252	-2.72	-6.6	-4.16	3.2e-05	0.00152	Ssr1	CCAAAGGGTCGTCCTCCCAT	107513	signal sequence receptor, alpha
Htra1_ATCGTCAGCACCACCCAGCG	3.53	3.33	5.41	4.13	4.04	-0.122	0.907	0.948	-0.209	-1.16	-0.613	0.54	0.795	-0.256	-1.19	4.62	3.76e-06	0.00102	1.64	3.11	-4.4	1.11e-05	0.00249	-1.89	-3.71	-5.56	2.68e-08	7.15e-06	Htra1	ATCGTCAGCACCACCCAGCG	56213	HtrA serine peptidase 1
Stx4a_TGCTGGAATGGTGTCTGACG	3.67	7.15	4.87	6.05	5.41	11.7	1.36e-05	0.00166	3.48	11.2	1.4	0.162	0.469	0.442	1.36	-1.84	0.0663	0.282	-0.611	-1.53	2.91	0.00361	0.0795	1.05	2.07	3.55	0.000388	0.00852	Stx4a	TGCTGGAATGGTGTCTGACG	20909	syntaxin 4A (placental)
Notch2_GGGCTGTGTAGAGTTCGCAG	2.04	6.05	4.78	2.87	3.07	8.14	0.000123	0.00638	4.01	16.2	0.881	0.378	0.684	0.465	1.38	3.89	9.86e-05	0.00766	1.77	3.4	-2.39	0.0168	0.171	-1.3	-2.47	-3.12	0.0018	0.0233	Notch2	GGGCTGTGTAGAGTTCGCAG	18129	notch 2
Atp2b3_TGTGATTGAGACCTTTGTCG	3.28	3.08	2.28	4.57	3.13	-0.189	0.856	0.919	-0.257	-1.19	3.55	0.000379	0.0255	1.43	2.69	-1.46	0.144	0.417	-0.685	-1.61	4.28	1.87e-05	0.00351	2.11	4.33	5.37	8e-08	1.79e-05	Atp2b3	TGTGATTGAGACCTTTGTCG	320707	ATPase, Ca++ transporting, plasma membrane 3
Cyp4a12b_TGACATTCTGAAGCCTTACA	2.58	5.51	5.26	3.85	4.09	4.93	0.00211	0.0385	2.91	7.53	-0.555	0.579	0.817	-0.254	-1.19	3.35	0.000806	0.0258	1.24	2.36	-3.19	0.00143	0.0478	-1.49	-2.81	-4.1	4.22e-05	0.00183	Cyp4a12b	TGACATTCTGAAGCCTTACA	13118	cytochrome P450, family 4, subfamily a, polypeptide 12B
Med15_GCCCAACTCTAATGTCAGGT	3.73	8.33	7.38	6.6	7.03	30.5	2.98e-08	2.34e-05	4.61	24.4	-0.997	0.319	0.635	-0.257	-1.2	1.9	0.0573	0.262	0.434	1.35	-2.56	0.0104	0.134	-0.691	-1.61	-3.15	0.00162	0.0218	Med15	GCCCAACTCTAATGTCAGGT	94112	mediator complex subunit 15
Mgll_CTGGTATTTGCCCATGACCA	3.75	5.53	5.87	5.44	4.27	2.91	0.0246	0.0875	1.76	3.4	2.66	0.00773	0.114	1.03	2.04	4.94	7.83e-07	0.000374	1.75	3.37	-1.79	0.0733	0.345	-0.724	-1.65	-2.35	0.0189	0.105	Mgll	CTGGTATTTGCCCATGACCA	23945	monoglyceride lipase
1700056E22Rik_CCTACTGCTCTCCCGCGCGG	3.04	6.05	3.12	4.6	3.44	6.92	0.00032	0.0117	3.02	8.1	3.43	0.000607	0.0329	1.56	2.94	-0.255	0.799	0.918	-0.122	-1.09	3.26	0.0011	0.041	1.68	3.2	4.01	6.04e-05	0.00235	1700056E22Rik	CCTACTGCTCTCCCGCGCGG	73363	RIKEN cDNA 1700056E22 gene
Ppil3_AATAATGGCCCAAATACCAA	2.47	6.42	5.93	6.27	4.45	11	1.95e-05	0.00205	3.95	15.5	4.78	1.75e-06	0.00108	1.72	3.31	4.22	2.5e-05	0.00321	1.49	2.81	0.613	0.54	0.806	0.235	1.18	0.68	0.496	0.712	Ppil3	AATAATGGCCCAAATACCAA	70225	peptidylprolyl isomerase (cyclophilin)-like 3
Med24_GAAGGATTTAAGCTTCCCAG	1.31	-0.218	0.404	2.72	1.79	-1.41	0.204	0.353	-1.52	-2.87	1.9	0.057	0.291	1.25	2.38	-2.36	0.0184	0.143	-1.59	-3.01	3.86	0.000116	0.0114	2.84	7.15	4.69	2.8e-06	0.000268	Med24	GAAGGATTTAAGCTTCCCAG	23989	mediator complex subunit 24
Rab8a_AATCACGACAGCCTACTACA	2.04	-1.69	1.12	-1.02	1.7	-3.25	0.0156	0.0746	-3.73	-13.3	-3.94	8.01e-05	0.0111	-3.06	-8.32	-0.399	0.69	0.864	-0.25	-1.19	-3.54	0.000397	0.0235	-2.81	-6.99	-4.09	4.29e-05	0.00186	Rab8a	AATCACGACAGCCTACTACA	17274	RAB8A, member RAS oncogene family
Atp5j_GACTGCTGACCGAAGGACAG	3	-1.02	-0.922	0.878	0.266	-4.01	0.00599	0.0636	-4.02	-16.2	1.24	0.217	0.535	0.819	1.76	-2.52	0.0118	0.113	-1.74	-3.35	3.39	0.000702	0.0321	2.56	5.91	4.12	3.72e-05	0.00169	Atp5j	GACTGCTGACCGAAGGACAG	11957	ATP synthase, H+ transporting, mitochondrial F0 complex, subunit F
Olfr678_ATAATCCGGACACCACAGAA	1.98	4.92	2.39	4.14	1.64	4.35	0.004	0.0558	2.93	7.63	4.14	3.46e-05	0.00689	2.46	5.49	1.36	0.175	0.46	0.811	1.75	2.54	0.0111	0.139	1.65	3.13	3.07	0.00211	0.0258	Olfr678	ATAATCCGGACACCACAGAA	258753	olfactory receptor 678
Kdm6b_TGTTTGCCAGCCCATCAGGT	3.74	5.9	6.56	5.89	5.05	4.68	0.00276	0.0458	2.14	4.42	1.91	0.0559	0.289	0.711	1.64	4.41	1.05e-05	0.00191	1.5	2.83	-2.03	0.0419	0.264	-0.789	-1.73	-2.61	0.00892	0.0653	Kdm6b	TGTTTGCCAGCCCATCAGGT	216850	KDM1 lysine (K)-specific demethylase 6B
Lst1_GTCCCAGGCTCCCATTTAGC	3.15	6.67	5.16	5.78	3.89	10.1	3.25e-05	0.00277	3.52	11.4	4.38	1.19e-05	0.0036	1.61	3.05	3.09	0.00198	0.043	1.15	2.22	1.12	0.262	0.602	0.454	1.37	1.39	0.164	0.386	Lst1	GTCCCAGGCTCCCATTTAGC	16988	leukocyte specific transcript 1
Vmn1r170_ATTCTAGCCAACTTAGCTGT	2.5	-0.796	-0.676	1.38	1.02	-3.46	0.0119	0.0705	-3.3	-9.83	1.42	0.155	0.459	0.936	1.91	-2.41	0.0161	0.134	-1.62	-3.08	3.45	0.000566	0.0284	2.56	5.89	4.2	2.65e-05	0.00133	Vmn1r170	ATTCTAGCCAACTTAGCTGT	546944	vomeronasal 1 receptor 170
Wdr41_ATGATGGAATTATAGTTGTG	2.79	6.49	5.49	6.35	4.22	9.73	4.17e-05	0.00321	3.71	13.1	3.95	7.72e-05	0.011	1.87	3.67	2.21	0.0269	0.176	1.02	2.03	1.73	0.0845	0.368	0.855	1.81	2	0.0455	0.181	Wdr41	ATGATGGAATTATAGTTGTG	218460	WD repeat domain 41
Gabrr2_TGTATAGCACATGGCCATCG	2.62	-1.32	0.734	-0.965	2.76	-3.75	0.00826	0.0673	-3.94	-15.3	-4.26	2.07e-05	0.00507	-3.29	-9.76	-2.32	0.0206	0.152	-1.48	-2.79	-2.28	0.0228	0.198	-1.81	-3.5	-2.43	0.0149	0.0903	Gabrr2	TGTATAGCACATGGCCATCG	14409	gamma-aminobutyric acid (GABA) C receptor, subunit rho 2
Chil6_GAAGTAACACATCAGCTGGT	2.93	3.69	5.03	3.11	3.72	0.672	0.525	0.682	0.761	1.69	-1.27	0.205	0.523	-0.631	-1.55	3.46	0.000547	0.0206	1.38	2.61	-3.97	7.22e-05	0.00834	-2.01	-4.04	-5.02	5.21e-07	7.6e-05	Chil6	GAAGTAACACATCAGCTGGT	229688	chitinase-like 6
Ccm2_GCTACCTGAACCCTTCCAGT	2.7	7.04	4.09	5.4	5.25	11.7	1.3e-05	0.00163	4.33	20.1	0.464	0.643	0.851	0.199	1.15	-2.85	0.00439	0.0665	-1.21	-2.32	3	0.00268	0.0686	1.41	2.66	3.65	0.000267	0.00666	Ccm2	GCTACCTGAACCCTTCCAGT	216527	cerebral cavernous malformation 2
Ccdc9_CTGGATGATCCCCGACGTCG	2.51	6.36	3.49	5.05	3.81	9	6.7e-05	0.00425	3.85	14.4	2.76	0.00585	0.0991	1.21	2.31	-0.637	0.524	0.767	-0.284	-1.22	3.08	0.00206	0.059	1.49	2.82	3.74	0.000185	0.0052	Ccdc9	CTGGATGATCCCCGACGTCG	243846	coiled-coil domain containing 9
Gm2927_TGGTGCTTTGTACACAGATG	3.07	-1.81	-0.294	1.99	2.38	-4.06	0.00563	0.0625	-4.88	-29.5	-0.158	0.875	0.954	-0.088	-1.06	-3.98	6.93e-05	0.00631	-2.43	-5.39	3.58	0.000347	0.022	2.34	5.07	4.27	1.94e-05	0.00108	Gm2927	TGGTGCTTTGTACACAGATG	100040722	BTB domain containing 35, family member 13
Eps8l1_GCGACGACCGCATTTGACGT	3.29	5.88	6.05	6.03	4.99	5.82	0.000859	0.0215	2.6	6.05	3.49	0.000481	0.0293	1.11	2.16	4.87	1.13e-06	0.000481	1.46	2.76	-1.05	0.294	0.633	-0.354	-1.28	-1.4	0.161	0.382	Eps8l1	GCGACGACCGCATTTGACGT	67425	EPS8-like 1
Prdm6_CCGCGCTGCAGCGGAAACGT	2.71	4.11	3.26	1.15	3.42	1.49	0.183	0.326	1.39	2.63	-3.59	0.000331	0.0238	-2.17	-4.51	0.618	0.537	0.776	0.282	1.22	-4.03	5.56e-05	0.00725	-2.45	-5.48	-4.76	1.97e-06	0.000207	Prdm6	CCGCGCTGCAGCGGAAACGT	225518	PR domain containing 6
Egln3_CAGGACCAGCCGGTCGATGA	3.22	2.53	4.84	2.57	3.92	-0.574	0.585	0.731	-0.641	-1.56	-2.04	0.0411	0.25	-1.14	-2.2	2.67	0.00765	0.0901	1.11	2.16	-4.01	6.05e-05	0.00759	-2.25	-4.76	-5.03	4.78e-07	7.15e-05	Egln3	CAGGACCAGCCGGTCGATGA	112407	egl-9 family hypoxia-inducible factor 3
Pkp4_CAACAAGTAACCATGTGGTG	2.39	0.965	2.87	0.135	1.69	-1.24	0.259	0.419	-1.41	-2.67	-2.08	0.0378	0.24	-1.48	-2.78	2.3	0.0215	0.156	1.29	2.44	-3.83	0.00013	0.0122	-2.76	-6.79	-4.74	2.19e-06	0.000224	Pkp4	CAACAAGTAACCATGTGGTG	227937	plakophilin 4
Sumf1_AGTGAAAACGCATATCCACC	2.14	-0.00362	1.53	4.18	2.89	-2.4	0.0502	0.13	-2.14	-4.4	2.22	0.0261	0.202	0.863	1.82	-1.87	0.0613	0.271	-0.912	-1.88	3.51	0.000445	0.025	1.78	3.42	4.39	1.12e-05	0.000738	Sumf1	AGTGAAAACGCATATCCACC	58911	sulfatase modifying factor 1
Fmn1_CATCCGCACCATGAAACTCG	2.43	-1.35	1.5	-1.02	1.6	-3.62	0.00966	0.0686	-3.78	-13.7	-3.88	0.000103	0.0128	-3.03	-8.17	-0.617	0.537	0.776	-0.391	-1.31	-3.3	0.000957	0.0382	-2.64	-6.23	-3.79	0.000149	0.00446	Fmn1	CATCCGCACCATGAAACTCG	14260	formin 1
Amh_GCTGTCCAGGAGTCTCGCTG	3.91	2.01	3.86	4.79	2.52	-1.75	0.126	0.248	-1.91	-3.77	5.17	2.4e-07	0.000254	2.29	4.89	2.91	0.00359	0.0596	1.33	2.51	1.96	0.0504	0.289	0.962	1.95	2.43	0.0151	0.0909	Amh	GCTGTCCAGGAGTCTCGCTG	11705	anti-Mullerian hormone
Chd7_AAACGGTTTAAGTCAAAACA	0.134	-1.96	-1.24	1.53	0.081	-1.49	0.182	0.325	-2.09	-4.26	1.82	0.0686	0.318	1.37	2.59	-2.4	0.0164	0.135	-1.84	-3.58	3.82	0.000132	0.0123	3.21	9.28	4.64	3.4e-06	0.000309	Chd7	AAACGGTTTAAGTCAAAACA	216848 /// 320790	chromodomain helicase DNA binding protein 3 /// chromodomain helicase DNA binding protein 7
P2ry14_CTATCTCAAGAACATAGTGG	0.982	-2.14	-0.963	1.83	0.754	-2.66	0.035	0.104	-3.12	-8.69	1.88	0.0604	0.3	1.23	2.35	-2.07	0.038	0.212	-1.42	-2.67	3.55	0.000386	0.0231	2.65	6.27	4.33	1.48e-05	0.000902	P2ry14	CTATCTCAAGAACATAGTGG	140795	purinergic receptor P2Y, G-protein coupled, 14
Itgb7_ACAGTGTGCGACTGTAACTG	3.29	5.54	2.99	4.73	4.44	4.15	0.00508	0.0611	2.25	4.75	0.892	0.372	0.679	0.383	1.3	-2.85	0.00444	0.067	-1.3	-2.46	3.4	0.000678	0.0314	1.68	3.21	4.12	3.79e-05	0.00171	Itgb7	ACAGTGTGCGACTGTAACTG	16421	integrin beta 7
Gdpd5_AGTCGCTCCAGTAGCCCATG	3.45	7.24	6.43	5.77	5.33	16.1	1.75e-06	0.000475	3.8	13.9	1.81	0.0697	0.32	0.613	1.53	3.8	0.000147	0.00972	1.17	2.24	-1.56	0.118	0.426	-0.553	-1.47	-2.05	0.0407	0.169	Gdpd5	AGTCGCTCCAGTAGCCCATG	233552	glycerophosphodiester phosphodiesterase domain containing 5
Pcdh19_GCTCGCTATTGACCGACAGG	3.13	6.34	3.17	4.18	3.65	9.03	6.57e-05	0.0042	3.22	9.29	2.3	0.0216	0.185	1.15	2.22	-1.04	0.301	0.598	-0.523	-1.44	3.03	0.00248	0.0654	1.67	3.19	3.67	0.000242	0.00621	Pcdh19	GCTCGCTATTGACCGACAGG	279653	protocadherin 19
Pglyrp4_TCATGGCTGACAGAGCAACA	1.62	-2.38	-0.327	-2.24	-1.53	-3.33	0.014	0.0726	-4	-16	-1.64	0.102	0.38	-1.35	-2.55	2.23	0.0258	0.172	1.57	2.97	-3.41	0.000658	0.031	-2.92	-7.56	-4.2	2.69e-05	0.00134	Pglyrp4	TCATGGCTGACAGAGCAACA	384997	peptidoglycan recognition protein 4
3110052M02Rik_GTCTGTAGACTTCTCACAGG	2.93	6.21	5.27	6.04	3.72	6.39	0.000507	0.0153	3.25	9.54	4.86	1.18e-06	0.000825	1.81	3.5	3.87	0.000109	0.00812	1.44	2.72	0.913	0.361	0.688	0.368	1.29	1.1	0.272	0.514	3110052M02Rik	GTCTGTAGACTTCTCACAGG	73229	zinc finger protein 983
Lin52_GATGACATTGATATGTTGAA	2.03	-1.77	-1.3	1.39	0.456	-3.51	0.0111	0.0696	-3.8	-13.9	0.658	0.511	0.776	0.438	1.36	-3.2	0.00138	0.0349	-2.23	-4.69	3.51	0.000454	0.0253	2.67	6.35	4.25	2.13e-05	0.00115	Lin52	GATGACATTGATATGTTGAA	217708	lin-52 homolog (C. elegans)
Tmod1_GGAGGCCCTAGCAAATGCCT	0.976	-2.01	-0.825	0.926	0.463	-2.53	0.0418	0.115	-2.99	-7.94	1.99	0.0471	0.266	1.43	2.7	-1.98	0.0474	0.238	-1.45	-2.72	3.57	0.000352	0.0221	2.88	7.34	4.35	1.34e-05	0.000831	Tmod1	GGAGGCCCTAGCAAATGCCT	21916	tropomodulin 1
Rab32_GTCATCGGCGAGCTCGGCGT	3.37	6.02	2.46	4.42	4.24	5.66	0.000999	0.0237	2.65	6.28	0.286	0.775	0.914	0.125	1.09	-3.4	0.000673	0.0231	-1.6	-3.03	3.39	0.000692	0.0317	1.72	3.3	4.09	4.37e-05	0.00188	Rab32	GTCATCGGCGAGCTCGGCGT	67844	RAB32, member RAS oncogene family
Ormdl3_TGAGGTGAACCCCAACACAC	2.63	3.86	3.08	5.02	3.77	0.959	0.372	0.541	1.23	2.35	2.48	0.013	0.145	1	2	-1.96	0.0506	0.246	-0.869	-1.83	3.94	8.24e-05	0.00903	1.87	3.66	4.84	1.32e-06	0.000153	Ormdl3	TGAGGTGAACCCCAACACAC	66612	ORM1-like 3 (S. cerevisiae)
BC048507_ACAAGAAGTACAACCCCACC	2.94	3.77	4.95	3.82	4.31	0.56	0.594	0.738	0.813	1.76	-2.08	0.0378	0.24	-0.943	-1.92	2.52	0.0116	0.112	0.983	1.98	-4.11	3.88e-05	0.00568	-1.93	-3.8	-5.03	4.85e-07	7.23e-05	BC048507	ACAAGAAGTACAACCCCACC	408058	cDNA sequence BC048507
Paox_TACCGAAGCAGCGTTCCGAG	2.71	2.2	4.34	1.94	3.65	-0.49	0.64	0.773	-0.546	-1.46	-2.86	0.00425	0.0839	-1.7	-3.26	1.76	0.0779	0.306	0.822	1.77	-4.18	2.94e-05	0.00468	-2.52	-5.76	-5.08	3.76e-07	5.86e-05	Paox	TACCGAAGCAGCGTTCCGAG	11430 /// 212503	acyl-Coenzyme A oxidase 1, palmitoyl /// polyamine oxidase (exo-N4-amino)
Inpp1_TTACACACTGAAGTCCGCTG	1.83	-1.53	-0.271	1.69	2.1	-3.23	0.016	0.0751	-3.36	-10.3	0.627	0.531	0.789	0.439	1.36	-3.29	0.00101	0.0292	-2.31	-4.97	3.54	0.000402	0.0236	2.75	6.74	4.3	1.69e-05	0.000975	Inpp1	TTACACACTGAAGTCCGCTG	16329	inositol polyphosphate-1-phosphatase
Fbxo28_AAGTTAAAGCACAGCTACCG	2.81	3.82	3.65	2	2.66	1	0.352	0.52	1.01	2.02	-1.08	0.279	0.598	-0.693	-1.62	3.46	0.000544	0.0206	1.84	3.59	-3.87	0.000108	0.0108	-2.54	-5.8	-4.86	1.19e-06	0.000142	Fbxo28	AAGTTAAAGCACAGCTACCG	67948	F-box protein 28
Tex43_CAAGGCATGACGTAACGGGT	2.06	-0.428	-0.536	2.24	2.35	-2.3	0.0575	0.141	-2.49	-5.61	-0.65	0.516	0.779	-0.426	-1.34	-4.29	1.8e-05	0.00265	-2.88	-7.38	3.32	0.000887	0.0366	2.46	5.49	4.02	5.81e-05	0.00229	Tex43	CAAGGCATGACGTAACGGGT	67343	testis expressed 43
Gnpda2_ACAATGCTCACATCCTCGAT	3.76	5.66	5.78	5.6	5.38	3.69	0.00883	0.0679	1.91	3.76	-1.82	0.068	0.317	-0.555	-1.47	1.95	0.0516	0.248	0.551	1.46	-3.38	0.000719	0.0324	-1.11	-2.15	-4.13	3.63e-05	0.00166	Gnpda2	ACAATGCTCACATCCTCGAT	67980	glucosamine-6-phosphate deaminase 2
Fbxo28_AATTGACATATCTCAGTACA	3.12	6.58	6.3	5.45	6.02	11	1.95e-05	0.00205	3.46	11	-1.08	0.279	0.597	-0.331	-1.26	2.22	0.0268	0.175	0.58	1.49	-2.87	0.00414	0.0848	-0.911	-1.88	-3.56	0.000371	0.00829	Fbxo28	AATTGACATATCTCAGTACA	67948	F-box protein 28
Dcst1_GTGTTACAAACGCATCCCCG	3.49	5.1	5.44	5.7	4.85	1.79	0.121	0.24	1.62	3.07	4.46	8.05e-06	0.00275	1.53	2.89	0.111	0.912	0.965	0.0377	1.03	4	6.4e-05	0.00774	1.49	2.81	4.82	1.43e-06	0.00016	Dcst1	GTGTTACAAACGCATCCCCG	77772	DC-STAMP domain containing 1
Trmt1_GGACTCAGAGAAAATAGCTG	2.02	4.4	1.76	3.77	1.05	2.89	0.0253	0.0886	2.38	5.2	4.24	2.28e-05	0.0053	2.5	5.67	0.739	0.46	0.725	0.454	1.37	3.09	0.00199	0.058	2.05	4.14	3.8	0.000142	0.00432	Trmt1	GGACTCAGAGAAAATAGCTG	72026 /// 212528	tRNA 5-methylaminomethyl-2-thiouridylate methyltransferase /// tRNA methyltransferase 1
Spink10_CTTACCAGCATACAAAGCAA	1.33	-2.75	-1.82	-0.0504	0.873	-2.74	0.031	0.0979	-4.08	-16.9	-1.4	0.16	0.466	-0.977	-1.97	-4.43	9.57e-06	0.00179	-3.02	-8.09	2.67	0.00768	0.115	2.04	4.11	3.28	0.00102	0.0161	Spink10	CTTACCAGCATACAAAGCAA	328971	serine peptidase inhibitor, Kazal type 10
G2e3_TGATAACTTCGTTTACACGT	2.77	2	1.73	3.72	2.8	-0.895	0.403	0.571	-0.756	-1.69	2.42	0.0153	0.158	1.29	2.44	-2.02	0.0438	0.228	-1.16	-2.23	3.97	7.18e-05	0.00832	2.44	5.44	4.86	1.2e-06	0.000142	G2e3	TGATAACTTCGTTTACACGT	217558	G2/M-phase specific E3 ubiquitin ligase
Clcn5_TGGGCATCTACAGTGCCATG	3.48	6.2	2.86	4.71	4.59	7.44	0.00021	0.00897	2.72	6.61	0.109	0.914	0.969	0.0461	1.03	-3.55	0.00039	0.0171	-1.65	-3.13	3.4	0.000683	0.0315	1.69	3.23	4.07	4.67e-05	0.00197	Clcn5	TGGGCATCTACAGTGCCATG	12728	chloride channel, voltage-sensitive 5
Rcan3_GTCATCGTAGAGGGTGAACA	2.34	-2.14	-0.377	1.88	0.729	-2.92	0.0243	0.087	-4.48	-22.3	1.85	0.0643	0.309	1.14	2.2	-2.04	0.0409	0.22	-1.35	-2.55	3.49	0.000488	0.0263	2.49	5.62	4.26	2.03e-05	0.00111	Rcan3	GTCATCGTAGAGGGTGAACA	53902	regulator of calcineurin 3
Olfr557_CAATGGTAGAAAGCATGGCG	2.79	-1.77	-1.91	0.569	-0.0702	-3.67	0.00907	0.0682	-4.56	-23.6	0.892	0.372	0.679	0.602	1.52	-2.91	0.00363	0.0599	-2.02	-4.06	3.43	0.000598	0.0294	2.62	6.17	4.18	2.97e-05	0.00144	Olfr557	CAATGGTAGAAAGCATGGCG	258358	olfactory receptor 557
Olfr883_TTGGAAGCCATTGCACACAC	3.79	6.35	4.75	6.16	5.4	4.44	0.00361	0.0533	2.6	6.05	1.47	0.142	0.441	0.509	1.42	-2.19	0.0283	0.181	-0.767	-1.7	3.31	0.000946	0.038	1.28	2.42	4.02	5.75e-05	0.00227	Olfr883	TTGGAAGCCATTGCACACAC	258414	olfactory receptor 883
AF251705_CAGCGCCTGTGATAGTGCTG	3.18	6.36	5.09	5.8	4.47	8.48	9.58e-05	0.00546	3.19	9.14	3.57	0.000355	0.0247	1.41	2.66	0.404	0.686	0.863	0.16	1.12	2.9	0.00369	0.0804	1.25	2.38	3.5	0.000457	0.00951	AF251705	CAGCGCCTGTGATAGTGCTG	NA	NA
Vmn1r208_GCATTGTTTCAGGTTGCCAT	3.13	0.218	1.06	3.06	2.82	-3.08	0.0197	0.0801	-2.91	-7.52	1.07	0.286	0.604	0.66	1.58	-2.81	0.00497	0.0715	-1.73	-3.33	3.51	0.000456	0.0253	2.39	5.26	4.26	2.03e-05	0.00111	Vmn1r208	GCATTGTTTCAGGTTGCCAT	171252	vomeronasal 1 receptor 208
Zfp618_AGACAGTGGCGCCCGCTACG	2.5	5.34	6.04	5.52	4.59	5.13	0.00171	0.0334	2.84	7.16	2.28	0.0228	0.19	0.768	1.7	4.47	7.88e-06	0.00164	1.39	2.62	-1.74	0.0823	0.363	-0.62	-1.54	-2.27	0.0233	0.12	Zfp618	AGACAGTGGCGCCCGCTACG	72701	zinc finger protein 618
Vmn1r169_TGGGGTAGGGTGATGCTCCA	2.75	1.2	0.771	3.22	2.44	-1.56	0.166	0.303	-1.54	-2.9	1.8	0.0713	0.323	0.781	1.72	-2.42	0.0157	0.132	-1.24	-2.37	3.75	0.000174	0.0144	2.02	4.07	4.6	4.15e-06	0.00035	Vmn1r169	TGGGGTAGGGTGATGCTCCA	100043103	vomeronasal 1 receptor 169
Mdh2_CGATATCGTAGAGGGTCAGG	3.01	4.29	5.47	3.68	4.25	1.3	0.238	0.396	1.26	2.39	-1.1	0.271	0.591	-0.481	-1.4	3.31	0.000942	0.0282	1.22	2.33	-3.78	0.000154	0.0135	-1.7	-3.25	-4.73	2.25e-06	0.000228	Mdh2	CGATATCGTAGAGGGTCAGG	17448	malate dehydrogenase 2, NAD (mitochondrial)
Scpep1_GGATTATGTGACTGTCCGAA	2.56	7.21	5.41	5.85	4.38	15.8	2.01e-06	0.000517	4.64	25	3.81	0.000142	0.0154	1.52	2.87	2.36	0.018	0.142	0.921	1.89	1.41	0.158	0.484	0.599	1.51	1.65	0.0996	0.289	Scpep1	GGATTATGTGACTGTCCGAA	74617	serine carboxypeptidase 1
Cela3b_CACACATAGAGTTCCACTTG	3.09	1.62	-0.399	1.52	2.54	-1.31	0.235	0.392	-1.48	-2.79	-1.54	0.123	0.413	-1.01	-2.02	-4.83	1.39e-06	0.00054	-3.11	-8.66	2.9	0.00378	0.081	2.1	4.29	3.57	0.000359	0.0081	Cela3b	CACACATAGAGTTCCACTTG	67868	chymotrypsin-like elastase family, member 3B
Olfr1245_CACCATTAGCAATAACAGTG	1.76	-2.14	-0.124	-2.97	0.503	-3.46	0.0119	0.0704	-3.9	-14.9	-3.95	7.91e-05	0.0111	-3.32	-10	-0.795	0.427	0.701	-0.57	-1.48	-3.15	0.00164	0.0518	-2.75	-6.74	-3.64	0.000275	0.00682	Olfr1245	CACCATTAGCAATAACAGTG	258784	olfactory receptor 1245
Lao1_TGACCACCCTACCTCCGATG	4.43	6.82	6.55	5.93	7.32	7.41	0.000215	0.00912	2.4	5.27	-3.96	7.4e-05	0.0107	-1.18	-2.27	-2.37	0.0176	0.14	-0.607	-1.52	-1.85	0.064	0.323	-0.574	-1.49	-1.99	0.047	0.184	Lao1	TGACCACCCTACCTCCGATG	100470	L-amino acid oxidase 1
4933402D24Rik_GGATAACATGATCCCAGGAT	3	-0.899	2.97	0.213	2.08	-4.07	0.00554	0.0623	-3.9	-14.9	-2.14	0.0325	0.224	-1.55	-2.93	1.57	0.116	0.375	0.917	1.89	-3.33	0.000856	0.0357	-2.47	-5.54	-4.07	4.77e-05	0.002	4933402D24Rik	GGATAACATGATCCCAGGAT	74426	RIKEN cDNA 4933402D24 gene
Kmo_GATGTGTACGAAGCTAGGGA	2.76	-0.36	0.399	2.37	1.94	-3.21	0.0166	0.0756	-3.12	-8.67	1.23	0.218	0.537	0.782	1.72	-2.61	0.00895	0.0974	-1.69	-3.22	3.47	0.000526	0.0273	2.47	5.54	4.22	2.42e-05	0.00126	Kmo	GATGTGTACGAAGCTAGGGA	98256	kynurenine 3-monooxygenase (kynurenine 3-hydroxylase)
Spata20_GAGGCTGGCCAATGAATGTG	2.28	6.64	3.45	4.38	3.89	10.3	2.87e-05	0.00256	4.36	20.5	0.685	0.493	0.765	0.291	1.22	-2.61	0.00898	0.0975	-1.12	-2.17	2.98	0.00286	0.0707	1.41	2.66	3.63	0.000288	0.00701	Spata20	GAGGCTGGCCAATGAATGTG	217116	spermatogenesis associated 20
Vmn2r55_AGATGTAATGTCACTAGTCA	2.87	-0.561	0.981	1.96	3.14	-3.63	0.0096	0.0685	-3.43	-10.8	-0.93	0.352	0.662	-0.554	-1.47	-4.11	4.01e-05	0.00438	-2.46	-5.52	2.87	0.00411	0.0845	1.91	3.76	3.49	0.000481	0.00982	Vmn2r55	AGATGTAATGTCACTAGTCA	100042499	vomeronasal 2, receptor 55
Cyp2b13_ACATCAGATTCAGCAAACGC	2.12	-1.59	-0.405	2.32	2.01	-3.08	0.0197	0.0801	-3.7	-13	0.449	0.654	0.856	0.286	1.22	-3.51	0.000454	0.0188	-2.32	-5.01	3.6	0.000317	0.0209	2.61	6.11	4.36	1.29e-05	0.000812	Cyp2b13	ACATCAGATTCAGCAAACGC	13089	cytochrome P450, family 2, subfamily b, polypeptide 13
Mocs3_GTGACCAACTGTGCAGACGG	3.15	1.2	-0.451	0.897	2.53	-1.54	0.171	0.31	-1.94	-3.83	-2.28	0.0228	0.19	-1.48	-2.78	-5	5.75e-07	3e-04	-3.14	-8.79	2.35	0.0187	0.18	1.66	3.16	2.93	0.0034	0.0352	Mocs3	GTGACCAACTGTGCAGACGG	69372	molybdenum cofactor synthesis 3
Crygn_AATGGCCACAACGACCACAT	3.17	7.04	5.09	4.18	4.42	9.95	3.63e-05	0.00297	3.85	14.4	-0.791	0.429	0.72	-0.337	-1.26	2.57	0.0101	0.104	0.953	1.94	-2.91	0.00358	0.0791	-1.29	-2.44	-3.62	0.00029	0.00704	Crygn	AATGGCCACAACGACCACAT	214301	crystallin, gamma N
Ist1_TGAGCGAGCACGCATCCGTG	3.44	1.82	1.76	0.136	2.65	-1.47	0.19	0.334	-1.65	-3.13	-4.25	2.14e-05	0.00514	-2.96	-7.79	-0.722	0.47	0.732	-0.378	-1.3	-3.71	0.000207	0.0162	-2.58	-5.99	-4.18	2.93e-05	0.00143	Ist1	TGAGCGAGCACGCATCCGTG	71955	increased sodium tolerance 1 homolog (yeast)
Gm14474_AGGTGGCCCAGACCACTGGC	1.73	5.9	4.61	4.46	4.18	9.28	5.54e-05	0.0038	4.17	18	-0.925	0.355	0.665	-0.373	-1.3	2.42	0.0155	0.131	0.881	1.84	-2.96	0.00308	0.073	-1.25	-2.39	-3.64	0.000272	0.00677	Gm14474	AGGTGGCCCAGACCACTGGC	100042927	H2A histone family member L1B
Ssx2ip_ATGGCAAACGAGGCTCATGG	2.54	-0.00362	3.26	0.814	2.8	-2.43	0.0478	0.125	-2.54	-5.81	-2.71	0.00679	0.106	-1.84	-3.58	1.24	0.214	0.508	0.659	1.58	-3.63	0.000288	0.0197	-2.5	-5.65	-4.37	1.22e-05	0.00078	Ssx2ip	ATGGCAAACGAGGCTCATGG	99167	synovial sarcoma, X 2 interacting protein
Anks6_CCTGTGCTGCCCGACGACAA	3.4	1.57	1.46	3.65	2.84	-1.82	0.115	0.231	-1.84	-3.57	1.55	0.121	0.41	0.754	1.69	-2.57	0.0102	0.104	-1.4	-2.64	3.71	0.00021	0.0162	2.16	4.46	4.52	6.23e-06	0.000476	Anks6	CCTGTGCTGCCCGACGACAA	75691	ankyrin repeat and sterile alpha motif domain containing 6
Efnb3_GGGGACAAAGTAGATCTAGC	3.06	4.37	5.57	4.5	4.03	1.47	0.188	0.332	1.34	2.52	0.265	0.791	0.921	0.118	1.09	4.58	4.73e-06	0.00117	1.84	3.57	-3.75	0.000177	0.0145	-1.72	-3.29	-4.65	3.26e-06	0.000301	Efnb3	GGGGACAAAGTAGATCTAGC	13643	ephrin B3
Slc50a1_CTGAGTTACGGAGTCTTGAA	3.17	1.33	2.52	-0.124	1.66	-1.44	0.196	0.343	-1.82	-3.54	-2.24	0.0254	0.199	-1.58	-2.98	2.03	0.042	0.223	1.09	2.12	-3.74	0.000181	0.0147	-2.66	-6.32	-4.63	3.71e-06	0.000327	Slc50a1	CTGAGTTACGGAGTCTTGAA	19729	solute carrier family 50 (sugar transporter), member 1
Zfand3_AGATTCACAGTCCGAGAACG	3.11	1.25	2.87	0.256	2.31	-1.65	0.147	0.278	-1.87	-3.66	-2.78	0.00537	0.0946	-1.88	-3.67	1.36	0.174	0.459	0.696	1.62	-3.79	0.000152	0.0134	-2.57	-5.96	-4.58	4.68e-06	0.000382	Zfand3	AGATTCACAGTCCGAGAACG	21769	zinc finger, AN1-type domain 3
Dpm3_GCGATAGCCCACCGTGCCCA	1.93	-0.154	-0.875	1.67	1.38	-1.34	0.225	0.379	-2.07	-4.21	0.831	0.406	0.705	0.554	1.47	-3.47	0.000527	0.0202	-2.38	-5.19	3.89	9.85e-05	0.0102	2.93	7.62	4.73	2.25e-06	0.000228	Dpm3	GCGATAGCCCACCGTGCCCA	68563	dolichyl-phosphate mannosyltransferase polypeptide 3
Harbi1_ACGAATTCTATGGATTGGCA	2.22	5.82	2.07	3.37	2.57	6.89	0.000326	0.0119	3.62	12.3	1.98	0.048	0.269	0.989	1.99	-1.47	0.142	0.414	-0.797	-1.74	3.06	0.00219	0.0613	1.79	3.45	3.76	0.000171	0.00493	Harbi1	ACGAATTCTATGGATTGGCA	51897 /// 241547	autophagy related 13 /// harbinger transposase derived 1
Pten_TGTGCATATTTATTGCATCG	4.48	9.97	8.31	8.38	7.45	119	4.33e-12	2.17e-08	5.48	44.7	3.73	0.00019	0.0178	0.851	1.8	3.45	0.000552	0.0206	0.759	1.69	0.381	0.703	0.891	0.0921	1.07	0.381	0.703	0.852	Pten	TGTGCATATTTATTGCATCG	19211	phosphatase and tensin homolog
Pde7b_TCATGACGTGGACCACCCAG	3.14	2.21	4.06	2.34	3.28	-0.813	0.445	0.611	-0.967	-1.95	-2.27	0.0231	0.191	-1.29	-2.45	2.23	0.026	0.173	0.973	1.96	-3.94	8.19e-05	0.00899	-2.27	-4.82	-4.87	1.11e-06	0.000135	Pde7b	TCATGACGTGGACCACCCAG	29863	phosphodiesterase 7B
Spsb1_TGCACATCGTAGGACACAGG	3.25	2.88	1.01	2.84	2.51	-0.182	0.861	0.922	-0.291	-1.22	1.69	0.0912	0.361	0.897	1.86	-3.14	0.00167	0.0387	-1.85	-3.6	4.36	1.28e-05	0.00274	2.74	6.69	5.31	1.1e-07	2.25e-05	Spsb1	TGCACATCGTAGGACACAGG	74646	splA/ryanodine receptor domain and SOCS box containing 1
Nadk2_ACTTCATTGAGCGCTCTCAC	3.23	5.09	3.84	5.27	4.12	3.1	0.0191	0.0792	1.85	3.6	3.27	0.00106	0.0436	1.73	3.32	-0.59	0.556	0.787	-0.308	-1.24	3.6	0.000318	0.0209	2.04	4.11	4.31	1.64e-05	0.00096	Nadk2	ACTTCATTGAGCGCTCTCAC	68646	NAD kinase 2, mitochondrial
Cep83_TGGGATCAACACTAAGCAGC	1.15	2.49	3.99	1.48	2.68	0.897	0.402	0.57	1.28	2.42	-1.86	0.0624	0.304	-1.1	-2.14	2.66	0.00781	0.0911	1.19	2.29	-3.85	0.000118	0.0115	-2.29	-4.9	-4.83	1.33e-06	0.000153	Cep83	TGGGATCAACACTAAGCAGC	77048	centrosomal protein 83
Ccdc88a_CGCTCAGAGAGAATTCAGAG	1.8	-3.54	-3.02	-0.951	0.265	-3.29	0.0149	0.0737	-5.34	-40.5	-1.65	0.0983	0.373	-1.25	-2.37	-4.43	9.41e-06	0.00178	-3.17	-9	2.36	0.0185	0.178	1.92	3.8	2.96	0.00304	0.0328	Ccdc88a	CGCTCAGAGAGAATTCAGAG	108686	coiled coil domain containing 88A
Fign_AAGCCCAGAACTATGCAACG	1.67	2.28	2.83	4.44	4.59	0.616	0.559	0.71	0.656	1.58	0.733	0.463	0.744	0.335	1.26	-3.85	0.000119	0.00852	-1.84	-3.59	4.19	2.84e-05	0.00459	2.18	4.53	5.06	4.15e-07	6.38e-05	Fign	AAGCCCAGAACTATGCAACG	60344	fidgetin
Fggy_AACATCATCTTGTCACATGG	1.62	-0.609	-0.122	-1.89	1.41	-2.16	0.0704	0.162	-2.23	-4.69	-4.39	1.12e-05	0.00347	-3.53	-11.6	-1.87	0.0615	0.271	-1.26	-2.39	-2.73	0.00626	0.105	-2.27	-4.83	-3.03	0.00241	0.028	Fggy	AACATCATCTTGTCACATGG	75578	FGGY carbohydrate kinase domain containing
Angel2_CCTCTCGCAGGATTTACTGG	2.82	1.26	1.23	-1.69	0.325	-1.18	0.28	0.444	-1.57	-2.97	-3.38	0.000728	0.0362	-2.68	-6.43	0.893	0.372	0.659	0.583	1.5	-4	6.27e-05	0.00765	-3.27	-9.63	-4.78	1.78e-06	0.000189	Angel2	CCTCTCGCAGGATTTACTGG	52477	angel homolog 2
Mplkip_ACTCCCGTACCCGTCCCGCG	2.51	5.57	2.98	1.49	2.21	5.35	0.00136	0.0291	3.06	8.36	-1.14	0.256	0.576	-0.678	-1.6	2.51	0.012	0.114	1.24	2.36	-3.13	0.00178	0.0543	-1.92	-3.78	-3.91	9.23e-05	0.00321	Mplkip	ACTCCCGTACCCGTCCCGCG	66308	M-phase specific PLK1 intereacting protein
Ppara_GATTTCTCAGTCCATCGGTG	3.21	5.57	5.6	4.55	3.8	4.06	0.00565	0.0627	2.36	5.15	1.55	0.121	0.41	0.68	1.6	4.33	1.47e-05	0.00235	1.72	3.29	-2.27	0.0233	0.2	-1.04	-2.05	-2.92	0.00355	0.0363	Ppara	GATTTCTCAGTCCATCGGTG	19013	peroxisome proliferator activated receptor alpha
Krt36_CTGACATCAATGGTCTACGC	2.11	3.4	1.84	3.32	3.54	0.994	0.356	0.525	1.31	2.48	0.867	0.386	0.69	0.461	1.38	-3.55	0.000379	0.0169	-1.91	-3.75	3.99	6.71e-05	0.00795	2.37	5.17	4.85	1.21e-06	0.000143	Krt36	CTGACATCAATGGTCTACGC	16673	keratin 36
Olfr1276_AAGAGTATTGCCCAGCACAA	3.13	0.388	3.65	0.736	1.67	-2.94	0.0235	0.0858	-2.75	-6.71	-0.744	0.457	0.74	-0.496	-1.41	3.36	0.000793	0.0256	1.78	3.43	-3.35	0.000799	0.0344	-2.28	-4.84	-4.3	1.69e-05	0.000975	Olfr1276	AAGAGTATTGCCCAGCACAA	258390	olfactory receptor 1276
Olfr657_TCTTGAACAATAATTCCGCT	1.93	-2.38	0.65	-1.7	0.369	-3.81	0.00763	0.0665	-4.31	-19.8	-3.08	0.00205	0.0592	-2.56	-5.91	0.64	0.522	0.767	0.454	1.37	-3.5	0.000472	0.0259	-3.02	-8.09	-4.17	3.07e-05	0.00148	Olfr657	TCTTGAACAATAATTCCGCT	258309	olfactory receptor 657
Sh2b1_GATGGACTCATCGATTTGAG	1.93	2.57	4.72	2.38	3.11	0.63	0.55	0.703	0.691	1.61	-1.74	0.0811	0.343	-1.04	-2.05	2.9	0.00377	0.0613	1.34	2.54	-3.95	7.72e-05	0.00873	-2.38	-5.2	-4.96	6.98e-07	9.38e-05	Sh2b1	GATGGACTCATCGATTTGAG	20399	SH2B adaptor protein 1
Rsu1_AGGTTGAACACGCTGCCTCG	3.58	5.25	4.38	3.28	4.03	2.45	0.0465	0.123	1.69	3.22	-2.61	0.00896	0.122	-1.13	-2.19	1.32	0.188	0.477	0.474	1.39	-3.61	0.000311	0.0206	-1.61	-3.04	-4.35	1.35e-05	0.000838	Rsu1	AGGTTGAACACGCTGCCTCG	20163	Ras suppressor protein 1
Arpc5l_ATTCGTCGATATCCACGCGG	2.78	0.402	4.05	1.06	2.66	-2.27	0.0604	0.146	-2.37	-5.17	-1.92	0.0551	0.287	-1.28	-2.43	2.13	0.0331	0.197	1.11	2.16	-3.53	0.000416	0.0241	-2.39	-5.25	-4.38	1.21e-05	0.000779	Arpc5l	ATTCGTCGATATCCACGCGG	74192	actin related protein 2/3 complex, subunit 5-like
Dynap_CTTGAATGTTGAGCAAAACG	2.07	6.04	3.66	5.34	3.92	7.61	0.000183	0.0082	3.97	15.7	2.77	0.00559	0.0967	1.32	2.5	-0.641	0.522	0.766	-0.31	-1.24	3.12	0.00182	0.0549	1.63	3.1	3.77	0.000163	0.00477	Dynap	CTTGAATGTTGAGCAAAACG	75577	dynactin associated protein
Cabp5_AGCATTTCTTGAATTTGACA	2.02	-1.44	1.87	-0.827	1.11	-3.31	0.0144	0.0731	-3.46	-11	-2.59	0.00959	0.126	-1.96	-3.89	1.19	0.236	0.533	0.73	1.66	-3.47	0.000523	0.0272	-2.69	-6.45	-4.18	2.88e-05	0.00142	Cabp5	AGCATTTCTTGAATTTGACA	29865	calcium binding protein 5
Abhd16a_ACCATGTTTGTGGACCGACG	2.55	6.87	1.79	3.17	2	14	4.23e-06	0.000816	4.33	20.1	1.5	0.133	0.428	0.835	1.78	-1.6	0.111	0.366	-0.923	-1.9	2.79	0.00533	0.096	1.76	3.38	3.4	0.00068	0.0123	Abhd16a	ACCATGTTTGTGGACCGACG	193742	abhydrolase domain containing 16A
Vps36_TTTCATCAGCGCCAAAATCG	2.2	-1.02	1.44	-0.391	1.34	-3.1	0.0191	0.0792	-3.22	-9.33	-3.05	0.00232	0.0626	-2.34	-5.08	0.763	0.445	0.715	0.476	1.39	-3.58	0.000342	0.0219	-2.82	-7.06	-4.27	1.99e-05	0.0011	Vps36	TTTCATCAGCGCCAAAATCG	70160	vacuolar protein sorting 36
Usp17lb_GAAGGCAGAAGAGCTATGTG	1.72	-1.59	-2.67	-0.201	0.384	-2.6	0.0377	0.109	-3.31	-9.91	-0.424	0.672	0.865	-0.321	-1.25	-4.23	2.29e-05	0.00306	-3.1	-8.59	3.36	0.000793	0.0343	2.78	6.88	4.14	3.51e-05	0.00163	Usp17lb	GAAGGCAGAAGAGCTATGTG	381944	ubiquitin specific peptidase 17-like B
AU019823_AGATGGAGGATGCTTACCAG	1.94	-3.54	-1.64	0.187	-0.475	-3.63	0.00953	0.0684	-5.48	-44.6	1.79	0.0741	0.329	1.31	2.47	-1.96	0.0503	0.245	-1.43	-2.69	3.36	0.000767	0.0335	2.73	6.65	4.1	4.07e-05	0.00179	AU019823	AGATGGAGGATGCTTACCAG	270156	expressed sequence AU019823
Gdpd4_TGTCCCCAGATAAACAACCC	2.73	-0.531	0.128	2.4	1.24	-3.53	0.0108	0.0694	-3.27	-9.61	1.68	0.0939	0.366	1.02	2.03	-2.08	0.0378	0.212	-1.3	-2.47	3.38	0.000716	0.0323	2.32	5	4.12	3.79e-05	0.00171	Gdpd4	TGTCCCCAGATAAACAACCC	233537	glycerophosphodiester phosphodiesterase domain containing 4
Ercc4_TCTTGGGAAGCCATTCGACA	3.53	-0.0946	3.31	0.787	2.48	-4.06	0.00561	0.0625	-3.62	-12.3	-2.16	0.0311	0.219	-1.44	-2.71	1.53	0.125	0.389	0.806	1.75	-3.31	0.000935	0.0378	-2.25	-4.74	-4.04	5.33e-05	0.00215	Ercc4	TCTTGGGAAGCCATTCGACA	50505	excision repair cross-complementing rodent repair deficiency, complementation group 4
Ctla2a_AAGACACAGAAGACTCGTGT	2.89	0.337	3.51	1.27	2.48	-2.63	0.0363	0.106	-2.55	-5.84	-1.65	0.0997	0.376	-0.991	-1.99	2.36	0.0183	0.143	1.09	2.13	-3.43	0.000614	0.0299	-2.08	-4.23	-4.29	1.79e-05	0.00102	Ctla2a	AAGACACAGAAGACTCGTGT	13024	cytotoxic T lymphocyte-associated protein 2 alpha
Ell_TGTCGCGGCCAATATTGGAG	2.44	0.686	1.74	-1.38	1.51	-1.61	0.154	0.287	-1.76	-3.39	-3.38	0.000723	0.0361	-2.73	-6.65	0.749	0.454	0.721	0.492	1.41	-3.9	9.75e-05	0.0102	-3.23	-9.35	-4.63	3.59e-06	0.000321	Ell	TGTCGCGGCCAATATTGGAG	13716	elongation factor RNA polymerase II
Msrb1_GTGTGCGTACTTCGAGTGAC	3.67	1.23	2.44	4.18	3.67	-2.62	0.0368	0.107	-2.44	-5.41	1.39	0.165	0.472	0.692	1.62	-2.52	0.0117	0.112	-1.3	-2.46	3.54	4e-04	0.0236	1.99	3.98	4.3	1.69e-05	0.000976	Msrb1	GTGTGCGTACTTCGAGTGAC	27361	methionine sulfoxide reductase B1
Slc43a1_GGATATCCCTGGTACCTCAG	2.44	5.3	5.6	4.65	4.11	5.16	0.00165	0.0326	2.86	7.28	2.44	0.0147	0.155	0.894	1.86	4.51	6.39e-06	0.00143	1.51	2.85	-1.6	0.11	0.414	-0.618	-1.54	-2.12	0.0341	0.151	Slc43a1	GGATATCCCTGGTACCTCAG	72401	solute carrier family 43, member 1
Wipf1_GGGGCTTGTCATCCAAGGCT	2.59	0.352	1.82	-0.474	0.402	-2.32	0.0561	0.139	-2.24	-4.71	-1.3	0.195	0.51	-0.898	-1.86	2.81	0.00498	0.0715	1.55	2.94	-3.47	0.000515	0.027	-2.45	-5.47	-4.38	1.21e-05	0.000779	Wipf1	GGGGCTTGTCATCCAAGGCT	215280	WAS/WASL interacting protein family, member 1
Gchfr_CGAGTGTTCATCACCCACCA	2.25	4.89	2.78	4.45	3.86	2.84	0.0272	0.0918	2.62	6.15	2.16	0.0307	0.218	1.07	2.1	-1.7	0.0899	0.33	-0.864	-1.82	3.49	0.000474	0.026	1.94	3.83	4.24	2.19e-05	0.00117	Gchfr	CGAGTGTTCATCACCCACCA	320415	GTP cyclohydrolase I feedback regulator
Klk6_GGGTGGGAGTCCTTCAAACA	1.25	-4.33	-2.07	0.779	-1	-3.23	0.016	0.075	-5.59	-48.1	2.15	0.0317	0.221	1.54	2.9	-1.66	0.0972	0.343	-1.21	-2.32	3.41	0.000639	0.0305	2.75	6.74	4.17	3.06e-05	0.00148	Klk6	GGGTGGGAGTCCTTCAAACA	16612 /// 19144	kallikrein 1 /// kallikrein related-peptidase 6
Jmjd1c_AATACAAGGAGGAACATCGT	1.91	1.33	1.36	2.88	3.78	-0.535	0.61	0.751	-0.587	-1.5	-0.532	0.595	0.825	-0.3	-1.23	-4.84	1.28e-06	0.000512	-2.78	-6.85	3.91	9.19e-05	0.00975	2.48	5.56	4.75	2.07e-06	0.000215	Jmjd1c	AATACAAGGAGGAACATCGT	108829	jumonji domain containing 1C
Yipf3_GCTTTCACCCCACAGCGGGA	2.32	3.98	-1.36	2.3	-0.00294	1.72	0.132	0.257	1.66	3.16	1.56	0.118	0.405	0.861	1.82	-2.57	0.0101	0.104	-1.69	-3.23	3.7	0.000214	0.0163	2.55	5.86	4.53	6.04e-06	0.000467	Yipf3	GCTTTCACCCCACAGCGGGA	28064	Yip1 domain family, member 3
Meox2_ATAATCCCCTGGTGCGCACG	3.96	5.7	4.2	5.6	5.11	3.42	0.0125	0.071	1.75	3.36	1.4	0.161	0.468	0.547	1.46	-2.36	0.0184	0.143	-0.935	-1.91	3.42	0.000634	0.0305	1.48	2.79	4.14	3.43e-05	0.0016	Meox2	ATAATCCCCTGGTGCGCACG	17286	mesenchyme homeobox 2
Irx2_CGTACCGTAAGAACGCTACG	4.09	6.82	5.18	6.46	5.11	9.31	5.45e-05	0.00375	2.73	6.62	3.59	0.000331	0.0238	1.09	2.13	0.7	0.484	0.741	0.222	1.17	2.54	0.0112	0.139	0.87	1.83	3.13	0.00173	0.0227	Irx2	CGTACCGTAAGAACGCTACG	16372	Iroquois related homeobox 2 (Drosophila)
Speer4d_CACCAAACATTGGTGAATGA	2.56	-0.561	-1.52	-0.317	0.735	-3.13	0.0183	0.078	-3.12	-8.71	-1.63	0.102	0.38	-1.15	-2.22	-4.41	1.06e-05	0.00191	-3.01	-8.07	2.4	0.0162	0.167	1.86	3.63	2.99	0.00281	0.0311	Speer4d	CACCAAACATTGGTGAATGA	360220	spermatogenesis associated glutamate (E)-rich protein 4D
Shox2_TCCAGACGCTTTCATGCGCG	3.96	1.76	3.49	1.18	3.02	-1.67	0.142	0.27	-2.22	-4.66	-3.06	0.00219	0.0613	-1.85	-3.6	1.03	0.302	0.599	0.462	1.38	-3.83	0.00013	0.0122	-2.31	-4.96	-4.57	4.79e-06	0.000389	Shox2	TCCAGACGCTTTCATGCGCG	20429	short stature homeobox 2
4931429L15Rik_GACTGCTCTTGTCTAGACCA	2.72	6.31	4.35	3.11	3.62	9.73	4.17e-05	0.00321	3.59	12.1	-0.691	0.489	0.763	-0.343	-1.27	2.72	0.0065	0.0823	1.12	2.17	-2.86	0.0042	0.0855	-1.46	-2.75	-3.62	0.000291	0.00705	4931429L15Rik	GACTGCTCTTGTCTAGACCA	74361	RIKEN cDNA 4931429L15 gene
Kdelc2_GAGATACAGGATGCACGAGA	0.0664	2.79	1.43	2.97	1.9	2.4	0.05	0.129	2.67	6.38	2.12	0.0336	0.227	1.31	2.47	-1.82	0.0695	0.289	-1.14	-2.21	3.57	0.000356	0.0223	2.45	5.47	4.34	1.45e-05	0.000888	Kdelc2	GAGATACAGGATGCACGAGA	68304	KDEL (Lys-Asp-Glu-Leu) containing 2
Nomo1_ATCCACTCGCAGCTCCACGT	2.94	6.19	3.25	4.13	4.97	6.52	0.000451	0.0142	3.23	9.41	-1.45	0.148	0.45	-0.591	-1.51	-3.92	8.82e-05	0.00721	-1.6	-3.03	2.22	0.0266	0.213	1.01	2.01	2.71	0.00677	0.0549	Nomo1	ATCCACTCGCAGCTCCACGT	211548	nodal modulator 1
Pwp1_ACCCAACAGAGACTCGCCAA	2.31	4.94	0.935	-0.839	0.648	4.08	0.00553	0.0623	2.63	6.18	-2.51	0.0121	0.14	-2.01	-4.04	1.15	0.252	0.55	0.779	1.72	-3.36	0.000775	0.0338	-2.79	-6.93	-4.05	5.09e-05	0.00208	Pwp1	ACCCAACAGAGACTCGCCAA	103136	PWP1 homolog, endonuclein
Mfsd9_CGGGAGCTCACAGCACTAGA	2.25	5.03	2.17	4.29	3.69	4.1	0.00535	0.0618	2.78	6.85	1.21	0.225	0.544	0.612	1.53	-2.46	0.014	0.123	-1.3	-2.47	3.33	0.000867	0.036	1.91	3.77	4.04	5.29e-05	0.00214	Mfsd9	CGGGAGCTCACAGCACTAGA	211798	major facilitator superfamily domain containing 9
Zfp280b_AGAGCTGATCTTCGTAGGGG	2.77	5.49	5.76	4.91	3.88	4.67	0.00278	0.0459	2.72	6.57	3.06	0.00224	0.0617	1.31	2.49	4.77	1.84e-06	0.000635	1.9	3.73	-1.3	0.192	0.527	-0.584	-1.5	-1.74	0.0814	0.256	Zfp280b	AGAGCTGATCTTCGTAGGGG	64453	zinc finger protein 280B
Mettl6_AAGGGCAGTTGACTACGTGA	2.75	4.41	3.99	1.72	3.64	1.7	0.137	0.263	1.65	3.14	-2.48	0.013	0.145	-1.62	-3.08	1.63	0.103	0.353	0.846	1.8	-3.72	0.000197	0.0157	-2.47	-5.53	-4.52	6.08e-06	0.000468	Mettl6	AAGGGCAGTTGACTACGTGA	67011	methyltransferase like 6
Adam26b_ACATTGTAGCACATGAGATG	3.44	6.2	2.53	4.33	3.06	7.25	0.000244	0.00987	2.76	6.76	1.6	0.11	0.393	0.784	1.72	-1.78	0.0749	0.3	-0.931	-1.91	3.04	0.00238	0.0641	1.71	3.28	3.7	0.000212	0.00569	Adam26b	ACATTGTAGCACATGAGATG	382007	a disintegrin and metallopeptidase domain 26B
Tmem178b_CATTTCACTGTGCACATGTG	3.99	6	4.85	5.05	6.3	3.48	0.0116	0.0702	2.01	4.04	-1.86	0.0628	0.305	-0.706	-1.63	-4.47	7.8e-06	0.00163	-1.58	-3	2.15	0.0312	0.23	0.877	1.84	2.75	0.00594	0.0505	Tmem178b	CATTTCACTGTGCACATGTG	434008	transmembrane protein 178B
Ubr1_TAGATGCATACTTCTACTGG	1.97	-1.59	-2.5	-1.08	0.63	-3.13	0.0184	0.0781	-3.56	-11.8	-1.53	0.126	0.418	-1.24	-2.36	-4.41	1.01e-05	0.00187	-3.35	-10.2	2.42	0.0155	0.164	2.11	4.33	3.06	0.00219	0.0263	Ubr1	TAGATGCATACTTCTACTGG	22222	ubiquitin protein ligase E3 component n-recognin 1
Satb1_GCATCTGTCACATACGACAG	2.69	0.707	1.53	3.49	2.91	-2.16	0.0702	0.162	-1.98	-3.94	1.22	0.224	0.543	0.559	1.47	-2.79	0.00529	0.0737	-1.45	-2.74	3.63	0.000279	0.0194	2.01	4.03	4.41	1.03e-05	7e-04	Satb1	GCATCTGTCACATACGACAG	20230	special AT-rich sequence binding protein 1
Apobr_TAAGCTTGAAGGAATATCCT	3.26	6.25	5.37	3.8	4.92	8.37	0.000104	0.00569	2.99	7.93	-1.89	0.0592	0.296	-0.819	-1.76	1.43	0.154	0.432	0.506	1.42	-2.98	0.0029	0.0712	-1.32	-2.5	-3.63	0.000282	0.00693	Apobr	TAAGCTTGAAGGAATATCCT	171504	apolipoprotein B receptor
Mppe1_ATTGGCTGGACAAATTACGA	1.78	-2.14	-2.83	-0.0883	-0.319	-3.06	0.02	0.0807	-3.92	-15.1	0.517	0.605	0.831	0.368	1.29	-3.4	0.000663	0.0229	-2.47	-5.52	3.54	0.000403	0.0236	2.83	7.13	4.31	1.66e-05	0.000964	Mppe1	ATTGGCTGGACAAATTACGA	225651	metallophosphoesterase 1
Osgin2_ACTGGATATCTAGCAAACGA	1.23	-2.38	-1.38	-3.41	-0.855	-3.14	0.018	0.0775	-3.61	-12.3	-4.05	5.18e-05	0.00861	-3.27	-9.64	-1.22	0.222	0.518	-0.849	-1.8	-2.88	0.00395	0.0829	-2.42	-5.35	-3.3	0.000984	0.0157	Osgin2	ACTGGATATCTAGCAAACGA	209212	oxidative stress induced growth inhibitor family member 2
Tns2_CCGTCCAGCAGGCTACCGGG	3.33	7.03	5.48	4.61	4.19	12.1	1.11e-05	0.00149	3.7	13	1.03	0.303	0.62	0.427	1.34	3.63	0.000286	0.0143	1.34	2.53	-2.11	0.0348	0.242	-0.91	-1.88	-2.72	0.00657	0.0539	Tns2	CCGTCCAGCAGGCTACCGGG	209039	tensin 2
Omt2a_GAAAGTGCACCTGGAATCGT	3.16	-0.553	2.64	0.646	2.1	-3.85	0.00723	0.0662	-3.72	-13.1	-2.13	0.0328	0.225	-1.57	-2.97	1.57	0.118	0.377	0.932	1.91	-3.33	0.000875	0.0363	-2.5	-5.67	-4.06	4.97e-05	0.00205	Omt2a	GAAAGTGCACCTGGAATCGT	18379	oocyte maturation, alpha
Raver1_TCCACATCACTGAAGCCAGG	1.62	-1.44	-0.285	-2.53	1.4	-2.84	0.0272	0.0918	-3.07	-8.38	-4.25	2.1e-05	0.0051	-3.37	-10.4	-1.99	0.0468	0.236	-1.31	-2.48	-2.52	0.0117	0.142	-2.06	-4.17	-2.76	0.00571	0.0492	Raver1	TCCACATCACTGAAGCCAGG	71766	ribonucleoprotein, PTB-binding 1
Ccdc65_CAAGTGACTACGCAGAGCGT	2.83	5.19	4.82	2.85	4.11	3.02	0.0214	0.0825	2.39	5.25	-2.23	0.0256	0.2	-1.26	-2.4	1.57	0.115	0.374	0.738	1.67	-3.47	0.000526	0.0273	-2	-4	-4.2	2.68e-05	0.00134	Ccdc65	CAAGTGACTACGCAGAGCGT	105833	coiled-coil domain containing 65
Cep70_AAATAATCACTGGAGCTCGT	1.33	1.69	1.69	-0.889	1.27	0.42	0.688	0.809	0.369	1.29	-3	0.00272	0.0678	-2.08	-4.22	1.59	0.113	0.369	0.834	1.78	-4.21	2.6e-05	0.00434	-2.91	-7.53	-5.07	3.88e-07	6.02e-05	Cep70	AAATAATCACTGGAGCTCGT	68121	centrosomal protein 70
Lrrc20_GAAAGCGGCTCAGATACCCT	2.82	2.3	2.88	5.26	2.97	-0.546	0.604	0.746	-0.541	-1.45	4.05	5.13e-05	0.00858	2.23	4.7	-0.576	0.564	0.793	-0.325	-1.25	4.21	2.5e-05	0.00425	2.56	5.89	5.1	3.32e-07	5.36e-05	Lrrc20	GAAAGCGGCTCAGATACCCT	216011	leucine rich repeat containing 20
Klf10_CTGACTTCGAACCCTCCCAA	2.53	5.08	4.58	2.76	3.52	4.18	0.00491	0.0605	2.55	5.84	-1.21	0.226	0.545	-0.742	-1.67	2.51	0.0121	0.114	1.29	2.44	-3.24	0.00118	0.0429	-2.03	-4.08	-4.02	5.79e-05	0.00228	Klf10	CTGACTTCGAACCCTCCCAA	21847	Kruppel-like factor 10
Cyp26b1_ACTGCTGGTATACCTCAAAG	2.05	3.14	2.71	-0.644	1.31	0.921	0.39	0.559	1.1	2.14	-2.75	0.00587	0.0993	-2.23	-4.7	1.59	0.111	0.366	1.05	2.08	-3.97	7.19e-05	0.00832	-3.29	-9.76	-4.8	1.57e-06	0.000171	Cyp26b1	ACTGCTGGTATACCTCAAAG	232174	cytochrome P450, family 26, subfamily b, polypeptide 1
Micu3_GGGCGAGCTGAGCATCGCGG	2.86	6.24	5.19	3.92	3.8	9.11	6.21e-05	0.00407	3.37	10.4	0.294	0.769	0.911	0.126	1.09	3.64	0.000277	0.0141	1.39	2.62	-2.8	0.00511	0.0936	-1.26	-2.4	-3.55	0.00039	0.00855	Micu3	GGGCGAGCTGAGCATCGCGG	78506	mitochondrial calcium uptake family, member 3
Mrpl22_TGGCGAACCTCGGAGACCAG	3.17	-1.59	-0.835	1.5	1	-4.58	0.0031	0.0489	-4.76	-27.2	1	0.315	0.632	0.637	1.55	-2.61	0.00896	0.0975	-1.76	-3.4	3.28	0.00104	0.0399	2.4	5.28	3.98	6.81e-05	0.00256	Mrpl22	TGGCGAACCTCGGAGACCAG	216767	mitochondrial ribosomal protein L22
Nt5dc3_GAAGTCATAGACATGTATGA	3.13	6.41	4.9	5.3	3.78	9.87	3.82e-05	0.00307	3.28	9.72	3.91	9.24e-05	0.0121	1.83	3.56	2.26	0.024	0.165	1.03	2.04	1.61	0.106	0.408	0.802	1.74	1.89	0.0593	0.212	Nt5dc3	GAAGTCATAGACATGTATGA	103466	5'-nucleotidase domain containing 3
Depdc1a_TAATATTCAAATGTAAGTAG	-0.141	-2.38	0.515	-2.28	-0.328	-1.96	0.0942	0.2	-2.24	-4.72	-2.47	0.0134	0.148	-2.11	-4.32	1.55	0.121	0.382	1.14	2.2	-3.66	0.000248	0.018	-3.25	-9.5	-4.44	9.04e-06	0.00063	Depdc1a	TAATATTCAAATGTAAGTAG	76131	DEP domain containing 1a
Slco1a1_AGCAACTGGGAAATTATCAC	1.71	-1.81	-1.07	1.3	0.776	-3.14	0.018	0.0775	-3.52	-11.5	0.741	0.459	0.741	0.48	1.4	-3.11	0.0019	0.0418	-2.1	-4.3	3.49	0.000484	0.0262	2.58	6	4.24	2.29e-05	0.00121	Slco1a1	AGCAACTGGGAAATTATCAC	28248	solute carrier organic anion transporter family, member 1a1
Zfp119b_ACCCCCTTTGTGAAAAGAGG	2.81	6.16	4.31	3.73	2.38	9.04	6.53e-05	0.00419	3.35	10.2	2.13	0.0333	0.226	1.06	2.09	4.11	4e-05	0.00438	1.86	3.64	-1.53	0.126	0.439	-0.798	-1.74	-2.03	0.0428	0.174	Zfp119b	ACCCCCTTTGTGAAAAGAGG	240120	zinc finger protein 119b
Olfr1084_TCGTGTCTCATAAAGTATGT	2.15	0.239	-0.154	-1.8	2.05	-1.59	0.159	0.294	-1.91	-3.75	-4.79	1.64e-06	0.00104	-3.9	-14.9	-2.81	0.00496	0.0713	-1.95	-3.87	-2.3	0.0215	0.193	-1.94	-3.85	-2.47	0.0134	0.0844	Olfr1084	TCGTGTCTCATAAAGTATGT	258235	olfactory receptor 1084
Ptgir_CATAGGCCACAAACACTGCA	1.67	-1.02	-1.93	0.608	0.429	-2.77	0.0298	0.0959	-2.69	-6.47	0.621	0.535	0.791	0.432	1.35	-3.32	0.000898	0.0275	-2.35	-5.1	3.56	0.000376	0.0228	2.78	6.88	4.33	1.5e-05	0.000906	Ptgir	CATAGGCCACAAACACTGCA	19222	prostaglandin I receptor (IP)
Wac_TCCACTGGTGAACCCACTAG	1.5	-1.81	-2.36	0.287	0.634	-2.55	0.0406	0.114	-3.31	-9.92	-1.15	0.25	0.57	-0.829	-1.78	-4.35	1.37e-05	0.00226	-3.05	-8.26	2.8	0.00505	0.0933	2.22	4.65	3.47	0.000529	0.0104	Wac	TCCACTGGTGAACCCACTAG	225131	WW domain containing adaptor with coiled-coil
Flna_CCACTGAAAATGGACTCTTG	3.34	5.07	5.35	4.19	4.15	2.38	0.0517	0.132	1.7	3.25	-0.911	0.362	0.671	-0.441	-1.36	3.13	0.00173	0.0394	1.32	2.5	-3.53	0.000423	0.0244	-1.76	-3.39	-4.37	1.24e-05	0.000789	Flna	CCACTGAAAATGGACTCTTG	192176	filamin, alpha
Uts2_TCTGTACCCCACAGTGCTTG	4.16	7.23	4.02	5.17	5.1	9.84	3.89e-05	0.0031	3.06	8.36	0.382	0.703	0.881	0.157	1.11	-2.95	0.00313	0.0555	-1.23	-2.35	3.03	0.00247	0.0652	1.39	2.62	3.67	0.000239	0.00616	Uts2	TCTGTACCCCACAGTGCTTG	24111	urotensin 2
Rhox1_TCATGGCCTTCTCGGGTACA	2.51	-1.32	1.28	3.63	2.21	-3.71	0.00862	0.0677	-3.84	-14.3	2.56	0.0106	0.132	1.58	2.98	-1.16	0.247	0.544	-0.734	-1.66	3.36	0.000782	0.034	2.31	4.96	4.08	4.42e-05	0.0019	Rhox1	TCATGGCCTTCTCGGGTACA	385343	reproductive homeobox 1
Slc46a3_TGCTGGAATGAGGTTTACAT	3.61	5.78	3.69	4.86	4.54	4.82	0.00236	0.0416	2.18	4.52	1.38	0.166	0.474	0.499	1.41	-2.19	0.0286	0.182	-0.857	-1.81	3.21	0.00131	0.0456	1.36	2.56	3.92	8.91e-05	0.00311	Slc46a3	TGCTGGAATGAGGTTTACAT	71706	solute carrier family 46, member 3
Il22ra2_ATACGAGCTGTATTACGGGA	2.9	4.96	5.04	4.28	3.77	2.83	0.0274	0.0922	2.06	4.16	0.864	0.388	0.691	0.341	1.27	4.32	1.56e-05	0.00241	1.52	2.86	-2.85	0.00437	0.0875	-1.18	-2.26	-3.64	0.000271	0.00675	Il22ra2	ATACGAGCTGTATTACGGGA	237310	interleukin 22 receptor, alpha 2
Tgm5_GACCGGCTTGTTGTCCGCCG	3.81	5.81	3.46	5.08	3.36	4.58	0.0031	0.0488	1.99	3.98	3.97	7.2e-05	0.0106	1.61	3.04	0.203	0.839	0.937	0.0888	1.06	3.23	0.00123	0.0438	1.52	2.86	4.04	5.33e-05	0.00215	Tgm5	GACCGGCTTGTTGTCCGCCG	74176	transglutaminase 5
Cmip_TCGATGACCACCATAGACCG	3.63	6.72	5.41	6.24	5.71	8.14	0.000122	0.00636	3.08	8.44	1.51	0.13	0.423	0.462	1.38	-1.79	0.0732	0.296	-0.561	-1.47	2.98	0.00292	0.0713	1.02	2.03	3.63	0.000286	0.00699	Cmip	TCGATGACCACCATAGACCG	74440	c-Maf inducing protein
Frmd4a_TAAGGGTGACTTGTCATAGT	2.31	5.33	3.25	5.28	3.84	4.91	0.00214	0.0389	3.03	8.16	2.28	0.0224	0.188	1.22	2.33	-1.25	0.211	0.506	-0.67	-1.59	3.24	0.00118	0.0429	1.89	3.72	3.91	9.12e-05	0.00317	Frmd4a	TAAGGGTGACTTGTCATAGT	209630	FERM domain containing 4A
Pphln1_TTCTTCAGAGAATCCCCTGT	4.04	7.51	6.79	6.34	5.85	15.1	2.7e-06	0.000612	3.48	11.2	0.415	0.678	0.869	0.141	1.1	3.34	0.000842	0.0264	1.04	2.05	-2.53	0.0114	0.14	-0.898	-1.86	-3.15	0.00163	0.0219	Pphln1	TTCTTCAGAGAATCCCCTGT	223828	periphilin 1
Ctns_CCCAAGGGTGATGTCGACGT	3.25	5.27	2.64	4.39	4.02	3.6	0.00998	0.0688	2.01	4.03	0.47	0.638	0.848	0.221	1.17	-3.33	0.000872	0.027	-1.68	-3.2	3.49	0.000489	0.0263	1.9	3.73	4.21	2.6e-05	0.00132	Ctns	CCCAAGGGTGATGTCGACGT	83429	cystinosis, nephropathic
Cnep1r1_GTTCCATAATGACGTGAAGA	2.42	0.0311	0.6	2.95	1.61	-2.73	0.0316	0.0988	-2.39	-5.24	2.48	0.0131	0.146	1.44	2.72	-1.4	0.162	0.443	-0.851	-1.8	3.48	0.000501	0.0267	2.29	4.91	4.25	2.16e-05	0.00116	Cnep1r1	GTTCCATAATGACGTGAAGA	382030	CTD nuclear envelope phosphatase 1 regulatory subunit 1
Kcnn1_CTGGCGTATCGCCATGACGT	4.72	6.77	5.44	6.67	6.32	5.05	0.00185	0.0354	2.06	4.18	0.0569	0.955	0.984	0.015	1.01	-3.84	0.000123	0.00871	-1.08	-2.11	3.59	0.000335	0.0218	1.09	2.13	4.32	1.55e-05	0.000923	Kcnn1	CTGGCGTATCGCCATGACGT	84036	potassium intermediate/small conductance calcium-activated channel, subfamily N, member 1
Dmgdh_TGGGATGTGGAGACTCCACA	2.92	5.69	3.24	5.22	3.92	4.96	0.00203	0.0375	2.77	6.82	2.03	0.0429	0.255	1.05	2.07	-1.5	0.133	0.401	-0.808	-1.75	3.22	0.00128	0.0451	1.86	3.63	3.9	9.79e-05	0.00334	Dmgdh	TGGGATGTGGAGACTCCACA	74129	dimethylglycine dehydrogenase precursor
Zfp329_AATGCTCCCCCAAATTAACA	0.938	-1.22	0.872	-1.99	-0.254	-2.08	0.0794	0.177	-2.16	-4.47	-1.93	0.0533	0.283	-1.61	-3.05	2.09	0.037	0.209	1.48	2.79	-3.58	0.000338	0.0218	-3.09	-8.49	-4.39	1.14e-05	0.000747	Zfp329	AATGCTCCCCCAAATTAACA	67230	zinc finger protein 329
Serpina11_TCTATACAAGCAACTAGCAG	2.14	1.23	3	-0.681	1.64	-0.757	0.475	0.639	-0.918	-1.89	-2.23	0.0255	0.199	-1.77	-3.42	2.23	0.0261	0.173	1.41	2.66	-3.94	8.07e-05	0.00899	-3.18	-9.09	-4.85	1.23e-06	0.000144	Serpina11	TCTATACAAGCAACTAGCAG	380780	serine (or cysteine) peptidase inhibitor, clade A (alpha-1 antiproteinase, antitrypsin), member 11
Itfg1_CCTCAACTCCGACAAACAGA	1.68	-1.77	-1.12	-2.9	0.383	-2.71	0.0323	0.0999	-3.45	-10.9	-4.21	2.51e-05	0.00571	-3.53	-11.5	-1.59	0.112	0.367	-1.16	-2.24	-2.7	0.00696	0.11	-2.37	-5.16	-3.07	0.00212	0.0258	Itfg1	CCTCAACTCCGACAAACAGA	71927	integrin alpha FG-GAP repeat containing 1
Rerg_AGTACGATCCAACCCTCGGT	2.93	0.773	4.51	2.02	3	-2.6	0.038	0.109	-2.16	-4.46	-1.21	0.228	0.547	-0.747	-1.68	2.82	0.00487	0.0706	1.39	2.63	-3.4	0.000674	0.0314	-2.14	-4.41	-4.28	1.83e-05	0.00103	Rerg	AGTACGATCCAACCCTCGGT	232441	RAS-like, estrogen-regulated, growth-inhibitor
Krt83_CAAGTGTTGTGAGAGCAACA	1.99	-2.14	-1.83	-0.34	0.648	-3.56	0.0104	0.069	-4.13	-17.5	-0.769	0.442	0.729	-0.486	-1.4	-3.98	6.81e-05	0.00623	-2.63	-6.18	2.99	0.0028	0.0701	2.14	4.41	3.58	0.000342	0.00786	Krt83	CAAGTGTTGTGAGAGCAACA	406219 /// 100126226	keratin 87 /// keratin 83
Dvl3_CCACCTTCGATGGAACGCAC	2.27	0.916	2.28	4.31	4	-1.55	0.167	0.306	-1.36	-2.56	0.963	0.335	0.649	0.513	1.43	-3.2	0.00136	0.0346	-1.72	-3.3	3.78	0.000155	0.0136	2.24	4.71	4.59	4.44e-06	0.000368	Dvl3	CCACCTTCGATGGAACGCAC	13544	dishevelled segment polarity protein 3
Gramd1c_TTCCCGGCTCTCTTTATACA	1.21	4.33	4.05	2.66	1.79	3.69	0.00891	0.068	3.12	8.69	0.952	0.341	0.654	0.578	1.49	4.22	2.39e-05	0.00316	2.23	4.68	-2.63	0.00864	0.122	-1.65	-3.13	-3.41	0.00066	0.0121	Gramd1c	TTCCCGGCTCTCTTTATACA	207798	GRAM domain containing 1C
Agtrap_CACATGCACCGTGAACGAGG	1.78	-2.38	-1.41	1.11	0.921	-3.61	0.00982	0.0687	-4.16	-17.8	0.9	0.368	0.676	0.565	1.48	-2.84	0.0045	0.0675	-1.89	-3.69	3.39	0.000691	0.0317	2.45	5.47	4.12	3.81e-05	0.00171	Agtrap	CACATGCACCGTGAACGAGG	11610	angiotensin II, type I receptor-associated protein
Nop58_CCAACCATGACTGTAACGTT	0.953	-3.17	-0.322	-2.58	-1.78	-2.58	0.0392	0.111	-4.13	-17.5	-2.02	0.0439	0.258	-1.69	-3.23	1.88	0.06	0.268	1.37	2.58	-3.49	0.000479	0.0261	-3.06	-8.34	-4.27	1.99e-05	0.0011	Nop58	CCAACCATGACTGTAACGTT	55989	NOP58 ribonucleoprotein
Olfr1199_CTGAACTAAAGAATGCACGC	1.47	-2.38	0.405	-2.13	-0.0607	-3.09	0.0194	0.0797	-3.85	-14.4	-2.8	0.00518	0.093	-2.27	-4.83	0.983	0.326	0.62	0.675	1.6	-3.5	0.000466	0.0257	-2.95	-7.71	-4.2	2.65e-05	0.00133	Olfr1199	CTGAACTAAAGAATGCACGC	258450	olfactory receptor 1199
Chrna2_CCTACTACTTCGTTATCCGC	0.078	3.8	4.47	2.6	2.66	3.55	0.0106	0.0693	3.73	13.2	0.251	0.802	0.926	0.132	1.1	4.23	2.31e-05	0.00307	1.83	3.55	-3.15	0.00161	0.0514	-1.7	-3.24	-4.12	3.79e-05	0.00171	Chrna2	CCTACTACTTCGTTATCCGC	110902	cholinergic receptor, nicotinic, alpha polypeptide 2 (neuronal)
Pomgnt2_TCAACCACGGTAGCCCCGCG	3.48	-0.36	1.08	3.02	2.48	-3.79	0.0078	0.0668	-3.84	-14.4	1.61	0.108	0.39	0.958	1.94	-2.07	0.0382	0.213	-1.29	-2.44	3.32	0.000892	0.0367	2.24	4.74	4.04	5.27e-05	0.00213	Pomgnt2	TCAACCACGGTAGCCCCGCG	215494	protein O-linked mannose beta 1,4-N-acetylglucosaminyltransferase 2
Gsx1_GCTGCGAAGCGGTGACACAG	2.35	5.23	1.54	3.07	2.15	5.1	0.00176	0.0341	2.87	7.32	2.05	0.0403	0.247	1.1	2.14	-1.51	0.131	0.399	-0.892	-1.86	3.15	0.00164	0.0517	1.99	3.98	3.87	0.000107	0.00354	Gsx1	GCTGCGAAGCGGTGACACAG	14842	GS homeobox 1
Fundc2_GCAACCCAGCTGGTAATTGG	2.34	-0.912	1.69	-0.87	1.11	-3.05	0.0205	0.0812	-3.25	-9.5	-2.59	0.0097	0.127	-1.93	-3.8	1.2	0.232	0.528	0.713	1.64	-3.47	0.000514	0.027	-2.64	-6.23	-4.19	2.8e-05	0.00138	Fundc2	GCAACCCAGCTGGTAATTGG	67391	FUN14 domain containing 2
Cnga2_ACACTACATGCAGTTCCGAA	2.39	1.15	-0.918	2.13	1.66	-1.39	0.211	0.361	-1.24	-2.37	0.281	0.778	0.916	0.166	1.12	-4.04	5.32e-05	0.00528	-2.62	-6.16	4.01	6.09e-05	0.00759	2.79	6.91	4.81	1.51e-06	0.000167	Cnga2	ACACTACATGCAGTTCCGAA	12789	cyclic nucleotide gated channel alpha 2
Peli1_GCTTTGTACTGACTGCGTGT	3.21	5.61	4.93	2.97	4.41	4.25	0.00452	0.0588	2.4	5.27	-2.39	0.0169	0.165	-1.21	-2.31	1.22	0.223	0.519	0.493	1.41	-3.3	0.000967	0.0384	-1.7	-3.26	-3.99	6.64e-05	0.00252	Peli1	GCTTTGTACTGACTGCGTGT	67245	pellino 1
1700021F05Rik_TTGTAGTCCTTCGCCACACC	3.09	-1.2	-0.686	0.988	1.68	-4.29	0.00429	0.0576	-4.29	-19.6	-0.744	0.457	0.74	-0.487	-1.4	-3.92	8.9e-05	0.00724	-2.58	-5.99	2.86	0.0042	0.0855	2.09	4.27	3.49	0.000491	0.00994	1700021F05Rik	TTGTAGTCCTTCGCCACACC	67851	RIKEN cDNA 1700021F05 gene
Olfr1338_CATAAGCCATCACAACAAAG	1.69	-1.53	-2.16	-0.346	0.777	-2.75	0.0307	0.0973	-3.21	-9.29	-2.13	0.0329	0.225	-1.61	-3.06	-4.64	3.44e-06	0.000959	-3.33	-10	2.09	0.0365	0.247	1.71	3.28	2.66	0.0079	0.0605	Olfr1338	CATAAGCCATCACAACAAAG	258259	olfactory receptor 1338
Slc26a5_GATGAGTACAGGCCAAACAC	2.38	-1.02	0.816	-0.887	2.06	-3.51	0.0111	0.0696	-3.4	-10.5	-4	6.23e-05	0.00959	-2.81	-7	-1.82	0.0689	0.288	-1.02	-2.03	-2.55	0.0107	0.136	-1.79	-3.46	-2.74	0.00622	0.052	Slc26a5	GATGAGTACAGGCCAAACAC	80979	solute carrier family 26, member 5
Catsperb_ATAAGGAATGTTATCACACG	2.5	3.91	2.41	3.99	3.76	1.4	0.208	0.358	1.41	2.66	1	0.316	0.633	0.385	1.31	-3.17	0.00153	0.0368	-1.46	-2.74	3.85	0.00012	0.0117	1.84	3.59	4.63	3.69e-06	0.000326	Catsperb	ATAAGGAATGTTATCACACG	271036	cation channel sperm associated auxiliary subunit beta
Plekha2_CTGTACGTAGAACGTCCTGG	3.35	7.28	3.5	5.12	5.08	16.8	1.34e-06	0.000394	3.92	15.2	-0.272	0.785	0.919	-0.0994	-1.07	-3.2	0.00138	0.0349	-1.23	-2.35	2.7	0.0069	0.109	1.13	2.19	3.25	0.00116	0.0174	Plekha2	CTGTACGTAGAACGTCCTGG	83436	pleckstrin homology domain-containing, family A (phosphoinositide binding specific) member 2
Ascc1_CCTGAACCTCAACTTCATTG	3.99	5.28	4.64	5.71	5.14	1.7	0.137	0.264	1.27	2.41	2.56	0.0106	0.132	0.873	1.83	-1.55	0.122	0.384	-0.549	-1.46	3.68	0.000235	0.0174	1.42	2.68	4.49	7.05e-06	0.000521	Ascc1	CCTGAACCTCAACTTCATTG	69090	activating signal cointegrator 1 complex subunit 1
Nrp1_CTCTGACTATGAGACACATG	3.75	6.83	6.81	6.02	6.54	10.3	2.91e-05	0.00257	3.07	8.4	-1.59	0.112	0.395	-0.469	-1.38	1.6	0.11	0.364	0.409	1.33	-2.86	0.00422	0.0858	-0.878	-1.84	-3.49	0.000477	0.00976	Nrp1	CTCTGACTATGAGACACATG	18186	neuropilin 1
Neurog3_TCAGTGCCCAGATGTAGTTG	2.2	3	3.5	0.799	2.78	0.6	0.569	0.718	0.731	1.66	-2.9	0.0037	0.0788	-1.86	-3.64	1.58	0.114	0.372	0.752	1.68	-4.06	4.88e-05	0.00671	-2.61	-6.12	-4.93	8.11e-07	0.000105	Neurog3	TCAGTGCCCAGATGTAGTTG	11925	neurogenin 3
Isg15_CAGCAGCACAGTGATGCTAG	2.36	3.28	2.47	4.65	3.86	0.74	0.485	0.648	0.949	1.93	0.468	0.639	0.849	0.133	1.1	-3.91	9.08e-05	0.00728	-1.59	-3.01	4.27	1.93e-05	0.00358	1.72	3.31	5	5.82e-07	8.15e-05	Isg15	CAGCAGCACAGTGATGCTAG	100038882	ISG15 ubiquitin-like modifier
Cd164_TTGGCAATGTAACCAAAAGC	1.9	5	2.42	4.52	3.24	4.95	0.00207	0.038	3.1	8.55	1.85	0.0639	0.308	0.783	1.72	-1.72	0.0848	0.32	-0.85	-1.8	3.14	0.00169	0.0527	1.63	3.1	3.88	0.000105	0.00351	Cd164	TTGGCAATGTAACCAAAAGC	53599	CD164 antigen
Defa21_CAGATCAGATCTCTCGACAC	2.15	4.53	1.36	3.02	1.36	2.97	0.0229	0.0847	2.37	5.16	3.43	0.000604	0.0328	1.78	3.44	-0.538	0.59	0.809	-0.302	-1.23	3.46	0.000549	0.028	2.09	4.24	4.29	1.82e-05	0.00103	Defa21	CAGATCAGATCTCTCGACAC	66298	defensin, alpha, 21
Stk32b_CATCCCCTCACACCACGTGG	2.61	1.33	-0.852	1.27	2.33	-1.19	0.276	0.439	-1.3	-2.46	-1.01	0.312	0.628	-0.662	-1.58	-4.61	4.04e-06	0.00106	-3.05	-8.3	3.26	0.00111	0.0414	2.39	5.25	3.96	7.53e-05	0.00276	Stk32b	CATCCCCTCACACCACGTGG	64293	serine/threonine kinase 32B
Dusp12_GACCCAACTACCATTTCACA	1.76	-2.75	-0.28	-1.8	-1.4	-3.74	0.00835	0.0674	-4.51	-22.8	-1.49	0.136	0.433	-1.12	-2.18	2.23	0.0259	0.172	1.46	2.75	-3.28	0.00104	0.0399	-2.58	-6	-4.04	5.32e-05	0.00215	Dusp12	GACCCAACTACCATTTCACA	80915	dual specificity phosphatase 12
Bcl6_ATGTTGCTGTGACACAAACT	1.58	-0.912	0.581	2.85	2.16	-2.2	0.0666	0.156	-2.5	-5.65	1.45	0.146	0.448	0.804	1.75	-2.51	0.012	0.114	-1.47	-2.77	3.57	0.000354	0.0222	2.27	4.84	4.35	1.36e-05	0.00084	Bcl6	ATGTTGCTGTGACACAAACT	12053	B cell leukemia/lymphoma 6
Rad23b_TGAGAGCAGTATCATCACTG	2.03	5.75	3.01	2.05	2.53	7.15	0.000263	0.0103	3.72	13.2	-1.4	0.161	0.468	-0.911	-1.88	1.98	0.0479	0.239	1.09	2.13	-2.99	0.00279	0.07	-2	-4.01	-3.68	0.000236	0.00611	Rad23b	TGAGAGCAGTATCATCACTG	19359	RAD23 homolog B, nucleotide excision repair protein
[truncated: 73,718 more rows]
