# Supplementary material for: A CRISPR Screen Identifies the E3 Ubiquitin Ligase Rfwd2 as a Negative Regulator of Glucose Uptake in Brown Adipocytes
Source: Genes (Basel). 2023 Sep 26;14(10):1865. doi: 10.3390/genes14101865 (PMC10606202; doi:10.3390/genes14101865)
Supplement: Supplementary file 1 [file genes-14-01865-s001.zip › Table2.proteomics.csv]

	WT.avg	KO.avg	KOvsWT.p	KOvsWT.FDR	KOvsWT.logFC	KOvsWT.FC	Gene.names	Protein.names	Protein.IDs	Peptide.counts.all
P1176	28.2	19.8	4.07E-06	0.0123	-8.41	-341	Mgst1	Microsomal glutathione S-transferase 1	Q53ZD4;E9QJW0;Q91VS7;D3YU60;A0A0N4SV17;A0A0N4SVZ0;D3YVR3	21
P1618	28	19.1	4.81E-05	0.0563	-8.94	-491	Lpl	Lipoprotein lipase	Q3UAX2;Q8C562;Q3UCZ2;Q3UCH4;Q3UC81;Q3UC44;Q3UB98;Q3U841;Q3U784;Q3U5U0;P11152;Q4FJQ8;Q3UCD4;Q3UB54;Q3U715;Q3U6S8;Q3UBE9;Q3U9P4;Q3U831	206
P2127	25.3	28.2	8.78E-05	0.0563	2.92	7.56	Rplp2	60S acidic ribosomal protein P2	P99027	6
P3287	29	26.1	9.27E-05	0.0563	-2.91	-7.52	Efhd2	EF-hand domain-containing protein D2	Q8C845;Q9D8Y0;Q9D4J1	31
P2662	27.2	20.9	9.32E-05	0.0563	-6.32	-79.9	Cyp1b1	Cytochrome P450 1B1	Q3UTK2;Q64429;Q80V82;Q9CUA1;Q8BRY0	51
P1573	26.1	19.4	0.00014	0.0706	-6.67	-101	H2-K1;H2-K	H-2 class I histocompatibility antigen, K-B alpha chain	W5XHY0;Q3TH01;Q7JJ15;Q3TVI9;P01901;Q3UBW0;W5XIT1;W5XIK7;G3UXW2;Q61895;Q64272;Q61642;Q5KTQ0;Q8SNA4;Q7TN03;Q61896;Q31142;P14428;P14426;P03991;A0A2Z4SXG3;A0A0B4J1G3;Q921P3;D2YW38;A0A286R3P5;Q95457;A0A2Z4T309;A0A2Z4SXL5;Q95555;Q31189;Q61894;Q31172;A0A2Z4T425;A0A2Z4T3S6;A0A2Z4T2X0;A0A2Z4T1V3;A0A2Z4SZA4;A0A2Z4SXZ7;A0A2Z4SXL6;A0A2Z4T3T7;A0A2Z4T2N0;A0A2Z4T1Z5;A0A2Z4T1M3;A0A2Z4SZ54;A0A2Z4SZ19;A0A2Z4SYV8;A…	362
P97	26.9	30.6	0.000184	0.0773	3.67	12.7	Lrrfip2	Leucine-rich repeat flightless-interacting protein 2	A0A0G2JEP4;A0A0R4J169;E9QN52;A0A0G2JFV5;Q91WK0-2;Q91WK0;A0A1L1SVG1;Q8C062;A0A1L1SQW1;A0A1L1SSC0;A0A0G2JGZ1;A0A0G2JDR6;A0A0G2JEF6	265
P2866	21.7	30	0.000205	0.0773	8.38	334	Col11a1	Collagen alpha-1(XI) chain	Q61245;Q61245-2;Q3UST0;E9PVT8;Q9EQV1;Q8C6X0;Q8C4S5;Q9EQU9;Q9EQU7;Q9EQV0;Q3TST6;Q9EQU6;Q9EQU8;Q3TTT4;V9GWX8;Q8VIA7;Q8VIA8;Q8VIA4;Q8VIA5;Q8VIA6;Q8VIA2;Q8VIA3	222
P2646	23.8	27.4	0.000242	0.0804	3.56	11.8	Ubr2	E3 ubiquitin-protein ligase UBR2	Q3UPU3;Q6WKZ8-2;Q6WKZ8;Q3UHE0;Q6WKZ8-3;A0A286YCB2	100
P3085	18.5	25.3	0.000317	0.0804	6.79	111	Usp6nl	USP6 N-terminal-like protein	Q80XC3;Q80XC3-2	16
P3828	18.1	25.1	0.00032	0.0804	7.04	131	Ppp1r12a	Protein phosphatase 1 regulatory subunit 12A	Q9DBR7-2;Q9DBR7;Q3TS88;A0A1W2P750	23
P1617	23.7	27.4	0.000388	0.0804	3.69	12.9	Col1a1	Collagen alpha-1(I) chain	P11087-2;P11087;Q99LL6;Q60785;Q61022;CON__Q862S4	37
P2775	28.2	25.5	0.000436	0.0804	-2.74	-6.68	Sf3a3	Splicing factor 3A subunit 3	Q58E59;Q9D554	44
P1091	25.3	19.5	0.000442	0.0804	-5.8	-55.7	Ripk3	Receptor-interacting serine/threonine-protein kinase 3	E9PZP3;Q9QZL0;A0A2I3BQW9;A0A2I3BPT3	16
P3373	27.3	22.7	0.000507	0.0804	-4.7	-25.9	Cbr3	Carbonyl reductase [NADPH] 3	Q8K354;A0A338P797	20
P2650	26.5	28.6	0.000527	0.0804	2.12	4.35	Tmpo	Lamina-associated polypeptide 2, isoforms beta/delta/epsilon/gamma;Lamina-associated polypeptide 2, isoforms alpha/zeta	Q3UR33;Q61029;Q3TNH0;Q3U955;Q3U7B3;Q61029-3;Q61029-2;Q61029-4;Q61033-2;Q61033;Q78WP6;Q3TXQ1	153
P1510	24.5	27.2	0.000534	0.0804	2.67	6.36	Grem1	Gremlin;Gremlin-1	Q3TNY7;Q3UY25;O70326;Q3TST1;O88273	20
P1531	25.9	30.6	0.000548	0.0804	4.71	26.1	Avil	Advillin	Q0VEI6;O88398;Q3TBC5;Q3TC69;Q3TBC1;D3YXP4;D3Z3N6	177
P1840	26.8	28.9	0.000594	0.0804	2.18	4.53	Rplp1	60S acidic ribosomal protein P1	Q58E35;P47955	8
P2621	25.1	27.8	0.000644	0.0804	2.66	6.33	Tes	Testin	Q3ULB1;Q921W7;Q99L61;P47226-2;P47226;D6RH72;Q3V085;B1AXB9;A2ALC6	92
P1461	28.7	20.7	0.000668	0.0804	-7.98	-252	Capn6	Calpain-6	O35646;Q80VZ1	45
P30	30.2	32.9	0.000697	0.0804	2.72	6.57	Fn1		Q3UGY5;A0A087WR50;Q3UHL6;A0A087WS56;Q3UH17;Q3UHR1;Q3TCL7;Q3UZF9;Q8R3F3;Q4KL80;A0A087WS99;Q99KD0;Q9Z1Z8;A0A087WQW8;A0A087WQE0	788
P3247	21.5	25.7	0.000711	0.0804	4.21	18.5	Rint1	RAD50-interacting protein 1	Q8BZ36-2;Q8BZ36;B2RWX4	19
P2951	24.6	18	0.000718	0.0804	-6.61	-97.7	Mvb12b	Multivesicular body subunit 12B	Q8C2W4;Q6KAU4;Q8BT99;A2ARF0	12
P830	27.6	23.8	0.000726	0.0804	-3.76	-13.6	Prpf4b	Serine/threonine-protein kinase PRP4 homolog	C7G3P2;Q61136;Q8BPG8;A0A1Y7VLT3;Q8C5G1	62
P3856	29.6	31.6	0.000764	0.0804	1.97	3.91	Cpsf1	Cleavage and polyadenylation specificity factor subunit 1	Q9EPU4;A0A2R8VK76;Q3U1X8;A0A2R8VI46;A0A2R8VK03	174
P1207	27	22.1	0.000804	0.0804	-4.89	-29.7	Fads2	Fatty acid desaturase 2	F2WWK6;F2WWK5;Q9Z0R9	33
P2013	27.7	30.1	0.00084	0.0804	2.44	5.41	Ybx1	Nuclease-sensitive element-binding protein 1	Q60951;Q3UBT1;P62960;Q71V06;Q810K5;A2BGG7;Q8BRJ5;Q497N3;A0A0A0MQD2;B2RUF0;Q9Z2C8-2;Q9Z2C8;Q9CTL4	104
P742	18.7	26.3	0.000875	0.0804	7.53	185	Cgnl1	Cingulin-like protein 1	B2RSU6;B2RY19;Q6AW69-5;Q6AW69-4;Q6AW69;D3Z3H4;Q6AW69-3	68
P3935	19.2	25.8	0.000875	0.0804	6.61	97.7	Rnf25	E3 ubiquitin-protein ligase RNF25	Q9QZR0;E9Q446;Q9CT51;Q9CS30;D3YXC4;D3Z7S2;F6Z123	34
P2366	28.7	30.5	0.000907	0.0804	1.73	3.33	Eif2s3x;Eif2s3y	Eukaryotic translation initiation factor 2 subunit 3, X-linked;Eukaryotic translation initiation factor 2 subunit 3, Y-linked	Q3UIJ2;Q3TML6;Q9Z0N1;Q3UDF8;Q9Z0N2;Q9D791;Q9CRE9;A2AAW9;Q3U5H6;Q6NY07;Q9CZT2	166
P1433	23.9	27.1	0.000925	0.0804	3.2	9.19	Psmd4	26S proteasome non-ATPase regulatory subunit 4	Q9CY29;O35226-4;O35226;O35226-5	31
P3501	27.7	29.3	0.000932	0.0804	1.66	3.16	Ncoa5	Nuclear receptor coactivator 5	Q91W39;Q8BX12;Q69ZE0;B7ZC23	57
P320	26.8	29.8	0.000946	0.0804	3.05	8.25	Cacna1a	Voltage-dependent P/Q-type calcium channel subunit alpha-1A	E9Q1R5;A0A1L1SQZ2;Q3UHN4;P97445;Q3UHA5;Q8R5M6;Q8R5M7	98
P188	20.6	29.6	0.000979	0.0804	9.04	525	Specc1l	Cytospin-A	A0A0R4J0J8;Q2KN98;Q6GQV8;Q8C9Q9;Q8C714;A0A1W2P785	153
P3368	25.9	20.1	0.00102	0.0804	-5.79	-55.2	Slc38a1	Sodium-coupled neutral amino acid transporter 1	Q8K2P7;Q8K2P7-2;Q8K2P7-3	9
P1128	21.8	27	0.00106	0.0804	5.12	34.8	Ranbp9	Ran-binding protein 9	E9Q5D6;P69566;P69566-2;A0A1Y7VLX7	33
P429	25.3	20.7	0.00107	0.0804	-4.61	-24.4	Tmem173	Stimulator of interferon genes protein	A0A2R3XZC4;Q3TBT3;Q3TBT3-2;Q3TBT3-3;A0A2U8RP79	32
P411	25	28.3	0.00107	0.0804	3.26	9.59	Rai14	Ankycorbin	A0A2I3BPY7;Q9EP71	64
P2397	25.3	19.7	0.00109	0.0804	-5.54	-46.7	Trim25	E3 ubiquitin/ISG15 ligase TRIM25	Q3TU94;Q5SU71;Q61510;Q922N9;Q3U3X7;Q5SU72;Q6PIH1	42
P2912	24.8	27.4	0.00111	0.0804	2.54	5.82	Tusc1	Tumor suppressor candidate gene 1 protein homolog	Q673H1	5
P1666	27.9	25.9	0.00115	0.0804	-1.99	-3.97	Hspa1b;Hspa1a	Heat shock 70 kDa protein 1A;Heat shock 70 kDa protein 1B	Q3TU85;Q3TAI8;Q61696;P17879;A1E2B8;Q61698;O88688	132
P1061	20.4	25.4	0.00118	0.0804	4.93	30.6	Dpysl3	Dihydropyrimidinase-related protein 3	Q3TT92;E9PWE8;Q62188;Q3TAS8;D3YUS0;D3Z567;Q71H74	37
P3384	29.3	27.1	0.00119	0.0804	-2.19	-4.56	Sf3a1	Splicing factor 3A subunit 1	Q8K4Z5;Q3TVM1;Q8BKK2	61
P2191	27.5	24.7	0.0012	0.0804	-2.86	-7.27	Rab9;Rab9a	Ras-related protein Rab-9A	Q0PD48;Q9R0M6;A2AFP5;A2AFP4	33
P374	25	27.8	0.00122	0.0804	2.88	7.39	Csrp2	Cysteine and glycine-rich protein 2	Q71V27;A0A1W2P845;P97314;Q9D1M8;A0A1W2P758;Q6QMT3;A0A1W2P7N8;A0A1W2P6I3;A0A1W2P780	47
P340	24.4	19.7	0.00136	0.0877	-4.67	-25.5	Scamp2	Secretory carrier-associated membrane protein 2	A0A1L1SUU4;Q3TAL2;Q9ERN0	3
P1243	28.2	30	0.00145	0.089	1.79	3.47	Ahnak2		F7DBB3;Q3URZ6	40
P1782	24.3	27.6	0.00147	0.089	3.32	9.95	Irs1	Insulin receptor substrate 1	Q543V3;P35569	36
P2806	28.1	30.3	0.00147	0.089	2.26	4.78	Npm1	Nucleophosmin	Q5SQB0;Q5U438;Q5SQB7;Q61937;Q9DAY9;Q5SQB5;Q3U536;Q5BL09;Q3UDA7;Q8BSZ3	89
P1868	20	24.6	0.00157	0.0928	4.55	23.5	Cdkn2a	Cyclin-dependent kinase inhibitor 2A	P51480;P51480-2;Q9QWT5;Q9QWH4	7
P214	23.2	26.2	0.00162	0.0928	2.99	7.93	Rprd1b	Regulation of nuclear pre-mRNA domain-containing protein 1B	A0A0R4J195;Q9CSU0;Q9CSU0-3;Q9CSU0-2;F6YB25;Q8VDS4;F7DAY5	43
P2134	24.3	27.3	0.00163	0.0928	3.01	8.07	Col1a2	Collagen alpha-2(I) chain	Q3TX57;Q3TU64;Q01149;Q3TUE2;Q91VL4;Q3TP88;E0CXI2	43
P3894	21.4	27	0.00173	0.0937	5.53	46.3	Ybx3	Y-box-binding protein 3	Q9JKB3-2;Q68G78;Q61478	35
P2569	24.7	20.1	0.00173	0.0937	-4.6	-24.3	Frmd8	FERM domain-containing protein 8	Q3UFK8;D3Z5B2	7
P3381	28.7	30.8	0.00174	0.0937	2.1	4.29	Wdr33	pre-mRNA 3 end processing protein WDR33	Q8K4P0;Q8VE87;Q8C4Z4;Q8K1G7;D3YX80;Q6P236;Q9D1P6;Q8BRC5;Q3TSL0	135
P1762	25.1	27.7	0.00177	0.0938	2.57	5.92	Ssb	Lupus La protein homolog	Q8BTU4;Q564E6;P32067;Q3TG93;Q9CYB9;A2AR07;F6SXM5;D6RI87	97
P38	18.4	24.2	0.00188	0.0968	5.72	52.6	Fn1		A0A087WSN6;B9EHT6;Q3TCF1;B7ZNJ1;Q3TBB4;Q9Z1Z7	483
P326	23.6	18.2	0.00189	0.0968	-5.34	-40.6	Keap1	Kelch-like ECH-associated protein 1	A0A1L1SS10;Q9Z2X8;Q05DM3;O89076;Q3UWI4	13
P1343	28.9	30.8	0.00202	0.102	1.83	3.57	Tpm1		G5E8R2	33
P1680	32.8	30.8	0.00219	0.107	-2	-4	Vim	Vimentin	Q5FWJ3;P20152;Q3V2S4;Q3TFD9;Q3U6S1;A0A0A6YWC8;Q3TWV0;Q3UAX1;Q3UD36;A4IF59;A2AKJ2;Q3V2C6;Q3V1K9;P31001;G5E846;A0A2R8W6R6;G3X981;Q9JJY2;D3YZ35	463
P3450	24.7	28	0.00222	0.107	3.22	9.33	Cald1		Q8VCQ8;E9QA16;S4R1T7;E9Q0M9;D3Z6I7;E9QA15;Q3UGC3;F6QLP8;F6ZAW1;Q3TUS1;F6RGN9;E9Q9F3;F6T2Z7;Q7TMN5;Q8VD79;REV__B2RXW8;REV__F7CYX4;REV__Q8BSS9;REV__B8QI34;REV__Q5DTM9;REV__B2RXQ2;REV__B8QI33	201
P3515	26	28.5	0.00223	0.107	2.47	5.56	Wrnip1	ATPase WRNIP1	Q91XU0;Q91XU0-2	39
P1120	24.7	20.9	0.00233	0.11	-3.8	-13.9	Lipe	Hormone-sensitive lipase	E9Q4M2;P54310;P54310-2;Q9CTW2;A0A0U1RNR0	28
P2367	19.8	25.4	0.00239	0.111	5.67	51	Nono		Q3TMM5	39
P1161	27.7	22.5	0.0026	0.117	-5.14	-35.3	Oas2	2-5-oligoadenylate synthase 2	E9Q9A9;E9Q9A9-2;Q80VT1;F7CFL3	69
P98	27.3	25.2	0.0026	0.117	-2.06	-4.18	Aldh2	Aldehyde dehydrogenase, mitochondrial	A0A0G2JEU1;Q544B1;Q3UJW1;Q3U9J7;Q3TVM2;P47738;Q3U6I3;A0A0G2JFQ0;D3YYF3;A0A0G2JF60;G3UWP3;Q3UIA4;Q9JHW9;Q62148	104
P100	19.4	24.3	0.00264	0.117	4.87	29.2		Uncharacterized protein C7orf50 homolog	A0A0G2JEY4;Q9CXL3	2
P1726	25.3	28.1	0.00278	0.121	2.85	7.23	Map4	Microtubule-associated protein 4	P27546-2;P27546;P27546-3;A0A140T8T5;E9PZ43;A0A0G2JFH2;A0A0G2JG35;A0A0G2JDN7;P27546-4;A0A0G2JFT4;A0A0G2JDY5;A0A0G2JFK3;Q78TF3;A0A0G2JE57;A0A0G2JDU1	140
P3345	23.9	18.3	0.00281	0.121	-5.63	-49.7	Cyp51a1	Lanosterol 14-alpha demethylase	Q8K0C4	3
P3784	26.5	28.5	0.00289	0.123	1.97	3.91	Gid8	Glucose-induced degradation protein 8 homolog	Q9D7M1	10
P1918	24.5	19.7	0.00299	0.123	-4.83	-28.4	Tm9sf2	Transmembrane 9 superfamily member 2	Q8C7F9;Q8C6H4;Q542E4;Q3TWB8;P58021;E9PZ69	29
P3805	25.9	27.8	0.00305	0.123	1.86	3.62	Cnn3	Calponin-3	Q9DAW9;A0A0G2JDV8;Q99JN5;A0A0G2JFI6;A0A0G2JFC8;A0A0G2JFG3	32
P1816	25.8	28.6	0.00315	0.123	2.82	7.05	Hist1h1e	Histone H1.4	P43274	7
P3636	30	32.3	0.00322	0.123	2.33	5.02	Myl9	Myosin regulatory light polypeptide 9	Q9CQ19	17
P3889	28.6	30.6	0.00324	0.123	2.01	4.03	Flii	Protein flightless-1 homolog	Q9JJ28;Q3TUY1	56
P3135	29.6	27.6	0.00326	0.123	-1.96	-3.88	Ehd2	EH domain-containing protein 2	Q8BH64;Q8R2X0;D3Z7U7	53
P1616	21	26.3	0.00326	0.123	5.33	40.3	H1f0	Histone H1.0;Histone H1.0, N-terminally processed	Q8C1Y3;Q3U4Y0;P10922	12
P986	26.8	23.9	0.00326	0.123	-2.92	-7.58	Trim12c;Trim5		Q8CHU6;D3Z3L3;Q8CC73;E9PV98;D3YYU4;Q6P6F6;Q3UUU9;A0A0R4J1B5;Q99PQ1;D3YVI1;Q504P5	68
P1635	26.6	28.1	0.00338	0.123	1.56	2.95	Umps	Uridine 5-monophosphate synthase;Orotate phosphoribosyltransferase;Orotidine 5-phosphate decarboxylase	Q544K9;P13439;Q3TVV7;D6RJ62	39
P3655	24.2	26.5	0.00352	0.123	2.38	5.2	Sec61b;Gm10320	Protein transport protein Sec61 subunit beta	Q9CQS8;E9PW43;Q9WUG7	6
P2939	28.8	30.2	0.00352	0.123	1.42	2.67	Prdx6	Peroxiredoxin-6	Q6GT24;Q53ZU7;Q6A0D0;O08709;D3Z0Y2;Q8BPD3;Q8BG37;A0A0A6YXQ7	96
P4047	27.7	29.4	0.00354	0.123	1.67	3.19	Rsrc2	Arginine/serine-rich coiled-coil protein 2	S4R2L4;S4R265;A2RTL5;S4R1M5;B7ZNU2;Q922F2;S4R1G6;S4R1Z8;S4R1N9;Q8BI46;Q9CSJ3;S4R2G2	62
P431	27.9	30.9	0.00355	0.123	3.06	8.36	Myh11	Myosin-11	A0A2R8VHF9;E9QPE7;A0A338P6K2;Q69ZX3;O08638-2;O08638	266
P3934	24.8	18.7	0.00361	0.123	-6.13	-70	Tnfrsf10b	Tumor necrosis factor receptor superfamily member 10B	Q9QZM4	5
P2590	34.3	36.1	0.00362	0.123	1.85	3.61	Myh10	Myosin-10	Q3UH59;Q61879;Q5SV64;Q80T68;Q8BLI1;Q6PB65;Q8BLI3;Q8BWI3;Q8BXF2	1209
P2898	24.9	20	0.00363	0.123	-4.87	-29.2	Sdpr	Serum deprivation-response protein	Q63918	5
P3809	25.2	20.9	0.0037	0.123	-4.26	-19.2	Chmp2a	Charged multivesicular body protein 2a	Q9DB34;A0A1B0GSH4;A0A1B0GT75;A0A1B0GR63	14
P1824	25.7	21.3	0.00371	0.123	-4.47	-22.2	Acadm	Medium-chain specific acyl-CoA dehydrogenase, mitochondrial	P45952;Q91WS8;Q8BJT5;Q3V2I9;D6RFD7	27
P3017	28.1	29.8	0.0038	0.123	1.7	3.26	Eif2s1	Eukaryotic translation initiation factor 2 subunit 1	Q6ZWX6;Q9CV24	30
P2168	24.6	27.5	0.00382	0.123	2.86	7.25	Eif5b	Eukaryotic translation initiation factor 5B	Q05D44;Q8BYY7;Q7TPC0;Q6A002;Q8BYX3	54
P1599	30	32.4	0.00382	0.123	2.36	5.15	Ncl	Nucleolin	Q8CD23;Q3TL52;P09405;Q3TT41;Q3TGR3;Q8CE30;Q9CT46	176
P2085	26	28.2	0.00383	0.123	2.12	4.34	Erh	Enhancer of rudimentary homolog	Q4FZH7;P84089;A0A1W2P7H9;A0A1W2P7T3;G3UW85;Q9DA82;Q9D9P6;Q9D2S9	32
P1204	24.4	20.6	0.00383	0.123	-3.8	-14	Col18a1	Collagen alpha-1(XVIII) chain;Endostatin	E9QPX1;P39061-2;P39061-1;P39061;A0A1W2P6N8	25
P3977	26.6	28.2	0.00386	0.123	1.65	3.14	Uba2	SUMO-activating enzyme subunit 2	Q9Z1F9;H3BLR3;H3BLM2;H3BJQ2;A2BH29	33
P1639	23.8	26.4	0.00417	0.131	2.59	6.04	Atp1b1	Sodium/potassium-transporting ATPase subunit beta-1	Q545P0;Q3TV47;Q3TSQ1;P14094;A0A0A6YX05;Q3TRA6	24
P908	21	25	0.00422	0.131	3.99	15.9	Mbd3	Methyl-CpG-binding domain protein 3	F6WZH1;D3YTR5;D3YTR4;Q9Z2D8-2;Q9Z2D8	30
P2176	27.7	25.4	0.00442	0.133	-2.29	-4.9	Lgals3bp	Galectin-3-binding protein	Q07797;E9Q5X5;F6VRP8	17
P1693	27	24	0.00445	0.133	-3.02	-8.11	Ptgs1	Prostaglandin G/H synthase 1	Q543T1;Q3UZ23;P22437;Q3TJN9	51
P1601	30	28	0.00446	0.133	-2	-4.01	Fth1	Ferritin heavy chain;Ferritin heavy chain, N-terminally processed	P09528	15
P1587	23.8	19.1	0.00447	0.133	-4.69	-25.9	Rrm1	Ribonucleoside-diphosphate reductase;Ribonucleoside-diphosphate reductase large subunit	Q05DU8;Q6NZB3;P07742;A0A1B0GSB1	16
P3348	25.8	28.2	0.00448	0.133	2.37	5.16	Snrnp27	U4/U6.U5 small nuclear ribonucleoprotein 27 kDa protein	Q8K194;Q8K194-2	12
P1533	26.7	23.7	0.00459	0.133	-3	-8.02	Plin4	Perilipin-4	O88492;O88492-2	26
P2339	25.4	27.2	0.00475	0.133	1.87	3.67	Pdlim7	PDZ and LIM domain protein 7	Q3TJD7;Q8BVJ7;B8JJB3;Q3TJD7-3;Q3TJD7-2;B8JJB2;B8JJB1	42
P2265	24.4	20.5	0.00479	0.133	-3.88	-14.8	Picalm	Phosphatidylinositol-binding clathrin assembly protein	Q3TD51;Q570Z8;Q7M6Y3-2;Q7M6Y3-3;Q7M6Y3-4;Q7M6Y3-6;Q7M6Y3-5;Q7M6Y3;A0A1L1SUR7;A0A140LHQ8;A0A140LHG9;A0A087WSI9;Q8BQA2;Q3TWS4;Q3UI39;E9Q9A3;E9QQ05;E9QLK9;Q61548-3;Q61548-2;Q61548	66
P3074	27	24.1	0.00479	0.133	-2.93	-7.6	Kirrel	Kin of IRRE-like protein 1	Q80W68;Q80W68-2	21
P743	28.4	26.5	0.00497	0.133	-1.9	-3.72	Sf3b3	Splicing factor 3B subunit 3	B2RSV4;Q921M3;Q921M3-2	75
P2093	29.4	30.6	0.00497	0.133	1.19	2.29	Csrp1	Cysteine and glycine-rich protein 1	Q4FJX4;P97315	22
P3909	29.5	32.5	0.00498	0.133	3.05	8.28	Myo18a	Unconventional myosin-XVIIIa	Q9JMH9;K3W4L0;Q9JMH9-1;Q9JMH9-6;B2RRE2;E9QAX2;Q9JMH9-4;Q9JMH9-2;E9Q405;A0A1C7ZN10;Q9JMH9-5;Q9JMH9-7;E9QA74;Q6PER1;Q3UIM4;F6ZGN3	1312
P1480	19.7	23.9	0.00501	0.133	4.15	17.7	Naglu		O88325;O54752	6
P1551	25	19.4	0.00501	0.133	-5.57	-47.6	Ccnk	Cyclin-K	Q3U3M5;O88874;Q3U3H2	16
P478	25.5	27.3	0.00501	0.133	1.74	3.35	Vps13c	Vacuolar protein sorting-associated protein 13C	A1ILG8;Q8BX70-3;Q8BX70;Q8BX70-2;A0A1L1SUY8;A0A1L1SS63;A1ILH1;A1ILH0;A1ILG9;A1ILH3	166
P1939	24.7	27.4	0.00503	0.133	2.69	6.47	Morf4l1	Mortality factor 4-like protein 1	Q3UIS6;Q569V4;Q3UBK1;P60762-2;P60762;A0A087WQB0;Q3U5J6;Q5DTS9;A0A087WQ34	93
P3211	24.3	20.8	0.00504	0.133	-3.46	-11	Cep55	Centrosomal protein of 55 kDa	Q8BT07;Q8BT07-2	7
P781	25.5	27.4	0.00507	0.133	1.95	3.87	Cstf2;Cstf2t	Cleavage stimulation factor subunit 2;Cleavage stimulation factor subunit 2 tau variant	B3V097;Q8BIQ5;A2AEK1;B3V099;Q8BIQ5-2;A2AEJ8;Q8C7E9;F6ZKC7;A2AEK3	61
P2718	29.9	28.1	0.00511	0.133	-1.78	-3.44	Eef1g	Elongation factor 1-gamma	Q4FZK2;Q9D8N0;Q8R1N8	64
P2306	32.3	33.6	0.00518	0.134	1.25	2.39	Srsf7	Serine/arginine-rich splicing factor 7	Q3THA6;Q8BL97-3;Q8BL97-4;Q8BL97-2;Q8BL97	60
P2384	31.3	29.7	0.00531	0.136	-1.67	-3.18	Dbn1	Drebrin	Q3TRK3;Q9QXS6-3;A0A0R4J1E3;Q9QXS6;Q9QXS6-2;F7CPL2	198
P3324	26.9	29.1	0.00535	0.136	2.11	4.32	Myl6b	Myosin light chain 6B	Q8CI43	16
P1613	23	18	0.00538	0.136	-5	-32	Rras	Ras-related protein R-Ras	Q3U1N3;P10833	8
P1136	29.6	31.1	0.00561	0.139	1.53	2.89	Ahnak		E9Q616;Q6UL10;Q61484;A0PJF4;Q8BRB8;A0JLR7;Q8BKS2;Q8VDN3;Q3UYW8;G5E8K8;Q8R2L7;Q8CGE7;Q6UIL4;Q8CEX7	308
P1752	19.2	24	0.00562	0.139	4.74	26.8	Ppic	Peptidyl-prolyl cis-trans isomerase;Peptidyl-prolyl cis-trans isomerase C	Q3UC73;P30412	4
P2232	27.1	24.8	0.00575	0.141	-2.3	-4.93	Fads3	Fatty acid desaturase 3	Q3T9H9;Q9JJE7;Q3U3X6;A0A159AK85	39
P2824	25.2	29.1	0.00582	0.142	3.92	15.2	Mprip		Q5SWZ5;Q8C8T6;Q8CHC7;Q3TRS8	108
P2674	23.9	18.2	0.00594	0.144	-5.68	-51.3	Hmgcs1	Hydroxymethylglutaryl-CoA synthase, cytoplasmic	Q8K0I5;Q3UWQ9;Q8JZK9;Q3UKE7;Q3UJ70;Q8C5F4	32
P3608	19.2	24.1	0.00621	0.148	4.96	31.1	Brap	BRCA1-associated protein	Q99MP8-2;Q99MP8;A0A0G2JF68;Q99MP8-3;D6RG84	18
P3480	26.5	24.5	0.00628	0.148	-2.05	-4.14	Lpcat3	Lysophospholipid acyltransferase 5	Q91V01;A0A0N4SUM3	9
P753	26	20.7	0.00629	0.148	-5.32	-40	Xdh	Xanthine dehydrogenase/oxidase;Xanthine dehydrogenase;Xanthine oxidase	Q3UMS6;B2RUJ7;Q00519;Q3TP30;Q3TAT6;Q99KV3;Q9CVF2	50
P318	29.9	27.9	0.00634	0.148	-1.97	-3.92	Rps25	40S ribosomal protein S25	A0A1L1SQA8;Q58EA6;P62852	18
P3753	24.5	26.6	0.00643	0.148	2.08	4.23	Eef1e1	Eukaryotic translation elongation factor 1 epsilon-1	Q9D1M4;B0LAB0	5
P2450	27.2	28.5	0.00643	0.148	1.31	2.48	Esyt2	Extended synaptotagmin-2	Q3TZZ7;Q3TZZ7-2;A0A1Y7VM39;A0A1Y7VNA1	47
P3283	25.3	27.5	0.00661	0.151	2.24	4.74	Wdr26	WD repeat-containing protein 26	Q8C6G8;B2RTG7;E0CYH4;F7DFQ2;F6UT94;F8WH48	41
P1686	24.9	22	0.0067	0.151	-2.92	-7.57	Gnaq	Guanine nucleotide-binding protein G(q) subunit alpha	Q3UHH5;P21279	18
P1633	25.2	22.2	0.00673	0.151	-2.99	-7.93	Scd2;Scd3;Scd4	Acyl-CoA desaturase 2	P13011;Q8BNZ5;Q6T707;Q99PL7	5
P1308	24.3	27.5	0.00679	0.151	3.16	8.96	Armc8	Armadillo repeat-containing protein 8	G3X920;Q9DBR3;Q9DBR3-2;Q9DBR3-3	45
P2284	33.8	35.1	0.00681	0.151	1.37	2.58	Nono	Non-POU domain-containing octamer-binding protein	Q4FK11;Q3TF40;Q99K48;Q3TTV7;Q3UM20;Q3TFC2;Q99K48-2;B1AXT0	260
P3386	27.7	29.4	0.00683	0.151	1.69	3.22	Acat1	Acetyl-CoA acetyltransferase, mitochondrial	Q8QZT1;Q3TQP7	29
P2368	24.3	26.4	0.00695	0.152	2.12	4.36	Pycr2	Pyrroline-5-carboxylate reductase;Pyrroline-5-carboxylate reductase 2	Q3TMZ1;Q922Q4;Q3TJ21	35
P1969	26.6	28	0.00721	0.157	1.45	2.74	Ppp1cb	Serine/threonine-protein phosphatase PP1-beta catalytic subunit	P62141;A0A0J9YUU8;A0A0J9YUG2	26
P397	29.1	27.3	0.00729	0.157	-1.79	-3.47	Myof	Myoferlin	B9EK95;A0A286YDF5;Q69ZN7;E9Q390;Q69ZN7-4;A0A286YCZ3;Q69ZN7-2;Q69ZN7-3;A0A286YE65;REV__Q8QZT1;REV__Q3TQP7	402
P618	22	24.9	0.00735	0.157	2.95	7.72	Cox4i1	Cytochrome c oxidase subunit 4 isoform 1, mitochondrial	A2RSV8;P19783;M0QWX7	7
P50	27.8	25.7	0.00739	0.157	-2.06	-4.18	env;Fv4;F630007L15Rik	Retrovirus-related Env polyprotein from Fv-4 locus	A0A0A0U6W1;Q811N3;A0A0A0U847;P11370;Q3U4K5;Q62102;B6DYU5;Q3UZF4;B2RQY6;Q8K030	39
P2596	24.9	27.1	0.00745	0.157	2.13	4.37	Smarcc2	SWI/SNF complex subunit SMARCC2	Q3UID0;Q6PDG5-2;Q6PDG5;A0A1W2P6N7	50
P3791	27.9	25.5	0.00747	0.157	-2.31	-4.97	Chmp4b	Charged multivesicular body protein 4b	Q9D8B3;Q3TLQ5;Q9D7F7	11
P2293	24.5	26.6	0.00751	0.157	2.08	4.23	Pygb	Alpha-1,4 glucan phosphorylase;Glycogen phosphorylase, brain form	Q3V3U0;Q3UYH9;Q3UGT5;Q3TFQ8;Q8CI94;Q3UZL2;Q9WUB3;E9PUM3;Q3UEJ6;Q91WP9;Q3TJQ7;Q9ET01	98
P156	25	20.8	0.00762	0.157	-4.16	-17.9	Gng12	Guanine nucleotide-binding protein G(I)/G(S)/G(O) subunit gamma-12	A0A0N4SW28;Q9DAS9;A0A0N4SVT3	8
P32	25.7	20.7	0.00765	0.157	-4.99	-31.7	Fat1		F2Z4A3;A0A087WRT4;A0A1L1SQU7;Q9QXA3;Q80XT9;Q497H5;Q80VA2;Q6X4A1;A0A087WPU4;A7ISQ2;A7ISQ0;A7ISQ1	172
P2292	29.2	28	0.00768	0.157	-1.23	-2.35	Srsf10	Serine/arginine-rich splicing factor 10	Q3TFP0;Q3UDH7;Q3UA07;Q3UYX6;Q9R0U0-3;Q9R0U0-2;Q9R0U0;Q3UXS8;A3KG57;Q8CF51	83
P1107	28.3	25.9	0.00773	0.157	-2.4	-5.29	Peg10	Retrotransposon-derived protein PEG10	E9Q3F7;Q7TN75;H3BJQ1;Q7TN75-2	45
P2698	28.4	30.3	0.00796	0.16	1.99	3.97	Mthfd1l	Monofunctional C1-tetrahydrofolate synthase, mitochondrial	Q3V3R1	47
P1627	27	22.6	0.00826	0.163	-4.37	-20.7	Oas1a;Oas1g	2-5-oligoadenylate synthase 1A	P11928;Q8K469;Q8VEH7;Q05BJ7;D3YWG4;Q8BZ06;Q3UXA2;Q8VI96;Q8K3L4;Q8C2W3;Q8VI95;Q924S2;Q8K4B5;Q8VI97;Q921F0;Q8K4E9;Q8K4E8;Q8K4E7;Q8K4E6;Q8K3L5;A0A0J9YV76	47
P954	24.2	19.6	0.00834	0.163	-4.53	-23	Rbm42	RNA-binding protein 42	D3YYW8;Q91V81;Q91V81-2	12
P2591	25.2	20.4	0.00836	0.163	-4.79	-27.6	Dip2b	Disco-interacting protein 2 homolog B	Q3UH60	15
P3310	24.3	20.2	0.00842	0.163	-4.14	-17.7	Rfk	Riboflavin kinase	Q8CFV9	3
P2174	24.5	21.3	0.00853	0.163	-3.23	-9.36	Serpine2	Glia-derived nexin	Q543R5;Q4FJU1;Q3TWH7;Q07235;A0A087WQM1;A0A087WQ70	26
P1688	25.4	21.8	0.00855	0.163	-3.59	-12	Eno3	Beta-enolase;Enolase	P21550;Q4FK59;Q5SX59;J3QPZ9;Q5SX60	28
P2786	24.7	21.3	0.00857	0.163	-3.42	-10.7	Plscr3	Phospholipid scramblase 3	Q5F283;Q9JIZ9;Q5F284;Q3T9B7	6
P2730	29.5	28.4	0.00858	0.163	-1.13	-2.19	Rhoa	Transforming protein RhoA	Q4VAE6;Q9QUI0;A0A0A6YXF6;Q3TN61;Q9CR99;C0IQA7;A0A0A6YWJ1	60
P1242	21.1	24.6	0.0086	0.163	3.54	11.6	Ahnak2		F7CVJ5	12
P1029	25.6	21.5	0.00864	0.163	-4.12	-17.4	Ephb3	Ephrin type-B receptor 3;Receptor protein-tyrosine kinase	E0CYA3;P54754;Q60669;E9PWK7;Q91YM0;Q8C7S3;Q3V1K8;Q8C8K1;Q8CBF3-2;Q8CBF3;P54761;Q99KA8;G1K381;Q03137;Q62413	57
P3110	28.5	29.7	0.00875	0.163	1.15	2.22	Tnpo1	Transportin-1	Q8BFY9-2;Q8BFY9;Q3TKD0;J3QMX2;Q3TS78;Q3TQW0	123
P2851	27.7	29.1	0.00875	0.163	1.41	2.66	Vdac1	Voltage-dependent anion-selective channel protein 1	Q60932-2;Q3TIG8;Q3THL7;Q3U6K8;Q60932;F2Z471	82
P2456	23.4	17.7	0.00885	0.164	-5.67	-50.8	Rab35	Ras-related protein Rab-35	Q3U0T9;Q6PHN9;S4R1W7	11
P3511	23.2	18.6	0.00888	0.164	-4.6	-24.3	Dcxr	L-xylulose reductase	Q91X52;A2AC16	5
P3271	21.6	26.1	0.009	0.164	4.47	22.2		Uncharacterized protein C1orf198 homolog	Q8C3W1	8
P1842	31.7	32.7	0.00905	0.164	0.972	1.96	Rpl13	60S ribosomal protein L13	P47963;Q5RKP3	28
P3614	27.5	28.8	0.00908	0.164	1.3	2.46	Hsd17b10	3-hydroxyacyl-CoA dehydrogenase type-2	Q99N15;Q9CYT3;A2AFQ2;O08756	58
P2918	24.6	19.5	0.00919	0.165	-5.1	-34.3	Ptgfrn	Prostaglandin F2 receptor negative regulator	Q69ZJ6;Q9WV91;O54696	17
P1745	25.4	21.6	0.00934	0.165	-3.86	-14.6	Prkcd	Protein kinase C delta type;Protein kinase C delta type;Protein kinase C delta type regulatory subunit;Protein kinase C delta type catalytic subunit;Protein kinase C	Q53YN4;Q3UNG2;Q3TGE4;P28867;P28867-2;Q80UN7;Q1MX43;Q1MX42;Q1MX41;Q1MX40;F1DGF6;Q3TT74	67
P2298	25.3	27	0.00935	0.165	1.76	3.38	Rsl1d1	Ribosomal L1 domain-containing protein 1	Q3TGI9;Q3TS64;Q3UL54;Q8BVY0;Q3TH37;Q3TN25;Q3TAJ5;Q9CSF9;Q3TLJ3;A0A2R8VHW2	91
P3680	23.4	18	0.00949	0.165	-5.39	-41.9	Vkorc1	Vitamin K epoxide reductase complex subunit 1	Q9CRC0	2
P1755	27	28.4	0.00953	0.165	1.36	2.56	Aimp1	Aminoacyl tRNA synthase complex-interacting multifunctional protein 1;Endothelial monocyte-activating polypeptide 2	Q3UZG4;P31230;Q8C2U7;A0A0G2JDW6;A0A0G2JEU9;A0A0G2JDV0;A0A0G2JDH0;Q3TUZ1	46
P195	22.2	26.4	0.0096	0.165	4.23	18.8	Il17c	Interleukin-17C	A0A0R4J0P4;Q8K4C5	2
P2609	24.7	19.9	0.00969	0.165	-4.75	-27	Srm	Spermidine synthase	Q543H0;Q3UJL7;Q64674;Q8BSZ8	31
P2502	28.5	25.8	0.00978	0.165	-2.65	-6.28	Wbp11	WW domain-binding protein 11	Q3UKQ3;Q3U6Q1;Q923D5;Q3TXH8;A0A0N4SWF7;Q3U521;A0A0N4SV69;A0A0N4SVL7	111
P1385	26.4	22.5	0.00981	0.165	-3.96	-15.6	Iigp1	Interferon-inducible GTPase 1	J7NNX8;Q9QZ85;Q8VDW7	35
P3343	31.6	32.8	0.00995	0.165	1.16	2.23	Bclaf1	Bcl-2-associated transcription factor 1	Q8K019-2;Q8K019;Q3UDL9	156
P2131	26.3	24.3	0.01	0.165	-2.05	-4.13	G6pdx	Glucose-6-phosphate 1-dehydrogenase;Glucose-6-phosphate 1-dehydrogenase X	Q790Y8;Q00612;Q3TNL1;A3KG36;G3UWD6;P97324;A0FF38	75
P162	24.8	21.1	0.0101	0.165	-3.65	-12.5	Dus3l	tRNA-dihydrouridine(47) synthase [NAD(P)(+)]-like	A0A0R4IZY9;Q91XI1;A4FTV5;Q91XI1-2	13
P3034	22.5	25	0.0101	0.165	2.53	5.77	Fuk;mFLJ00241		Q7TMC8;Q7TMC8-2;Q6KAP2;A0A1D5RMI1	13
P3179	24.1	27.4	0.0101	0.165	3.34	10.1	Eea1	Early endosome antigen 1	Q8BL66;Q05CS7;Q3TQY5	40
P2498	25.2	21.8	0.0102	0.165	-3.33	-10.1	Parp10		Q3U6C0;Q8CIE4;Q8BSZ1;Q8C8L6;Q3TLV7;Q8R1U9;Q8R133;F6Z9X8	71
P1560	21.4	25.7	0.0102	0.165	4.26	19.1	Mkln1	Muskelin	O89050;F6UW85;Q3TNJ2	15
P2496	28.8	27.3	0.0102	0.165	-1.48	-2.79	Tars	Threonine--tRNA ligase, cytoplasmic	Q3U630;Q9D0R2;Q99KJ4;A0A2I3BPK8	79
P2940	18.9	23.5	0.0102	0.165	4.57	23.7	Hecw2	E3 ubiquitin-protein ligase HECW2	Q6I6G8	3
P2540	20.4	24.3	0.0103	0.165	3.98	15.8	Rnf114	E3 ubiquitin-protein ligase RNF114	Q3UC35;Q9ET26;Q8C521	13
P560	22.7	17.5	0.0103	0.165	-5.28	-39	Rexo4	RNA exonuclease 4	A2ALB1;A2ALB2;Q6PAQ4	6
P2733	21.3	24.8	0.0104	0.165	3.51	11.4	Maea	Macrophage erythroblast attacher	Q9CVN2;Q4VC33;Q4VC33-2;A0A0J9YUL5;A0A0J9YVB4	24
P1988	32.5	33.6	0.0104	0.165	1.07	2.1	Rps4x;Rps4l	40S ribosomal protein S4;40S ribosomal protein S4, X isoform	Q545X8;Q3UXQ6;P62702;Q545F8;Q3V1Z5;V9GWY0	146
P3947	28.4	26.8	0.0104	0.165	-1.67	-3.19	Tmem176b	Transmembrane protein 176B	Q9R1Q6;A0A0N4SUY1;A0A0N4SVT4;A0A0N4SV46;A0A0N4SUM7	22
P1306	23.2	25.5	0.0105	0.166	2.25	4.76	Zc3h18	Zinc finger CCCH domain-containing protein 18	H3BIW0;G3X8T2;Q0P678;H3BJJ9;Q0P678-2	24
P1683	31.3	32.4	0.0106	0.166	1.11	2.15	Tpm3;Tpm3-rs7	Tropomyosin alpha-3 chain	Q58E70;P21107-2;D3Z2H9;Q3TJ53	142
P3413	21.1	24.5	0.0107	0.166	3.37	10.3	Dnttip2	Deoxynucleotidyltransferase terminal-interacting protein 2	Q8R2M2	3
P126	22.7	25.1	0.0107	0.166	2.39	5.23	Igf2bp1	Insulin-like growth factor 2 mRNA-binding protein 1	A0A0H3XWX3;O88477	10
P1804	24.6	20.4	0.0107	0.166	-4.18	-18.1	Timp3	Metalloproteinase inhibitor 3	Q54AE5;P39876;E9QAB2;Q6GXA7	12
P2034	28.5	27.4	0.0107	0.166	-1.08	-2.11	Ppp2ca;Ppp2cb	Serine/threonine-protein phosphatase 2A catalytic subunit alpha isoform;Serine/threonine-protein phosphatase	P63330;Q8BN07	25
P2495	29.6	27.8	0.011	0.168	-1.8	-3.49	Ifit1	Interferon-induced protein with tetratricopeptide repeats 1	Q8BN43;Q3U5N2;Q64282;Q3UNG3;Q3U7A2;Q3U5K8;Q3U726;Q9CVI7;Q3U687;D3Z6F0	199
P1863	25	21.3	0.011	0.168	-3.71	-13.1	Acadvl	Very long-chain specific acyl-CoA dehydrogenase, mitochondrial	P50544;B1AR28;Q3UJR6	26
P1818	20.6	24.4	0.0111	0.168	3.81	14	Hist1h1b	Histone H1.5	Q1WWK3;P43276	4
P2872	27.6	26.3	0.0112	0.169	-1.33	-2.52	Fscn1	Fascin	Q61553;A0A0G2JDU7;F7BDR1	16
P2542	25.6	20.7	0.0113	0.169	-4.93	-30.4	Acsl5	Long-chain-fatty-acid--CoA ligase 5	Q3UKS0;Q3UC67;Q8JZR0;Q9D9S0;F6WNZ2	35
P3100	23.6	20	0.0114	0.17	-3.54	-11.7	Ttc9c	Tetratricopeptide repeat protein 9C	Q810A3;Q6P3Y6	3
P3459	19.8	25.1	0.0115	0.17	5.28	38.9	Hnrnpul1	Heterogeneous nuclear ribonucleoprotein U-like protein 1	Q8VDM6-2;Q8VDM6;Q8VDM6-3	14
P1432	30.1	31.4	0.0115	0.17	1.33	2.52	Cpsf2	Cleavage and polyadenylation specificity factor subunit 2	O35218;Q3US33;Q3UGU6;Q3URN8;Q8C6K6	138
P1426	23.6	20.1	0.0115	0.17	-3.43	-10.7	Ptgis	Prostacyclin synthase	Q8BXC0;O35074;Q7TSX2	9
P2179	26.5	28.2	0.0116	0.17	1.67	3.19	Cnn2	Calponin;Calponin-2	Q543F3;Q08093;D3Z7R6;Q922F8	45
P1132	31.5	32.5	0.0117	0.17	1.07	2.1	Tpm3		Q8K0Z5;E9Q5J9;D3YVR0	89
P1646	30	31	0.0118	0.17	0.976	1.97	Rplp0	60S acidic ribosomal protein P0	Q5M8R8;P14869;Q5FWB6;S4R1N1;D3YVM5;O89073	88
P1079	24.6	26.6	0.0118	0.17	2	4.01	Rasa1		Q91YX7;E9PYG6;Q3TTA2;A0A286YDU0;Q3V090	59
P939	31.1	32.2	0.0119	0.171	1.13	2.18	Ylpm1	YLP motif-containing protein 1	D3YWX2;F6YTL8;E9Q803;Q9R0I7;Q3UTT5;Q3TMN3	267
P1640	31.8	32.8	0.0121	0.172	1.02	2.03	Rpl27a	60S ribosomal protein L27a	P14115	14
P2188	25.4	22.2	0.0121	0.172	-3.22	-9.29	Rab34	Ras-related protein Rab-34	Q0PD20;Q3TV85;Q64008;B1AQD4;F7BE32;B1AQD3	54
P2524	23.7	20	0.0122	0.172	-3.65	-12.5	Sh3bgrl	SH3 domain-binding glutamic acid-rich-like protein	Q3U9A8;Q9JJU8	6
P967	27.7	24.7	0.0122	0.172	-2.99	-7.96	Ddx23		D3Z0M9	24
P2880	28	26.7	0.0123	0.172	-1.33	-2.51	Kif5b	Kinesin-1 heavy chain;Kinesin-like protein	Q61768;E9QAK5;Q3UWI9;Q8CFE7;Q6NSS5;Q05CG8;Q3TY51;Q8CHF1;P28738;Q9CUT6	124
P3097	23.7	20.3	0.0123	0.172	-3.41	-10.6	Them6	Protein THEM6	Q80ZW2	2
P1497	21	25.9	0.0124	0.172	4.89	29.6	Pja1	E3 ubiquitin-protein ligase Praja-1	Q3UXQ1;Q05CG5;O55176;A0JLS7;B1AXU3;B1AXU4;O55176-2;O55176-4;O55176-5	49
P3538	25.8	27.3	0.0124	0.172	1.43	2.69	Tor1aip1	Torsin-1A-interacting protein 1	Q921T2-2;Q921T2;Q921T2-3;E9PWW2;J3QQ40;Q3UE61;D3YXF8;D3YZP0;D3YZJ9	55
P1728	27.8	29	0.0125	0.172	1.15	2.22	Plaa	Phospholipase A-2-activating protein	P27612;F7D1R5	40
P3050	27.5	25.4	0.0125	0.172	-2.17	-4.49	Otub1	Ubiquitin thioesterase OTUB1	Q7TQI3;D3YWF6;D3Z7K0	26
P3077	27.4	28.5	0.0126	0.172	1.07	2.11	Vac14	Protein VAC14 homolog	Q80WQ2;Q8CCX6;Q8C907;Q8K279;A0A1D5RLY2;Q8C6J5;A0A1D5RLN5	105
P259	20.8	24.3	0.0128	0.173	3.43	10.8	Pnpla6	Neuropathy target esterase	A0A140LI54;A0A140LHJ7;A0A140LJH3;A0A140LHU9;Q3TRM4-4;Q3TRM4-2;Q3TRM4-3;Q3TRM4	9
P1884	24.4	21.3	0.0128	0.173	-3.19	-9.15	Fdft1	Squalene synthase	Q9QYT0;Q3TS40;P53798;A0A286YD20	14
P722	23.2	28.3	0.0128	0.173	5.1	34.4	Map1b	Microtubule-associated protein 1B;MAP1B heavy chain;MAP1 light chain LC1	B2RQQ5;P14873;Q3TZM8;Q8CFR9;A0PJ96;Q3UPV4;Q3UF78;Q3TYV8;Q8CAI9;A2ARP8;Q9QYR6;Q9QYR6-2	94
P2069	27.2	25	0.0129	0.173	-2.28	-4.84	Ldb1	LIM domain-binding protein 1	P70662;D3Z1C5;P70662-2;P70662-3	37
P1174	27.7	28.8	0.013	0.174	1.15	2.22	Mars	Methionine--tRNA ligase, cytoplasmic	E9QB02;Q68FL6;F6W0G8	74
P2407	26.2	28.3	0.0131	0.174	2.12	4.34	Dnpep	Aspartyl aminopeptidase	Q8CAJ7;Q3U3I6;Q3TVK3;Q9Z2W0;Q8BPW9;A0A087WS31;A0A087WSE6;A0A087WRC1;A0A087WSU0;A0A087WNX3;A0A087WSD3	104
P3412	19.7	24.6	0.0132	0.175	4.9	29.8	Ssbp1	Single-stranded DNA-binding protein;Single-stranded DNA-binding protein, mitochondrial	Q8R2K3;Q9CYR0;D3Z3Y3	8
P3313	30.2	31.2	0.0133	0.175	0.984	1.98	Eprs	Bifunctional glutamate/proline--tRNA ligase;Glutamate--tRNA ligase;Proline--tRNA ligase	Q8CGC7;B9EIU1;Q8BTR1;Q9CRF9;A0A0A6YWA4;A0A0A6YWH3;Q3TMX9;Q3TLK2	165
P1878	32.6	31.3	0.0137	0.18	-1.29	-2.45	Pkm	Pyruvate kinase PKM	P52480;A0A1L1SU37;A0A1L1SQV8;A0A1L1SSN6;A0A1L1STV8;A0A1L1SUV0;A0A1L1ST52;A0A1L1SVH2;Q3UEH4;E9Q509;Q3UEI4;A7MCU9;G3X925;P53657	121
P2815	32.1	33.3	0.014	0.183	1.24	2.37	Ewsr1	RNA-binding protein EWS	Q6NVA3;Q5SUS9;Q61545;Q9CRS5;Q3UI30;Q3UGI7;Q5SUS8	55
P2280	29.3	30.6	0.0141	0.183	1.32	2.5	Coro1c	Coronin;Coronin-1C	Q3TEU8;Q9WUM4;Q5PPQ7;Q3TF74;Q3U8F0;E9PX03;E9PZJ0;E9PVJ1;A1ILN2;B9EIZ7;Q920M5-3;Q920M5-2;Q920M5;Q920M5-4	107
P130	20	23.9	0.0141	0.183	3.93	15.2	Specc1	Cytospin-B	A0A0J9YV86;A0A0J9YUF8;A0A0J9YUR2;A0A0J9YTU3;Q5SXY1-2;Q5SXY1-3;Q5SXY1;Q3UPB2;A0A0J9YV47;A0A0J9YUG8	49
P1935	28.9	29.9	0.0142	0.183	0.968	1.96	Pcbp1	Poly(rC)-binding protein 1	P60335;A0A087WR61	16
P1751	25.6	27	0.0145	0.183	1.37	2.59	Cdk4	Cyclin-dependent kinase 4	Q8BP21;Q545C3;P30285;Q9D193;E9Q9E4;E9PZX7;Q9CYR7;Q9CSQ6;Q9JKW8;D3YWB0;D6RHS5	74
P2364	19.6	23.7	0.0145	0.183	4.04	16.5	Morf4l2	Mortality factor 4-like protein 2	Q3TME1;Q9R0Q4;Q3U6G8;A2AEB5;A2AEB4;A2AEB3;Q3TXN7	12
P3705	20.2	24.5	0.0145	0.183	4.28	19.5	Rnf181	E3 ubiquitin-protein ligase RNF181	Q9CY62;D3YUJ1;Q9CY62-2;S4R2J5;F6SLH0;Q9CY62-3;S4R201;S4R1H9;S4R1T4;S4R1P6	24
P572	22.8	25.5	0.0145	0.183	2.7	6.52	mKIAA0920;Akap2;Pakap	A-kinase anchor protein 2	Q8C9L6;Q99L95;Q69ZV5;A2API8;F7AA26;O54931-5;O54931-4;O54931-3;O54931-2;O54931	80
P803	28.9	30.8	0.0146	0.183	1.89	3.7	Sltm	SAFB-like transcription modulator	B9EI57;Q8CH25-2;Q8CH25;A0A1L1STF9;Q9CS69;A0A1L1SRL0	143
P1252	25.6	27.3	0.0146	0.183	1.62	3.06	Usp7	Ubiquitin carboxyl-terminal hydrolase;Ubiquitin carboxyl-terminal hydrolase 7	F8VPX1;Q6A4J8;E9PXY8;Q6A4J8-3;Q6A4J8-2;G3UWR8;E0CY04	92
P2625	26.7	28	0.0146	0.183	1.34	2.54	Smc2	Structural maintenance of chromosomes protein;Structural maintenance of chromosomes protein 2	Q3ULS2;Q8CG48;B1AWH6;Q6IR05;Q3TT08	104
P3217	21.3	24.7	0.0146	0.183	3.32	9.96	Pak4	Serine/threonine-protein kinase PAK 4	Q8BTW9;Q8K0U2	11
P784	32.9	33.9	0.0148	0.184	1.04	2.06	Flna	Filamin-A	B7FAU9;Q8BTM8;B9EKP5;B7FAV1;Q6KAM8;Q3U7N9;F6XC15;J3JS91;I7HPX4;F6Z2C0;Q8BTM8-2;Q4FZG4;Q9JJ37;F7AVL7	756
P1799	31.1	30.1	0.0151	0.186	-1.02	-2.03	Hspa9	Stress-70 protein, mitochondrial	P38647	37
P563	24.8	26.3	0.0151	0.186	1.52	2.88	Emd	Emerin	A2AM95;O08579;I7HJS1;Q3THM8;B7FAU5;D6RFS0	35
P2394	28.3	29.6	0.0152	0.186	1.24	2.37	Vdac3	Voltage-dependent anion-selective channel protein 3	Q3TX38;Q3TTN3;Q60931;Q5EBQ0;J3QMG3;Q3UFA8	65
P802	25.6	20.5	0.0153	0.186	-5.05	-33.2	Zmpste24	CAAX prenyl protease 1 homolog	B9EHY2;Q80W54;I7HIP5	11
P2259	26.1	27.6	0.0153	0.186	1.48	2.79	Zyx	Zyxin	Q8CBM0;Q3TCR9;Q62523;Q8CD55;Q7TQE2;A0A0N4SVP4;A0A0N4SVD2;A0A0N4SUX7	89
P597	28.1	29.3	0.0153	0.186	1.21	2.32	Rrbp1	Ribosome-binding protein 1	A2AVJ7;Q99PL5;Q6ZPS0;Q99PL5-10;Q99PL5-9;Q99PL5-8;Q99PL5-7;Q99PL5-6;Q99PL5-5;Q99PL5-4;Q99PL5-3;Q99PL5-2;Q99PL5-12;Q99PL5-11;Q8C7E8;Q8CAB9;Q3ULC0	183
P2712	25.8	23.6	0.0154	0.187	-2.24	-4.73	Ero1l	ERO1-like protein alpha	Q4FK57;Q4FJZ3;Q8R180;A0A2I3BPM1;Q3TXL0	43
P2906	30.1	29.1	0.0155	0.187	-1.01	-2.02	Ugt1a6;Ugt1a6a;Ugt1a6b	UDP-glucuronosyltransferase 1-6	Q64435;Q6NSR5;Q8R0P3;Q6XL46;K9J7B2;Q76K67;Q6XL48;B2RT14;Q5FW80;E9PXN7;D3Z748;Q62452;Q6ZQM8;P70691;D3YZE6;D3Z7G0;D3YZ96;Q6XL43;G3UZC9	180
P1819	21.3	25.2	0.0158	0.189	3.92	15.2	Hist1h1d	Histone H1.3	Q3U292;Q149Z9;P43277	18
P142	24.7	21.3	0.0158	0.189	-3.4	-10.5	Eno2	Gamma-enolase;Enolase	A0A0N4SUX5;Q545V3;Q3UJ20;P17183;D3Z6E4;Q922A0	28
P285	23.4	19.5	0.0159	0.189	-3.87	-14.6	Pde2a	cGMP-dependent 3,5-cyclic phosphodiesterase	Q3TD37;Q5PR72;Q3TYK5;A0A1B0GRJ9;F7D3W5;Q922S4-2;Q922S4-3;Q922S4;Q3TY50	25
P3898	28.2	27	0.0159	0.189	-1.22	-2.33	Hyou1	Hypoxia up-regulated protein 1	Q9JKR6;Q8VCI2;F6TRP3;A0A1L1SQ34;E0CYZ2	38
P1352	21.8	26.7	0.0162	0.191	4.88	29.4	Cux1	Protein CASP	H3BKT0;H3BJN3;Q9JJB6;P70403;H3BLJ7;H3BJ26;Q6AXG1;P70381;Q5BL05;E9QKE9;H3BK24;H3BLS0;H3BJQ9;P53564-2;P53564-3;P53564;Q9CVV0;H3BL09;H3BJL7;Q3UMF6;H3BKF6;P53564-4	57
P3916	26.9	28.3	0.0164	0.192	1.42	2.68	Copg2	Coatomer subunit gamma-2	Q9QXK3;Q9QXK3-4;Q9QXK3-3;Q922G9;Q9QXK3-2	70
P1301	19.7	23.5	0.0165	0.193	3.79	13.8	Prrx1;Prrx2	Paired mesoderm homeobox protein 1;Paired mesoderm homeobox protein 2	Q3TMI4;Q9D861;G3UZ44;P63013-2;P63013;Q9CY80;A2APZ7;Q06348	13
P36	23.5	25.7	0.0167	0.193	2.18	4.54	Sh3bgrl2	SH3 domain-binding glutamic acid-rich-like protein;SH3 domain-binding glutamic acid-rich-like protein 2	Q8C073;A0A087WS96;Q8BG73	6
P2083	29.4	28.4	0.0167	0.193	-0.997	-2	Arf1;Arf3	ADP-ribosylation factor 1;ADP-ribosylation factor 3	P84078;Q3U344;P61205	37
P3775	24.6	21.6	0.0168	0.193	-3.07	-8.42	Agpat3	1-acyl-sn-glycerol-3-phosphate acyltransferase gamma	Q9D517;Q3TXT9	5
P3540	26.2	22.8	0.0169	0.193	-3.44	-10.9	Chmp1a	Charged multivesicular body protein 1a	Q921W0	6
P1821	27	24.3	0.0169	0.193	-2.75	-6.72	Akr1b3;Akr1b1	Aldose reductase	Q5U415;Q3UDY1;P45376;Q3TCL2;D3YVJ7;Q3ULP0	51
P3966	26.4	27.7	0.0169	0.193	1.39	2.62	Vapa	Vesicle-associated membrane protein-associated protein A	Q9WV55	12
P3342	25.8	27.3	0.017	0.193	1.56	2.96	Aldh1l2	Mitochondrial 10-formyltetrahydrofolate dehydrogenase	Q8K009;D3Z6B9;Q8CIF2;Q8R0Y6;A0A0N4SW56;A0A0N4SVT2	55
P325	27.5	25.7	0.0171	0.195	-1.79	-3.45	Ampd3	AMP deaminase 3	A0A1L1SRX2;O08739;Q922J7;F6XQD0;D3Z4N3;D3YU73;A0A0G2JFD4;Q3V1D3	55
P1284	26.2	22.1	0.0172	0.195	-4.06	-16.7	Sf3a2	Splicing factor 3A subunit 2	Q7TN25;G3UVU2;Q62203;D3YW09;D3Z5A6	27
P3396	27.6	26.2	0.0172	0.195	-1.41	-2.66	Vps37b	Vacuolar protein sorting-associated protein 37B	Q8R0J7	11
P3014	34.1	35.7	0.0174	0.196	1.67	3.19	Myl12a		Q6ZWQ9;Q9CXD2;Q9D6E6;D3YV37;Q922W7	69
P1874	25.7	24	0.0176	0.196	-1.78	-3.43	Sqle	Squalene monooxygenase	Q3TQK8;P52019;Q3TSS7	19
P768	24	21	0.0176	0.196	-3.04	-8.25	Taok1	Serine/threonine-protein kinase TAO1	B2RX66;Q5F2E8;Q3UUG1;Q6ZQ29-2;Q6ZQ29	19
P1607	28.5	30.2	0.0177	0.196	1.68	3.21	Calm1		P0DP28;P0DP27;P0DP26;Q3UKW2;A0A1Y7VK66;G3UX57	56
P3220	29.1	30.1	0.018	0.199	1.03	2.05	Iars	Isoleucine--tRNA ligase, cytoplasmic	Q8BU30;Q3UWS7;E9Q866;F6Q6R1	88
P2556	29.7	28.5	0.0183	0.201	-1.13	-2.19	Sgpl1	Sphingosine-1-phosphate lyase 1	Q4FK38;Q3UDJ2;Q69ZN1;Q8R0X7;D6REF7;D3YZT4;D3YY13;D3Z1Z3	126
P1621	18.7	23.1	0.0185	0.203	4.43	21.5	Lamp1	Lysosome-associated membrane glycoprotein 1	Q8VH34;Q3TX84;Q3TA96;Q9DC13;P11438;Q922T9	11
P2304	25.5	21	0.0186	0.203	-4.56	-23.7	Ttyh2	Protein tweety homolog 2	Q3TH73;Q3TH73-2	7
P62	28.4	27.2	0.0186	0.203	-1.17	-2.25	Map4k4	Mitogen-activated protein kinase kinase kinase kinase 4	B2RUE8;A0A0A6YWM8;B7ZNR9;A0A0A6YWR8;E9PVG7;A0A0A6YW53;B7ZNR8;P97820;A0A0A6YVZ8;E0CZF8;E0CZD7;E0CXD6;E0CY98;B2RXX2;E9PUL9;B9EKN8;B2RQ80;B2RY17;P83510-2;P83510;Q3UTY9;A0A0A6YWJ2;Q571L1;Q61155;E0CYV5;Q80VC8;E9PUZ5;Q8C1W2;E9QAC6;Q62083	425
P1625	25.5	22.3	0.0188	0.205	-3.23	-9.35	Itga5	Integrin alpha-5;Integrin alpha-5 heavy chain;Integrin alpha-5 light chain	Q80YP5;P11688;Q3U7M6	15
P3951	32.1	30.8	0.019	0.206	-1.29	-2.44	Myo1c	Unconventional myosin-Ic	Q9WTI7;Q9WTI7-4;Q5ND45	130
P307	20.5	23.7	0.0192	0.207	3.25	9.49	Slc38a7	Putative sodium-coupled neutral amino acid transporter 7	A0A1D5RLX9;Q8BWH0	6
P559	25.1	27.1	0.0194	0.208	1.98	3.93	ASPH;Asph	Aspartyl/asparaginyl beta-hydroxylase	Q9EQ66;A2AL85;Q8BSY0;Q8CBM2;Q8BQK0;A2AL83;A2AL79;Q6P8S1;Q8CH79;A2AL78;Q9EQ67;Q91WG6;Q3TU40;Q9EQ65;A2AL81;A2AL71;Q9EQ63;Q9EQ62;A2AL77;Q9CR06;Q9D7J8;Q920F7;A2AL74;Q920F8;A2AL76;Q920F9;A2AL75;Q8BSY0-2	106
P1255	24.9	20.6	0.0195	0.208	-4.31	-19.8	Myo10	Unconventional myosin-X	F8VQB6;F8VQB6-2;E9Q5G1;Q80TR9;D3YXU7;P70316;D3YZ13;D3YXW4	26
P3574	28	26.9	0.0195	0.208	-1.11	-2.16	Sar1a	GTP-binding protein SAR1a	Q99JZ4;Q3TXJ4;P36536;A0A1W2P869;A0A1W2P6N3	34
P286	27	25.4	0.0196	0.208	-1.62	-3.08	Prpf40a	Pre-mRNA-processing factor 40 homolog A	A0A1B0GRU8;Q9R1C7-2;Q9R1C7;A0PJI0;A0JLM8	59
P1077	21.6	25.2	0.0196	0.208	3.54	11.6	Tcea1	Transcription elongation factor A protein 1	Q3UWX7;Q3UPE0;E9PYD5;P10711;P10711-2	34
P3033	28.4	27.2	0.0198	0.209	-1.18	-2.27	Cyfip1	Cytoplasmic FMR1-interacting protein 1	Q7TMB8;A0A0R4J119;Q7TMB8-2;A0A0U1RQ05;Q5SQX6;F6QD74;Q6PGK0;Q8C8R2;G3UZI5;Q810V4	156
P1711	32.3	33.2	0.0199	0.209	0.86	1.81	Rps2	40S ribosomal protein S2	Q58EU3;Q3TXS9;P25444;Q3TXR5;Q3UB36;D3YVC1;Q3TLE5;D3YWJ3;Q3TI78;Q9DC49;O89072;D3Z536;Q3V2B9	257
P3134	26.7	28.1	0.02	0.21	1.39	2.63	Slc25a12	Calcium-binding mitochondrial carrier protein Aralar1	Q8BH59;V9GXX9	23
P2277	27.4	25.8	0.0201	0.21	-1.57	-2.96	Acly	ATP-citrate synthase	Q3TED3;Q3V117;Q91V92;Q3UEA1;Q3UVY4;Q3TS02;Q99K05;Q6P063	114
P1138	25.8	23.1	0.0203	0.211	-2.76	-6.76	Rbm26	RNA-binding protein 26	E9Q640;Q6NZN0-5;Q6NZN0-3;Q6NZN0-4;Q6NZN0-2;Q6NZN0;E9PYZ7;E9PUF4;A0A0R4J214	114
P1839	29.7	30.6	0.0204	0.212	0.879	1.84	Rpl6	60S ribosomal protein L6	Q3UCH0;P47911;Q3UFI4;A0A0J9YU32	43
P3136	28.5	27.6	0.0206	0.213	-0.989	-1.98	Rtn4	Reticulon	Q8BH78;Q8K3G7;Q8BHF5;Q78NS1;Q99P72-1	37
P1734	19	23	0.0207	0.213	4.06	16.7	Cebpb	CCAAT/enhancer-binding protein beta	Q3UPN9;P28033-3;P28033	3
P2065	25	21.1	0.0207	0.213	-3.87	-14.6	Idh3g	Isocitrate dehydrogenase [NAD] subunit, mitochondrial;Isocitrate dehydrogenase [NAD] subunit gamma 1, mitochondrial	Q3TKM5;Q3TGZ3;P70404;Q684I8;Q9CW65	20
P1862	25.5	22.3	0.0212	0.216	-3.18	-9.08	S100a11	Protein S100-A11	P50543	2
P80	19.8	23.1	0.0213	0.216	3.34	10.1	Lphn2	Latrophilin-2	A0A0G2JFV3;A0A0G2JDE3;A0A0G2JG66;A0A0G2JDF4;A0A0G2JFF5;A0A0G2JDK6;A0A0G2JGM8;Q8JZZ7;Q8JZZ7-2;A0A0G2JEQ8;A0A0G2JH16;F6YP92;Q0P6A0;A0A0G2JGC2;H7BX15;E9Q9Q9;E9Q3V9;Q80TR1-2;Q80TR1	39
P3267	24.5	26.3	0.0213	0.216	1.86	3.63	Pqlc3	PQ-loop repeat-containing protein 3	Q8C259;Q8C6U2;Q3UU83;A0A1Y7VLY9	10
P3094	23.3	25.8	0.0214	0.216	2.54	5.8	Lrsam1	E3 ubiquitin-protein ligase LRSAM1	Q80ZI6;A2AHX4;A2AHX5;A2AHX6;A0A0A6YWS5	19
P1924	28.9	30.1	0.0215	0.216	1.19	2.28	Tpm1		Q564G1;P58771-2	96
P1419	26.3	24.8	0.0216	0.216	-1.5	-2.83	Degs1	Sphingolipid delta(4)-desaturase DES1	O09005;F6S3U4	8
P1675	29.6	27.9	0.0216	0.216	-1.68	-3.2	Fasn	Fatty acid synthase;[Acyl-carrier-protein] S-acetyltransferase;[Acyl-carrier-protein] S-malonyltransferase;3-oxoacyl-[acyl-carrier-protein] synthase;3-oxoacyl-[acyl-carrier-protein] reductase;3-hydroxyacyl-[acyl-carrier-protein] dehydratase;Enoyl-[acyl-carrier-protein] reductase;Oleoyl-[acyl-carrier-protein] hydrolase	Q3UHT6;P19096;A0A0U1RNJ1;Q3TB22;O89060;A0A0U1RPP5	260
P3325	28.2	29.1	0.0217	0.216	0.948	1.93	Pdlim5	PDZ and LIM domain protein 5	Q8CI51;D9J2Z9;Q2Q7P0;D9J300;D9J301;D9J302;Q8CI51-2;Q8VDV4;A0A0G2JGZ5;A0A0G2JEJ0;Q9CRA2;D9J303;F8WJI6;E9Q8P5;Q8CI51-3	182
P3389	27.6	28.5	0.0217	0.216	0.94	1.92	Aimp2	Aminoacyl tRNA synthase complex-interacting multifunctional protein 2	Q8R010	11
P584	25.8	20	0.022	0.218	-5.76	-54	Ppig	Peptidyl-prolyl cis-trans isomerase G;Peptidyl-prolyl cis-trans isomerase	Q05CC5;Q05DE4;B2RWT5;A2AR02;Q80VC1;Q3UZ38;A2AR01	41
P1438	22	25.5	0.022	0.218	3.45	10.9	Purb	Transcriptional activator protein Pur-beta	O35295;Q8BQK8;Q3UTJ8	9
P2253	20.8	24.1	0.0223	0.22	3.32	10	Eci2	Enoyl-CoA delta isomerase 2, mitochondrial	Q3TCD4;Q9WUR2-2;Q9WUR2;E9Q7A8;E9PYC6;E9Q858;E9PUY9;E9PYA9;E9PVM6;E9PY42;Q78JN3	23
P2358	26.1	22.5	0.0227	0.224	-3.63	-12.4	Fermt2	Fermitin family homolog 2	Q3TLE2;Q8CIB5;Q3UMA4;A6X940;A6X941;A0A2I3BPQ7	48
P3792	23.4	20.4	0.0228	0.224	-3.03	-8.18	Ifi35	Interferon-induced 35 kDa protein homolog	Q9D8C4	3
P398	24	19.9	0.0229	0.224	-4.07	-16.8	Sec24c		Q3V222;A0A286YDI8;Q80U83;Q8CGF4;G3X972;A0A286YD08;Q8R2V9	24
P1665	27.1	25.8	0.023	0.225	-1.35	-2.55	Slc2a1	Solute carrier family 2, facilitated glucose transporter member 1	Q3TD17;P17809;Q3U2J2;Q8BTM5;A0A140LIU2;G3UYL0;A2A7P3;G3V010	32
P35	31	32.3	0.0236	0.229	1.25	2.37	Myl3;Myl1	Myosin light chain 1/3, skeletal muscle isoform;Myosin light chain 3	Q61935;A0A087WRZ7;A0A0G2JDM3;Q545G5;E9PWG4;Q6PCW9;A0A0G2JDW2;Q545T7;P05977-2;P05977;P09542	22
P773	27.3	28.8	0.0237	0.229	1.48	2.79	Wdr82	WD repeat-containing protein 82	B2RXQ8;Q8BFQ4;A0A1L1SRB6	31
P1063	25.6	27.2	0.0242	0.232	1.62	3.08	Ncapg		E9PWG6;B2RQA7;Q9JK28	38
P2578	27.2	24.6	0.0242	0.232	-2.55	-5.86	Ank;Ankh	Progressive ankylosis protein	Q3UG85;Q9JHZ2;Q8C438	32
P3164	19.8	23.4	0.0242	0.232	3.65	12.5	Nol11	Nucleolar protein 11	Q8BJW5-2;Q8BJW5	4
P2497	23.9	26.5	0.0243	0.232	2.66	6.33	Tox4	TOX high mobility group box family member 4	Q3U661;Q6A006;Q8BU11;Q3UVQ1;H3BL89;A2A473;E9Q0B9;A2A472;Q80W03;Q66JW3	49
P2062	27.1	28.3	0.0244	0.232	1.15	2.21	Elavl1	ELAV-like protein;ELAV-like protein 1	Q8BM84;P70372;Q8BW03;Q8BVF8;Q3UFF9;Q8BTQ1;Q3TT05	97
P673	26.5	24.7	0.0245	0.233	-1.82	-3.52	Lgals9	Galectin;Galectin-9	B1AQR8;G3X9T7;O08573-3;O08573-2;O08573	40
P3552	22.8	19.4	0.0247	0.234	-3.34	-10.1	Letmd1	LETM1 domain-containing protein 1	Q924L1-3;Q924L1-2;Q924L1	6
P2530	19.6	24.2	0.0248	0.234	4.6	24.3	Galnt2	Polypeptide N-acetylgalactosaminyltransferase;Polypeptide N-acetylgalactosaminyltransferase 2;Polypeptide N-acetylgalactosaminyltransferase 2 soluble form	Q3UA32;Q3UM52;Q6PB93-2;Q6PB93	24
P2608	25.7	28.1	0.0249	0.234	2.41	5.3	Top3b	DNA topoisomerase;DNA topoisomerase 3-beta-1	Q3UJF5;Q9Z321;A0A338P7E0;Q9JJ62;A0A338P6C0;A0A338P6A6;A0A338P7C6;A0A338P6F5;A0A338P6J7;A0A338P6M7;A0A338P753	123
P3799	23.2	20.2	0.025	0.234	-3.07	-8.39	Atg101	Autophagy-related protein 101	Q9D8Z6;A0A2R8VH88;A0A2R8VJN5	4
P3315	29.9	31.1	0.0251	0.234	1.21	2.31	Lonp1	Lon protease homolog, mitochondrial	Q8CGK3;Q3V2D0;Q56A16;B9EJ74;Q5DTF3;Q61594;A4UUI3	122
P3306	21.9	26.8	0.0251	0.234	4.9	29.9	Clasrp	CLK4-associating serine/arginine rich protein	Q8CFC7;Q8CFC7-2;Q8CFC7-3;Q3KQM8;A0A140LIE8;Q71RY3	33
P2221	22.2	25.1	0.0253	0.235	2.93	7.63	Cbx3	Chromobox protein homolog 3	Q9DCC5;Q32P00;I6L9I7;P23198;D3Z313;D3Z1A9	17
P2432	25	23	0.0255	0.236	-1.97	-3.91	Smarcd2	SWI/SNF-related matrix-associated actin-dependent regulator of chromatin subfamily D member 2	Q3TXH6;Q99JR8-2;Q99JR8;Q3TM59;G3UXC0;A0A2R8VHB7;A0A2R8VI28;A0A2R8VI06;A0A0G2JG60;A0A2R8VKP3;Q68FH8;Q6P9Z1;Q61466	35
P385	25.3	26.8	0.0256	0.236	1.44	2.71	Dhrs7	Dehydrogenase/reductase SDR family member 7	A0A1Y7VN19;Q9CXR1;A0A1Y7VLS1	17
P952	20.7	24	0.0256	0.236	3.33	10	Dfna5	Non-syndromic hearing impairment protein 5 homolog	Q3U2S1;D3YYP5;E9Q5V3;Q3TBE9;Q9Z2D3;E9Q308	27
P3352	24.8	20.5	0.0262	0.24	-4.33	-20.1	Wipf1	WAS/WASL-interacting protein family member 1	Q8K1I7;Q3THY1;F6QWW7;F6RQI2	15
P3807	28.6	27.7	0.0262	0.24	-0.894	-1.86	Atp5o	ATP synthase subunit O, mitochondrial	Q9DB20;Q3THG0;Q3TF25;A0A338P7G3;A0A338P776;F7D3P8;F6XVM5	42
P66	18.8	22.7	0.0262	0.24	3.87	14.6	Prkar2a	cAMP-dependent protein kinase type II-alpha regulatory subunit	A0A0A6YX73;Q8K1M3;P12367;Q9CYV3;A0A0A6YY28	10
P945	31.4	32.8	0.0265	0.241	1.43	2.69	Safb	Scaffold attachment factor B1	S4R1M2;D3YXK2;S4R2Q5	92
P3421	28.8	30.1	0.0267	0.242	1.3	2.46	Pspc1	Paraspeckle component 1	Q8R326;Q8R326-2;Q3TEB0;F7D909	55
P170	25	26.7	0.027	0.244	1.71	3.28	Acadl	Long-chain specific acyl-CoA dehydrogenase, mitochondrial	A0A0R4J083;P51174	16
P262	23.2	20.5	0.027	0.244	-2.71	-6.55	Fam168a	Protein FAM168A	Q68FE1;A0A140LIJ1;Q8BGZ2-2;Q8BGZ2	4
P2974	21.2	24.1	0.0272	0.245	2.9	7.49	Fhod1	FH1/FH2 domain-containing protein 1	Q6P9Q4	7
P824	24	20.8	0.0274	0.245	-3.23	-9.38	Pgs1	CDP-diacylglycerol--glycerol-3-phosphate 3-phosphatidyltransferase, mitochondrial	B9EKS7;Q8BHF7;Q3U6T3;F8WI04;F2Z427	31
P1291	21.2	24.7	0.0274	0.245	3.54	11.6	Lgr5	Leucine-rich repeat-containing G-protein coupled receptor 5	G3UXI8;G3UXX4;Q9Z1P4	3
P613	27.5	28.9	0.0274	0.245	1.42	2.67	Coro1b	Coronin;Coronin-1B	A2RS22;Q9WUM3;D3YUG6	31
P146	27.3	29.2	0.0276	0.245	1.85	3.61	Zfml;Znf638	Zinc finger protein 638	A0A0N4SV80;E9QML5;Q61464-4;Q61464;A0A0N4SV38;A0A0N4SVI8;E9QKZ7;Q61464-7;Q61464-2;Q61464-5;Q3TZK9;A0A0N4SVM8;Q3TNM0;Q3TQ35;Q3TQM2;Q61464-3;A0A0N4SUP3;Q3UEX6;Q99LP9;A0A0N4SWG8	555
P1400	26.8	24.7	0.0276	0.245	-2.1	-4.29	Capn2	Calpain-2 catalytic subunit	Q3U8S5;O08529;Q3U3A8;Q8R486;Q8BPV9;Q920R9	67
P2663	19.6	23	0.0278	0.246	3.37	10.4	Pycr1	Pyrroline-5-carboxylate reductase;Pyrroline-5-carboxylate reductase 1, mitochondrial	Q3UTR5;Q922W5;A2ABZ2;A2ABZ3;A2ABZ0	19
P2087	26.7	24.4	0.028	0.247	-2.22	-4.65	Rhog	Rho-related GTP-binding protein RhoG	Q3UDZ1;P84096;A0A1B0GSL4;B2KKU6	26
P3592	24.3	20.4	0.0287	0.25	-3.92	-15.1	Gstt3;Gm20441		Q99L20;G3UX05;G3UYJ7;G3UX71;G3UYL6;A0A1W2P6L1;A0A1W2P7J9;Q61133	15
P3662	32.7	31.7	0.0291	0.25	-0.928	-1.9	Ifitm3	Interferon-induced transmembrane protein 3	Q9CQW9	6
P2709	25.8	23.5	0.0291	0.25	-2.25	-4.77	Tspan4	Tetraspanin;Tetraspanin-4	Q4FJW7;Q9DCK3;D3Z0B7;D3Z0T3	8
P3959	32	31.1	0.0292	0.25	-0.93	-1.91	Pdcd6ip	Programmed cell death 6-interacting protein	Q9WU78;Q80Y09;Q9WU78-3;Q6ZPS9;Q9WU78-2	219
P2157	25.6	23.7	0.0293	0.25	-1.91	-3.77	Rcn1	Reticulocalbin-1	Q05186	8
P172	23.6	20.4	0.0294	0.25	-3.19	-9.12	F3	Tissue factor	A0A0R4J088;P20352;Q6RFS9;A0A0G2JGS5;Q8R3Q1	12
P3346	20.5	24.8	0.0294	0.25	4.26	19.1	Gmds	GDP-mannose 4,6 dehydratase	Q8K0C9	4
P2685	23	25.8	0.0294	0.25	2.79	6.92	Lrrfip1	Leucine-rich repeat flightless-interacting protein 1	Q3UZ39;Q3UZ39-3	13
P1757	25.6	22.7	0.0294	0.25	-2.84	-7.17	Dpep1	Dipeptidase 1;Dipeptidase	P31428;Q99LA8;A0A1D5RML1;A0A1D5RM32	14
P2829	31	32.3	0.0295	0.25	1.29	2.45	Myo1d	Unconventional myosin-Id	Q5SYD0;B2RWZ2;Q5SYD0-2;Q3UG58;Q8K063;Q91ZI5;Q5SUA5	243
P3076	25.6	27	0.0295	0.25	1.4	2.63	Mtdh	Protein LYRIC	Q80WJ7;F6QHD1;E9PUX0;F6QFT1;Q3TAB3;F6ZQL0;F6ZSG0	49
P2237	23.8	20	0.0295	0.25	-3.81	-14	Wasf2	Wiskott-Aldrich syndrome protein family member 2	Q80UQ8;Q3T9Z7;Q8BH43;B1AUN0	10
P3917	33.8	32.9	0.0297	0.25	-0.915	-1.89	Plec	Plectin	Q9QXS1-2;Q9QXS1;A0A0R4J218;Q499F9	684
P2604	27.4	23.7	0.0297	0.25	-3.65	-12.5	Ncoa4		Q9WV42;Q5U4H9;Q3UKL9;Q3UJ26;Q3UJ63;Q3UI10;Q8BSH1;Q9CXF3;E9Q0D2;E9Q2H3;Q9CUF2;E9Q8Q4;E9PWU9;A0A2I3BRC7;E9PZ59;E9PVM8	210
P2317	19.9	23.4	0.0298	0.25	3.48	11.1	Anapc4	Anaphase-promoting complex subunit 4	Q3TM92;Q3TI31;Q91W96;D6RDT6	10
P1412	25.1	22.7	0.0298	0.25	-2.43	-5.38	Prkcsh	Glucosidase 2 subunit beta	Q3U518;Q3TWG2;O08795;O08795-2	24
P1978	32.5	33.6	0.0298	0.25	1.07	2.11	Rps13	40S ribosomal protein S13	Q5BLJ7;P62301;Q921R2;A0A0U1RQ71	66
P1661	25.5	23.4	0.0299	0.251	-2.12	-4.34	Gba	Glucosylceramidase	P17439	2
P3755	20.2	24.3	0.03	0.251	4.06	16.7	Dpm3	Dolichol-phosphate mannosyltransferase subunit 3	Q9D1Q4	1
P683	23.2	25.6	0.0302	0.252	2.36	5.12	Aifm1	Apoptosis-inducing factor 1, mitochondrial	B1AU25;Q9Z0X1;Q1L6K5;Q2QKE3	31
P1456	21.1	25.3	0.0304	0.252	4.29	19.5	Npc1	Niemann-Pick C1 protein	Q3U2B2;Q7TMD4;O35604;Q8BLK0	22
P1605	27.5	29.2	0.0306	0.254	1.74	3.35	Chtf8	Chromosome transmission fidelity protein 8 homolog isoform 2	P0CG14;H3BJ60	20
P2623	28.6	29.4	0.0308	0.254	0.795	1.74	Eif2s2	Eukaryotic translation initiation factor 2 subunit 2	Q3ULL5;Q99L45;E0CXJ3	44
P3185	28.5	29.4	0.0309	0.255	0.928	1.9	Slc25a24	Calcium-binding mitochondrial carrier protein SCaMC-1	Q8BMD8;Q8R225;A0A0G2JFB9	42
P740	28.2	29.9	0.031	0.255	1.71	3.26	Tubb2b;Tubb2a	Tubulin beta-2B chain	B2RSN3;Q9CWF2;Q99J49;Q62363;CON__ENSEMBL:ENSBTAP00000025008;G3UZR1	97
P2835	23.5	20.9	0.0312	0.256	-2.6	-6.06	Ogdh	2-oxoglutarate dehydrogenase, mitochondrial	Q60597;Q60597-3;Z4YJV4;Q60597-2;Q60597-4;Q6P8I7	18
P2523	25.4	28	0.0317	0.258	2.65	6.28	Col5a2	Collagen alpha-2(V) chain	Q3U962;Q8BNA3	13
P1667	29.4	30.3	0.0317	0.258	0.866	1.82	Pcna	Proliferating cell nuclear antigen	Q91ZH2;Q542J9;P17918;A0A140T8V5;Q9CZD6	78
P3943	26.7	28.2	0.0318	0.258	1.53	2.89	Sqrdl	Sulfide:quinone oxidoreductase, mitochondrial	Q9R112;Q3UDS4;F6ZKZ3;H3BLH2	49
P712	26.1	22.9	0.0319	0.259	-3.21	-9.28	Hnrnpk	Heterogeneous nuclear ribonucleoprotein K	B2M1R6;P61979-3;Q3TL71;Q3U9Q3;Q3U6X2;H3BKD0;H3BKI8;H3BLP7;H3BJS9;Q8BT23;A0A286YE41;H3BJ43	222
P2103	24.2	21.3	0.0321	0.259	-2.87	-7.32	Anxa11	Annexin A11;Annexin	P97384;D3Z7U0	6
P1915	30.2	28.7	0.0323	0.26	-1.53	-2.89	Actn4	Alpha-actinin-4	Q3ULT2;P57780;Q3UDJ7;A0A1L1SV25;E9Q2W9;A0A1L1SVJ6;Q8BP35;D3Z0L8;Q61064;D3Z761;Q61063	318
P106	24.8	22	0.0324	0.26	-2.75	-6.74	Rprd2	Regulation of nuclear pre-mRNA domain-containing protein 2	A0A0G2JFW6;Q6NXI6-2;Q6NXI6	21
P141	23.8	25.5	0.0326	0.26	1.67	3.18	Eefsec	Selenocysteine-specific elongation factor	Q8BN64;A0A0N4SUV6;Q3UGH6;Q3TAF0;Q9JHW4;Q499X6;A0A0N4SUU3;A0A0N4SWD9;A0A0N4SVA4;A0A0N4SWB3	49
P1777	27.8	26.4	0.0326	0.26	-1.41	-2.65	Rab18	Ras-related protein Rab-18	Q0PD38;P35293;Q8CEH2	21
P430	19.5	22.8	0.0326	0.26	3.31	9.88	Naga	Alpha-N-acetylgalactosaminidase	A0A2R8VHC0;Q3UZX5;Q3U6T2;Q9QWR8	4
P2230	24.6	21.3	0.0327	0.26	-3.29	-9.78	Tgtp1		Q62293;Q3T9E4;Q5SVP4;Q8K242;Q566I8;Q4FK68;A0A1G5SJ81;A0A1G5SJ59;Q3TLR6	52
P3721	25.3	23.4	0.0333	0.262	-1.91	-3.75	Acsl3	Long-chain-fatty-acid--CoA ligase 3	Q9CZW4;E9PUC2;D3Z4I4	20
P1011	20.4	24.6	0.0334	0.262	4.26	19.2	Bre	BRCA1-A complex subunit BRE	D3Z7P0;Q8K3W0;Q8K3W0-1;E9Q0U3;Q8K3W0-6;Q8K3W0-5;E9Q8Q1;A0A0J9YV56;Q8K3W0-4	29
P2287	28.9	29.7	0.0336	0.262	0.846	1.8	Dars	Aspartate--tRNA ligase, cytoplasmic	Q3TF87;Q922B2;Q8BK18;Q3UJQ3;Q3TMC5;Q8BJY7	140
P3431	18.2	22.5	0.0336	0.262	4.3	19.8	Luzp1	Leucine zipper protein 1	Q8R4U7;B2RQ68;B7ZW89;Q05CE8;E9Q9L3;Q6KAP6	14
P3488	20.8	24	0.0337	0.262	3.23	9.39	Ghitm	Growth hormone-inducible transmembrane protein	Q91VC9;A0A286YDK2	3
P445	21.5	24.5	0.0337	0.262	3.01	8.04	Triobp	TRIO and F-actin-binding protein	A0A2U3TZ82;Q99KW3-1;Q99KW3-4;Q99KW3;Q99KW3-2;Q3U2M9;G5E8W1;A0A2R8VI29	65
P2385	20.2	23	0.0338	0.262	2.87	7.32	Palm	Paralemmin-1	Q542N8;Q3TRX4;Q6ZQE7;Q9Z0P4-2;Q9Z0P4;Q3UZP7	21
P3335	20	24.4	0.0338	0.262	4.45	21.9	Ago2	Protein argonaute-2;Piwi-like protein	Q8CJG0;Q6P239;Q8CGT9;Q6PHA2;Q8R3Q7;Q8CGT7;Q7M738;Q8CJF9;A3KFX6;Q8BTF2;H3BJ70;Q8BJP2;Q8CGU0;A2VDG1;Q8CGT8;Q8CJF8-2;Q8CJG1;Q8CJF8	45
P1440	24.9	20.1	0.0343	0.262	-4.81	-28	Slc6a6	Transporter;Sodium- and chloride-dependent taurine transporter	Q3UPI8;O35316;A0A0U1RQA5;A0A0U1RP20;A0A0U1RQA0;Q8BRX2	8
P2411	22.3	26.3	0.0343	0.262	4.01	16.1	Lmcd1	LIM and cysteine-rich domains protein 1	Q3TVW6;Q8VEE1;Q8BVZ6	33
P3143	21.8	24.6	0.0344	0.262	2.85	7.22	Rhbdd1	Rhomboid-related protein 4	Q8BHC7	2
P3482	28.2	26.5	0.0346	0.262	-1.68	-3.21	Pgd	6-phosphogluconate dehydrogenase, decarboxylating	Q91V28;Q9DCD0;Q3UAG2;Q91YT9	59
P1478	28.2	27.2	0.0346	0.262	-0.965	-1.95	Ptrf	Polymerase I and transcript release factor	O54724;Q3U4N4;Q3TER0	23
P3142	26.6	25.4	0.0346	0.262	-1.18	-2.27	Dcakd	Dephospho-CoA kinase domain-containing protein	Q8BHC4;B0QZX9;Q6PDP7	18
P2288	20.1	23.1	0.0346	0.262	3.06	8.33	Nans		Q3TFB5;Q99J77	2
P1579	28.3	27.1	0.0347	0.262	-1.26	-2.39	Prkaca	cAMP-dependent protein kinase catalytic subunit alpha	P05132-2;P05132;J9JDU9;Q8C4J3;Q8CBP8	53
P2736	24.6	26	0.0347	0.262	1.44	2.71	Fam160a1	Protein FAM160A1	Q505K2	1
P1900	21.3	24.9	0.0347	0.262	3.62	12.3	Kmt2a	Histone-lysine N-methyltransferase 2A;MLL cleavage product N320;MLL cleavage product C180	P55200-2;P55200;S4R2S5;Q5DTR3;D3Z5H5	9
P2125	32	32.9	0.0347	0.262	0.813	1.76	Tubb5	Tubulin beta-5 chain	P99024;Q80ZV2	45
P348	22.7	19.6	0.0348	0.262	-3.07	-8.39	Ddx39b	Spliceosome RNA helicase Ddx39b	A0A1S6GWH2;Q9Z1N5;Q3TB18;G3UXI6	27
P2499	25.6	23.4	0.0348	0.262	-2.22	-4.65	Sucla2	Succinyl-CoA ligase subunit beta;Succinyl-CoA ligase [ADP-forming] subunit beta, mitochondrial	Q3UCC6;Q3U6C7;Q9Z2I9;Q05BC6;Q9CTE2	30
P3255	23.2	25.1	0.035	0.262	1.85	3.6	Cog5	Conserved oligomeric Golgi complex subunit 5	Q8C0L8;A0A1W2P822;A0A1W2P7M6	10
P498	22.2	18.1	0.0351	0.262	-4.01	-16.1	Fbxl20	F-box/LRR-repeat protein 20	A2A533;A2A536;Q9CZV8-4;Q9CZV8;Q9CZV8-3	10
P3691	22.2	24.6	0.0351	0.262	2.36	5.14	Nup37	Nucleoporin Nup37	Q9CWU9;A0A1W2P6V2	5
P1184	28.2	29.2	0.0352	0.262	1.04	2.06	Inf2	Inverted formin-2	E9QLA5;Q0GNC1;Q0GNC1-3;A0A1Y7VM80	101
P721	24	26.1	0.0354	0.262	2.09	4.25	Phf3		B2RQG2;Q80U54;Q8BU94;Q4FZG1;A0A087WP76;Q8VCJ7;Q8BLA7;A0PJJ1	35
P3057	23.9	19.9	0.0356	0.262	-3.97	-15.7	Epg5	Ectopic P granules protein 5 homolog	Q80TA9;Q8CFW5	10
P3764	26.7	25.4	0.0356	0.262	-1.29	-2.44	Aacs	Acetoacetyl-CoA synthetase	Q9D2R0;Q8K3J7	18
P3153	24.6	22.4	0.0358	0.262	-2.21	-4.61	Comtd1	Catechol O-methyltransferase domain-containing protein 1	Q8BIG7;H3BJ37	7
P2525	26.1	27.3	0.0359	0.262	1.15	2.23	Lbr	Lamin-B receptor	Q3U9G9;A0A0A6YXW3;A0A0A6YXT6;A0A0A6YW01;A0A0A6YY12;A0A0A6YWS3	25
P353	25	26.3	0.036	0.262	1.34	2.53	Rtca;RtcA	RNA 3-terminal phosphate cyclase	Q3TIJ4;A0A1S6GWI5;Q9D7H3;Q5BLJ4;Q91YL8;Q3UAE6;D3Z263;D6RD00;D6REI7	58
P3216	31.1	32.2	0.0361	0.262	1.04	2.06	Cpsf7	Cleavage and polyadenylation specificity factor subunit 7	Q8BTV2-2;Q8BTV2;Q8BTV2-3	58
P3787	24.7	26.5	0.0361	0.262	1.87	3.65	Tfg		Q9D828;Q9Z1A1;Q8C2C6;F6QJV5;B8JJG9;B8JJG7;B8JJG8;B8JJG6;B8JJG3	40
P2955	23.9	21.3	0.0361	0.262	-2.61	-6.1	G6pc3	Glucose-6-phosphatase 3	Q6NSQ9	2
P3460	28.2	29.1	0.0361	0.262	0.901	1.87	Atp1a1	Sodium/potassium-transporting ATPase subunit alpha-1	Q8VDN2;Q3TXF9;Q8R3M4;Q3UCH8;Q8K2R2;D3YYN7;Q3UHK5;Q6ZQ49;Q6PIE5;A0A0G2JGX4;Q8VCE0;Q6PIC6;Q3UF49;Q8R3A9;Q8R0B0;Q8R0E8;Q9WV27;Q91WH7;E9QNX7;Q64436;Q9Z1W8;Q8CGD9	264
P499	31.3	32.2	0.0361	0.262	0.993	1.99	Rpl19	Ribosomal protein L19;60S ribosomal protein L19	A2A547;Q5I0T8;P84099	27
P480	27.4	26.2	0.0362	0.262	-1.17	-2.25	Nckap1	Nck-associated protein 1	A1L0U6;A2AS98;P28660;P28660-2;Q8BVQ3;Q8K1X4	85
P2469	28.5	26.8	0.0362	0.262	-1.68	-3.21	Maoa	Amine oxidase [flavin-containing] A	Q3U2X5;Q64133;Q3TPD9;Q3UJ53	58
P1743	21.4	24.4	0.0365	0.263	3.01	8.06	Grn	Granulins;Acrogranin;Granulin-1;Granulin-2;Granulin-3;Granulin-4;Granulin-5;Granulin-6;Granulin-7	Q544Y8;Q3UC19;Q3TX66;Q3TWT4;Q3TVQ3;Q3U9K2;Q9D2V3;Q3UD85;Q3UAJ3;Q3U9N4;Q3U8W3;Q3U5Q6;Q3TW77;P28798;H3BJE0;H3BJ90;Q3UDD6	46
P554	20.7	23.5	0.0365	0.263	2.74	6.69	Focad	Focadhesin	E9PYJ6;A2AKG8;Q80T90	10
P3317	23	24.9	0.0366	0.263	1.97	3.92	Ogt	UDP-N-acetylglucosamine--peptide N-acetylglucosaminyltransferase 110 kDa subunit	Q8CGY8;Q8CGY8-2;Q8C676;Q3TQV0	18
P3918	26.3	25.1	0.0367	0.263	-1.24	-2.35	Plec	Plectin	Q9QXS1-3;Q05CR3	331
P212	20.4	23.8	0.0368	0.263	3.43	10.7	Osbpl8	Oxysterol-binding protein	A0A0R4J150;B9EJ86	6
P2888	31.8	30.3	0.037	0.263	-1.48	-2.78	Sptbn1	Spectrin beta chain, non-erythrocytic 1	Q62261;Q62261-2;A0A0A0MQG2;Q5DTR4;Q3TTX2;Q3TZN6;Q8BQ35;Q9Z2V0;Q8R1C2;P70435;Q8C509;Q9R1Y9	567
P1424	28.5	29.5	0.0371	0.263	0.952	1.93	Rpl21	60S ribosomal protein L21	Q9CQM8;O09167;Q4VA28	19
P3221	26.1	24.7	0.0371	0.263	-1.43	-2.69	Rap2c	Ras-related protein Rap-2c	Q8BU31	6
P994	24.9	27.6	0.0374	0.265	2.62	6.14	Rbm33	RNA-binding protein 33	D3Z5I9;Q9CXK9;F6RNF9;F6Y0Q7;D3YV48;Q9CXK9-2	50
P2128	25.7	23.3	0.0376	0.265	-2.36	-5.15	Prdx5	Peroxiredoxin-5, mitochondrial	Q3UWS9;Q3U7H9;P99029-2;P99029;G3UZJ4;H3BJQ7;Q9D6X2;Q91YU9;Q9JHL8	51
P798	24.9	23.1	0.0376	0.265	-1.84	-3.59	Ndrg1	Protein NDRG1	Q545R3;Q3TSR4;Q3TD08;B7ZWC0;Q62433;E9Q514;F6VLR8;E9Q5I8;E9Q3F9;E9PVF3	36
P2348	24	21.7	0.0379	0.266	-2.3	-4.92	Gnl3	Guanine nucleotide-binding protein-like 3	Q3TK27;Q8CI11;Q8CI11-2;A0A2I3BPZ6	13
P3175	23.5	18.1	0.0379	0.266	-5.36	-41	Ptk7	Inactive tyrosine-protein kinase 7	Q8BKG3	4
P2244	27.6	26.2	0.0381	0.266	-1.41	-2.65	Gpnmb	Transmembrane glycoprotein NMB	Q3TXG7;Q3TWC7;Q3TBB0;Q3TAV1;Q99P91;Q8BVA0;Q3UE75	81
P1194	27.8	26.3	0.0383	0.266	-1.49	-2.82	Pdgfrb	Platelet-derived growth factor receptor beta;Receptor protein-tyrosine kinase	Q7TMR8;E9QPE2;E9QN12;P05622;Q3UYC9;Q3TZ27;Q003I5	145
P2552	20.8	24.7	0.0383	0.266	3.87	14.6	Smarcb1	SWI/SNF-related matrix-associated actin-dependent regulator of chromatin subfamily B member 1	Q9ESU0;Q3UDA4;Q9ESU1;Q6ZWP4;Q9Z0H3-2;Q9Z0H3;Q9JJD1;F6U415	35
P209	20.2	23	0.0384	0.266	2.73	6.63	Dab2	Disabled homolog 2	Q9DCE6;E0CXT5;Q3TRI2;E9PX84;Q3TRE6;Q3TN55;Q3TMQ2;E9QL31;A0A0R4J104;P98078-3;P98078-2;P98078;F6TQN9	25
P1402	27.7	28.6	0.0385	0.267	0.84	1.79	Sec22b	Vesicle-trafficking protein SEC22b	O08547;E9Q6R3;Q3UZ06;A0A0G2JF08;D6RES2	38
P166	26.3	24.3	0.0386	0.267	-2.01	-4.03	Luc7l	Putative RNA-binding protein Luc7-like 1	Q3TV90;A0A0R4J047;Q9CYI4;Q05D11;Q9CYI4-2;D3Z765;D3YZ82;D6REI1;D6RGP6	68
P2299	24.8	21	0.0387	0.267	-3.82	-14.2	Gsn		Q3TGJ9	43
P2327	20.7	23.4	0.0391	0.269	2.67	6.36	Ndufs1	NADH-ubiquinone oxidoreductase 75 kDa subunit, mitochondrial	Q3TIU7;Q3UIQ2;Q91VD9	12
P208	25.9	23.2	0.0397	0.272	-2.69	-6.46	Pdia4	Protein disulfide-isomerase A4	A0A0R4J0Z1;P08003	28
P1710	28.8	29.7	0.0397	0.272	0.894	1.86	Mcm3	DNA helicase;DNA replication licensing factor MCM3	Q3ULD6;Q3UI57;P25206;Q3UZH2	163
P3600	28	27	0.0397	0.272	-0.961	-1.95	Abhd12	Monoacylglycerol lipase ABHD12	Q99LR1;D6RFU2;Q99LR1-2;D6RI21;F7BHM8	37
P1542	25	26.3	0.04	0.273	1.32	2.49	Clpp	ATP-dependent Clp protease proteolytic subunit;ATP-dependent Clp protease proteolytic subunit, mitochondrial	Q3UGW4;O88696;Q8CF81	20
P3990	29.3	30	0.0403	0.273	0.742	1.67	Hnrnpf	Heterogeneous nuclear ribonucleoprotein F;Heterogeneous nuclear ribonucleoprotein F, N-terminally processed	Q9Z2X1;Q9Z2X1-2;J3QM80;J3QMT0;Q8R582;J3QP45;J3QNH2;J3QMV8	44
P775	29.1	28.2	0.0403	0.273	-0.916	-1.89	Plxnb2;mKIAA0315	Plexin-B2	B2RXS4;Q8CHG6;Q99LF0;Q8K2J5;Q6ZQ83;Q9QZC2;Q3UH93	100
P3023	26.5	24.5	0.0403	0.273	-2.02	-4.06	Mvb12a	Multivesicular body subunit 12A	Q78HU3	8
P1434	20.4	23.4	0.0404	0.273	2.94	7.67	Psmd4	26S proteasome non-ATPase regulatory subunit 4	Q3ULG4;O35226-3;O35226-2;F7AI87	25
P1118	34	35	0.0408	0.275	0.912	1.88	Tpm1		E9Q450	50
P2647	24	25.5	0.0411	0.276	1.5	2.82	Tomm40	Mitochondrial import receptor subunit TOM40 homolog	Q3UQD0;Q9QYA2	8
P3907	28.4	26.9	0.0411	0.276	-1.51	-2.85	Znf207;Zfp207	BUB3-interacting and GLEBS motif-containing protein ZNF207	Q9JMD0-4;Q9JMD0-3;Q9JMD0-2;Q9JMD0;Q8CCB2;M0QWF0;B1AQG7	43
P1281	26.9	28.3	0.0412	0.276	1.41	2.65	Sympk	Symplekin	F8WJD4;Q80X82;Q3U2B5;Q3U2V0;Q3TN10;Q3TA76;D3Z2M2;S4R2Q3;F6UJ99	185
P2270	22.6	24.9	0.0413	0.276	2.33	5.04	Eif4b	Eukaryotic translation initiation factor 4B	Q3TDD8;Q3UGC0;Q3TSY9;Q3TLQ9;Q8BGD9;Q922K6;B2RWE8;Q3THB0	27
P51	26.3	24.5	0.0414	0.276	-1.76	-3.38	env;Mela	MLV-related proviral Env polyprotein;Surface protein;Transmembrane protein	Q811N6;Q80SW4;Q61877;A0A0A0UEG7;Q80SV3;A0A0A0UCD5;Q811M8;P10404;G4V4Z0;Q61533;Q811N1;Q61920;Q61919;Q60589;Q1KYM0;Q04586;P70356;A0A068EVR8;Q9R0Y9;Q8C1S6;Q61875;Q61977	125
P3708	23	20.3	0.0416	0.276	-2.72	-6.57	Tomm34	Mitochondrial import receptor subunit TOM34	Q9CYG7-2;Q9CYG7	6
P1536	26.7	24.9	0.0417	0.276	-1.75	-3.36	Comt	Catechol O-methyltransferase	O88587-2;O88587;D3Z227	18
P3441	27.2	28.2	0.0418	0.276	1.01	2.02	C1qbp	Complement component 1 Q subcomponent-binding protein, mitochondrial	Q8R5L1;O35658	13
P349	28.4	29.7	0.0419	0.276	1.28	2.42	Birc6	Baculoviral IAP repeat-containing protein 6	A0A1S6GWH3;A0A1S6GWH6;O88738;S4R1L5;S4R2P8;O88738-3;O88738-2;Q3UYZ6;J3QP64;S4R268;S4R1R8;S4R2N7;Q8CBU9;S4R1S3;S4R2J7;REV__Q5NCS9;REV__S4R268;REV__S4R1L5;REV__O88738-3;REV__S4R2P8;REV__O88738-2;REV__O88738;REV__A0A1S6GWH3;REV__A0A1S6GWH6	662
P2607	24.4	20.2	0.0419	0.276	-4.15	-17.8	Rrp12	RRP12-like protein	Q3UJA1;Q6P5B0	14
P3834	21.7	25.3	0.042	0.276	3.55	11.7	Eif3k	Eukaryotic translation initiation factor 3 subunit K	Q9DBZ5;Q3TY56;Q9DBZ5-2;A0A140LJ59	14
P2751	27.5	28.5	0.0426	0.278	1.03	2.04	Lasp1	LIM and SH3 domain protein 1	Q543N3;Q61792;A2A6H0;A2A6G9;A2A6G7;A2A6G8;A2A6G6;A2A6G5;E9Q0N6;A2A6H1;A2A6G0;A2A6G4;Q9DC07	76
P1452	24.5	25.9	0.0426	0.278	1.37	2.59	Clk3	Dual specificity protein kinase CLK3	O35492;A0A1L1SST3;Q9QXE3;A0A1L1SQZ6	11
P1076	19.9	24.9	0.0428	0.278	5.06	33.4	Ahnak2		E9PYB0;Q3UUE0	18
P1495	26.9	28	0.0429	0.278	1.05	2.07	Rpl35a	60S ribosomal protein L35a	Q9DC85;Q8BQV7;Q6ZWX1;O55142	16
P2514	21.4	25.4	0.0429	0.278	4.04	16.4	Rpa1	Replication protein A 70 kDa DNA-binding subunit;Replication protein A 70 kDa DNA-binding subunit, N-terminally processed	Q5SWN2;Q3U8B3;Q8VEE4	30
P99	26.8	28.6	0.0429	0.278	1.81	3.51	Nexn	Nexilin	A0A0G2JEX1;G4W8R2;Q7TPW1;G4W8R4	61
P373	24	20.6	0.043	0.278	-3.44	-10.9	Ptprk	Protein-tyrosine-phosphatase;Receptor-type tyrosine-protein phosphatase kappa	B2RRF0;A0A1W2P7Y1;P35822;Q8C819;Q99KV5;A0A1W2P706;Q8C462	32
P1694	24	21.3	0.0431	0.278	-2.64	-6.22	Ap1g1	AP-1 complex subunit gamma-1	Q8CBB7;Q3UKX8;P22892;Q8CC03;Q8BSZ7	25
P419	27.2	25	0.0432	0.278	-2.11	-4.31	Nt5dc2		A0A2I3BRL0;A0A2I3BR81;A0A2I3BQR1;Q91X76;A0A2I3BPH8;Q9CY30	74
P1149	26.8	23.7	0.0432	0.278	-3.17	-8.99	Calcoco1	Calcium-binding and coiled-coil domain-containing protein 1	E9Q7U2;Q8CGU1;A0A2R8VHU8;A0A2R8VKP5;A0A2R8VKE2;F6Q5V4	78
P1320	24.3	21.7	0.0434	0.278	-2.6	-6.06	Psme2;PSME2b	Proteasome activator complex subunit 2	G3X9V0;Q5SVP3;P97372;E0CZ90;Q99LN3	24
P2369	28	29	0.0435	0.278	0.964	1.95	Psma7	Proteasome subunit alpha type;Proteasome subunit alpha type-7	Q542H2;Q3TN31;Q9Z2U0;Q3UIT9;A0A338P7D7;Q3THL2;Q9CWH6;B7ZMS4;B7ZMS3;Q8VEB8	88
P3897	27.8	25.9	0.0435	0.278	-1.94	-3.83	Slc30a7	Zinc transporter 7	Q9JKN1	10
P524	22.8	24.9	0.0437	0.279	2.07	4.19	Pusl1	tRNA pseudouridine synthase-like 1	A2ADA5;A2ADA5-2;A2ADA5-3	7
P3090	22.6	24.9	0.0437	0.279	2.21	4.64	Rmnd5a	Protein RMD5 homolog A	Q80YQ8;F6V8A7	7
P3969	25.8	23.9	0.0439	0.279	-1.95	-3.86	Tagln2	Transgelin-2	Q9WVA4;A0A0A6YXG6;Q9R1Q8;Q8BT95;Q9D6K2	18
P3218	24.1	25.5	0.0442	0.281	1.44	2.7	Hsdl1	Inactive hydroxysteroid dehydrogenase-like protein 1	Q8BTX9;A0A1D5RLG0;A0A1D5RM62	10
P1997	24.2	20.9	0.0444	0.281	-3.31	-9.92	Rab1;Rab1A	Ras-related protein Rab-1A	Q3UB66;Q0PD67;P62821;Q6ZPF0	55
P2622	29.8	30.7	0.0444	0.281	0.904	1.87	Ppp1r10	Serine/threonine-protein phosphatase 1 regulatory subunit 10	Q3ULI5;Q80W00;Q80W00-2;A0PJI3;Q99KB0	111
P725	22.8	25	0.0446	0.281	2.15	4.44	Dhx36	ATP-dependent RNA helicase DHX36	B2RQS6;Q8VHK9;A0JLR3	18
P1507	26.8	25.4	0.0451	0.283	-1.45	-2.73	Eef1b;Eef1b2	Elongation factor 1-beta	O70251;A0A087WS46;G3UX43;G3UZ47	13
P1278	28.4	27.5	0.0451	0.283	-0.873	-1.83	Dnm2	Dynamin-2	Q3T9X3;F8WIV5;P39054-2;P39054;G3UZZ3;Q3TCR7;Q3TBU6;G3X9G4;Q9CUM4;Q91Z39;G3UXX2;G3UY64	286
P1146	26.5	25.3	0.0456	0.285	-1.21	-2.31	Klc1	Kinesin light chain 1	Q7M703;Q5UE59;Q7M702;Q7M6Z8;Q7M701;Q7M6Z7;E9Q7C9;Q7M6Z9;Q7TNF4;Q7M700;Q8CD76;Q7M6Z6;O88447;F6UYN4;D3YXZ3;Q91YS4;O88448;D3Z710;Q91W40	196
P622	26.3	24.9	0.0456	0.285	-1.35	-2.55	Ube2n	Ubiquitin-conjugating enzyme E2 N	A2RTT4;P61089;A0A1W2P7Z3;A0A087WPV1;Q9CQ37	18
P2070	24.4	25.9	0.0456	0.285	1.5	2.82	Naca	Nascent polypeptide-associated complex subunit alpha;Nascent polypeptide-associated complex subunit alpha, muscle-specific form	Q3UK68;Q60817;P70670	12
P1282	30.4	29.6	0.0459	0.285	-0.802	-1.74	Tra2b	Transformer-2 protein homolog beta	F8WJG3;P62996;Q5PR75	42
P2273	24.6	21	0.0459	0.285	-3.52	-11.5	Kdsr	3-ketodihydrosphingosine reductase	Q3TDR0;Q8CII3;Q6GV12	9
P713	21.2	23.6	0.046	0.285	2.44	5.41	Pcbp2	Poly(rC)-binding protein 2	B2M1R7;Q61990-3;A0A2R8VI25;Q3TF69;A0A2R8VI12;A0A2R8W6L5;A0A2R8VI73;Q3TT81;A0A2R8VHG2;A0A2R8VI71;A0A2R8VKN0;A0A2R8VJY1;A0A2R8VHZ0;A0A2R8VHY9;A0A2R8W6U6;A0A2R8VHN3;A0A2R8VHL8;A0A2R8VKF0;A0A2R8W6H3;A0A2R8VI92;E9Q7D8;Q8CFQ6;P57722-2;P57722;A0A2R8VHI3;G3UYM5	229
P2711	23.9	20.9	0.0465	0.287	-2.97	-7.85	Ifit3;I830012O16Rik	Interferon-induced protein with tetratricopeptide repeats 3	Q5FW82;Q4FJY6;Q64345;E9PV48;Q8BPC3	32
P3813	27	25.6	0.0465	0.287	-1.36	-2.57	Uqcrc2	Cytochrome b-c1 complex subunit 2, mitochondrial	Q9DB77;A0A140LI98	12
P1219	22.5	19.9	0.0466	0.287	-2.58	-5.99	Ak3	GTP:AMP phosphotransferase AK3, mitochondrial	F6RP11;Q9D8W6;Q9WTP7	3
P322	24.1	20.8	0.0466	0.287	-3.3	-9.82	Ldlr	Low-density lipoprotein receptor	Q3TDD1;A0A1L1SRE8;Q91ZJ1;Q8VCT0;Q3U8R7;P35951;Q3TVR4	41
P3151	26.6	22	0.0467	0.287	-4.56	-23.6	Mia3	Melanoma inhibitory activity protein 3	Q8BI84;Q8BI84-3;Q8BI84-2;J3KMH5;J3KMG3;A0A0A6YX61	82
P2648	25.1	26.5	0.0468	0.287	1.39	2.61	Slc7a5	Large neutral amino acids transporter small subunit 1	Q3UQM7;Q9Z127;Q3UG45	12
P3481	26.1	24.5	0.0471	0.288	-1.56	-2.95	Acot7	Cytosolic acyl coenzyme A thioester hydrolase	Q91V12-2;E9PYH2;Q91V12-4;Q91V12;Q91V12-3	30
P2207	18.6	23.1	0.0473	0.288	4.52	23	Zadh2	Zinc-binding alcohol dehydrogenase domain-containing protein 2	Q14AZ9;Q8BGC4;Q8R0Z8	11
P3647	33.6	34.6	0.0473	0.288	0.968	1.96	Nudt21	Cleavage and polyadenylation specificity factor subunit 5	Q9CQF3;Q9CZQ0;A0A1D5RM23;A0A1D5RLS2;A0A1D5RLT7	96
P197	23.8	25.5	0.0475	0.289	1.74	3.34	Cog7	Conserved oligomeric Golgi complex subunit 7	A0A0R4J0Q9;Q3UM29;Q3TR20	35
P2436	24.9	22.3	0.0476	0.289	-2.57	-5.94	Ruvbl2	RuvB-like 2	Q3UXP2;Q3TXT7;Q9WTM5;A0A1B0GSR4;A0A1B0GRW3;A0A1B0GT54	38
P2138	27.3	26	0.0477	0.289	-1.22	-2.34	Rsu1	Ras suppressor protein 1	Q9D031;Q01730;Q3TFN7;A2AUR7;Q9CUS2;Q9CSE4;B1AYQ0;E0CXG5	46
P2536	22.7	25.6	0.0478	0.289	2.93	7.63	Csnk1d;Csnk1e	Casein kinase I isoform delta;Casein kinase I isoform epsilon	Q3UBT6;Q3USK2;Q9DC28-2;Q9DC28;F7A4U8;Q3TYE1;Q9QUI3;Q9JMK2;A8Y2Z9;A0A2R8W6S2;A8Y2Z5;A9J9D8;F6VU53;A0A2R8VI54	56
P2916	24.3	27.1	0.0481	0.29	2.84	7.18	Nek9	Serine/threonine-protein kinase Nek9	Q69Z43;Q8K1R7	16
P580	23.3	20.1	0.0484	0.292	-3.17	-8.98	Tmem87a	Transmembrane protein 87A	A2AQJ7;A2AQJ5;A2AQJ6;Q8BXN9;Q8BXN9-2;Q8BXN9-3	17
P409	26.7	25.5	0.0486	0.292	-1.2	-2.3	Ano6	Anoctamin-6	A0A2I3BPX3;Q6P9J9;A0A2I3BPY8;A0A2I3BRD2;Q6P9J9-2	32
P1125	31.4	30.1	0.0487	0.292	-1.33	-2.51	Rnf213	E3 ubiquitin-protein ligase RNF213	E9Q555;A0A171EBL2;Q69ZG7;Q8CI06;O55132;Q0VEC6;Q3U0U2;Q3UD49	444
P1190	23.5	19.8	0.0492	0.294	-3.68	-12.8	Slc12a2	Solute carrier family 12 member 2	E9QM38;P55012;Q3TP36	23
P2805	25	23	0.0492	0.294	-2.02	-4.05	Pes1	Pescadillo homolog	Q5SQ20;Q9EQ61	14
P3391	23.3	27	0.0498	0.297	3.7	13	Lig1	DNA ligase;DNA ligase 1	Q8R055;Q3U4X8;P37913;Q3TSU8;V9GWZ4;Q8BPJ2;E9PV36;D3YUW4	55
P3111	21.2	24.4	0.0501	0.298	3.18	9.05	Lppr1	Lipid phosphate phosphatase-related protein type 1	Q8BFZ2-2;Q8BFZ2	2
P3070	23.7	26	0.0504	0.299	2.25	4.75	Kcmf1	E3 ubiquitin-protein ligase KCMF1	Q80UY2;A0A0N4SV15;Q80UY2-2;A0A0U1RNG8	16
P1732	30.1	28.7	0.0506	0.299	-1.48	-2.78	Pdia3	Protein disulfide-isomerase A3	P27773;F6Q404	33
P2408	25.9	24.3	0.0507	0.299	-1.51	-2.86	Dhrs1	Dehydrogenase/reductase SDR family member 1	Q3TVU9;Q99L04	24
P3546	25.8	24	0.0507	0.299	-1.79	-3.45	Far1	Fatty acyl-CoA reductase 1	Q922J9;Q922J9-4;Q922J9-3;Q922J9-2;D3Z4N9;D3Z5W6;D3Z072	36
P1230	31.2	32	0.051	0.3	0.79	1.73	Rps18;Gm10260	40S ribosomal protein S18	Q561N5;F6YVP7;P62270;S4R1N6;Q3TW65;A0A1Y7VKY1	96
P3462	25.1	21.6	0.051	0.3	-3.45	-10.9	Mical1	Protein-methionine sulfoxide oxidase MICAL1	Q8VDP3-3;Q8VDP3;E9PUI4;Q8VDP3-2	60
P3913	23.1	24.8	0.0513	0.301	1.64	3.13	Ccnt1	Cyclin-T1	Q9QWV9;E9Q7A7	9
P3122	29.2	30.2	0.0516	0.302	0.998	2	Ptbp1	Polypyrimidine tract-binding protein 1	Q8BGJ5;Q3UBR5;Q3T984;Q922I7;Q5RJV5;Q8CB58;Q8K144;Q6NZB8;Q3TQW3;Q80T07;P17225;Q3U5I2;Q8R509;E9QMW9;Q8C2R5;Q923A7;F7DCW4;E9Q0W3;F7AXP1;E9Q279	309
P129	24	20.8	0.0518	0.302	-3.2	-9.17	Tspan9	Tetraspanin;Tetraspanin-9	A0A0J9YTS4;D3YXN7;Q8BJU2	6
P1830	21.4	24.2	0.0519	0.302	2.72	6.59	Brcc3	Lys-63-specific deubiquitinase BRCC36	P46737	1
P2879	30.7	31.5	0.0522	0.302	0.76	1.69	Phgdh	D-3-phosphoglycerate dehydrogenase	Q61753;F6ZSB7;Q8C5X4	42
P1197	27.5	28.5	0.0522	0.302	1	2	Dhx9	ATP-dependent RNA helicase A	E9QNN1;A0A087WPL5;O70133-2;O70133;O70133-3;Q3UR42;A0A0R4J2C3;Q3TF92;Q05BR6;A0A087WRT3;Q3TEB2	167
P1966	25.5	22.8	0.0523	0.302	-2.67	-6.35	Rras2	Ras-related protein R-Ras2	P62071;Q9CTF6;A0A1B0GRT5;A0A1B0GRG1	13
P3397	27.6	25.4	0.0523	0.302	-2.16	-4.46	Ndfip1	NEDD4 family-interacting protein 1	Q8R0W6	13
P1591	20.5	24.9	0.0523	0.302	4.43	21.5	Cbr2	Carbonyl reductase [NADPH] 2	Q542P5;P08074;F6YNX9	10
P1858	30.4	29.2	0.0524	0.302	-1.12	-2.17	Cav1	Caveolin-1;Caveolin	P49817;H3BKG0;D3Z148;P51637	28
P1916	27	24.2	0.0528	0.304	-2.75	-6.74	Snrpa1	U2 small nuclear ribonucleoprotein A	P57784;G5E883;Q8BSH5;A0A0U1RNZ6	35
P3166	28.8	29.6	0.0531	0.305	0.827	1.77	Psmd5	26S proteasome non-ATPase regulatory subunit 5	Q8BJY1;Q921U5;F7BA91	31
P1506	28.1	27.1	0.0532	0.305	-0.953	-1.94	Eif3d	Eukaryotic translation initiation factor 3 subunit D	O70194;A0A2R8VK20	25
P275	24.4	26.4	0.0535	0.306	2.03	4.07	Raver1	Ribonucleoprotein PTB-binding 1	A0A1L1SRY4;A0A158RFV1;Q9CW46	21
P3016	30.7	31.5	0.0536	0.306	0.807	1.75	Rpl35;Gm10269	60S ribosomal protein L35	Q6ZWV7;G3UWD7	10
P3209	21.7	24	0.0537	0.306	2.32	5	Tpm1		Q8BSH3	47
P594	22.9	20	0.0538	0.306	-2.89	-7.4	Epb4.1l1;Epb41l1	Band 4.1-like protein 1	A2AUK7;Q8C8P2;A2AUK8;B6ZHC9;A2AUK5;E9PV14;Q9Z2H5-3;Q9Z2H5-2;Q9Z2H5	36
P3215	22.9	27.6	0.054	0.307	4.69	25.9	Cfap20	Cilia- and flagella-associated protein 20	Q8BTU1;Q8BTU1-2;A0A1D5RM82;A0A1D5RLW3	20
P1195	23.7	25.1	0.0541	0.307	1.43	2.7	Nop2	Probable 28S rRNA (cytosine-C(5))-methyltransferase	E9QN31;Q922K7;Q99KC3;A0A0N4SW16	22
P2757	22.2	24.3	0.0547	0.309	2.12	4.35	Cotl1	Coactosin-like protein	Q544F6;Q9CQI6	6
P3878	24.3	25.7	0.0548	0.309	1.41	2.66	Pgpep1	Pyroglutamyl-peptidase 1	Q9ESW8;A0A1B0GSY1;A0A1B0GSC4	10
P3517	26.9	25.3	0.0548	0.309	-1.53	-2.88	Pcdhgc3		Q91XX1;Q4KMN6;Q8K4A1;Q8K4A4;A0A0A6YVS5;Q8K4A6;Q8K4A8;Q8K4A9;Q3UTK9;Q4KMS2;Q91XX6;Q91XX8;Q7TQF1;O88689-3;Q91XX5;Q91XY5;Q91XX7;Q91XX3;Q91XY9;Q91XX4;Q91XZ0;Q91XY6;Q91XX2;Q6NXY6;A0A140LI48;Q91XY3;Q91XY2;Q91XY0;Q8C8Z4;Q6PHX8;Q91XY8;Q5DTQ9;Q91XY1;Q6DD96;Q8CHE5;Q91XX0;Q91XW9;Q91XY4;A0A0A6YWM6;A0A0A6YXZ9	94
P1257	23	20.5	0.0549	0.309	-2.49	-5.61	Sdhc	Succinate dehydrogenase cytochrome b560 subunit, mitochondrial	F8WGB3;Q5XK33;Q9CZB0	9
P1772	27.9	26.8	0.0552	0.31	-1.12	-2.17	Rab5c	Ras-related protein Rab-5C	Q3TJ39;Q8C266;P35278;Q3TCT9;A2A5F5;A2A5F6	34
P686	19.8	23	0.0553	0.31	3.2	9.21	Eif2b3		B1AUN3;Q3UKV0;B1AUN2;Q3T9T4;A4FUS0;A0AUM9	13
P3615	19.8	23.1	0.0555	0.31	3.29	9.79	Raf1;Braf	RAF proto-oncogene serine/threonine-protein kinase;Serine/threonine-protein kinase B-raf	Q99N57;Q99N57-2;Q9CU36;F6SZ47;P28028-2;P28028;Q8VI85;A0A0N4SV36;F6TUC4	26
P512	30.7	32.1	0.0556	0.31	1.39	2.62	Srrm1	Serine/arginine repetitive matrix protein 1	A2A8V9;E9PUK6;Q52KI8;E9QKA4;A2A8V8;Q52KI8-2;A2A983;F6UK16;F6T4M4;F7BWM1	170
P2791	29.3	28.6	0.056	0.312	-0.725	-1.65	Atp5f1	ATP synthase F(0) complex subunit B1, mitochondrial	Q5I0W0;Q9CQQ7;A0A0G2JGX3	29
P315	24.3	21.8	0.0561	0.312	-2.47	-5.54	Slfn9;Slfn8		B1ARD6;A0A1G5SLJ2;A0A1G5SL47;A0A1G5SK24;A0A1G5SL26;Q7TMF0;A0A1G5SJI4;B1ARD8;A0A1G5SJA0;A0A1G5SJ64;A0A1G5SJ80;Q8R3R7;A0A1G5SJ49	50
P360	22.7	24.8	0.0563	0.313	2.06	4.18	Snx6	Sorting nexin-6;Sorting nexin-6, N-terminally processed	A0A1W2P701;Q6P8X1;Q8R0Z4	21
P2308	29.4	31.8	0.0565	0.313	2.37	5.18	Myl12b	Myosin regulatory light chain 12B	Q3THE2;D3Z249	21
P3056	28.1	27.1	0.0566	0.313	-1.02	-2.03	Eef1d	Elongation factor 1-delta	Q80T06;A0A0R4J1E2;E9QN08;P57776;P57776-3;D3YUQ9	54
P3479	33.8	34.7	0.0567	0.313	0.886	1.85	Sfpq	Splicing factor, proline- and glutamine-rich	Q8VIJ6;Q810V5;Q3TZL2;Q9Z1Q0	96
P416	26.2	28.2	0.057	0.314	2	4	Ubr5	E3 ubiquitin-protein ligase UBR5	A0A2I3BQS6;E9Q2H1;Q80TP3;Q8BJK5;Q3TSI5;A0A2I3BQC1;A0A2I3BPG8	146
P251	23.3	25.5	0.0572	0.314	2.24	4.74	Tjp1	Tight junction protein ZO-1	A0A0U1RPW2;B9EHJ3;P39447;Q91YW2;A0A0U1RPB2	48
P2528	26.2	27.1	0.0573	0.314	0.926	1.9	Trip13	Pachytene checkpoint protein 2 homolog	Q3UA06;Q3UA06-2;A0A1Y7VLR4	18
P1411	23.6	25.1	0.0573	0.314	1.5	2.83	Ube3a	Ubiquitin-protein ligase E3A	Q5DTH1;O08759-2;O08759;O08759-3;A0A0J9YUK0;Q3TPQ9;C6EQH4;A0A0J9YVG1;A0A0J9YUY4	44
P3942	28.1	27.2	0.0574	0.314	-0.911	-1.88	Ak1	Adenylate kinase isoenzyme 1	Q9R0Y5;Q9R0Y5-2;Z4YN97;A0A0A6YXW8	28
P2354	24.5	22.5	0.0578	0.315	-2.02	-4.05	Xpnpep1	Xaa-Pro aminopeptidase 1	Q3TL27;Q3UKF5;S4R1I3;Q3UE92;Q6P1B1;Q8BKH1;Q8BV43;Q8VDK8	35
P2856	27	28	0.0578	0.315	0.995	1.99	Rbbp7	Histone-binding protein RBBP7	Q60973;A2AFI9;Q3UX53;A2AFJ1;Q3UJI2;Q8C5H3;F6ZLC6;F6U539	81
P3530	25.3	26.7	0.0583	0.316	1.4	2.64	Hnrnpll	Heterogeneous nuclear ribonucleoprotein L-like	Q9CSH0;Q921F4;V9GXB6;Q921F4-4;Q3TBR4;Q3UXJ3;Q921F4-5	56
P3673	28.9	29.6	0.0585	0.316	0.713	1.64	Rpl14;Rpl14-ps1	60S ribosomal protein L14	Q9CWK0;Q9CR57;Q569Z0;A0A1L1SUF6;Q922F9	17
P2440	27.8	25.6	0.0586	0.316	-2.21	-4.63	Prkar1a	cAMP-dependent protein kinase type I-alpha regulatory subunit;cAMP-dependent protein kinase type I-alpha regulatory subunit, N-terminally processed	Q3TYK4;Q9DBC7;Q8C3Z4;Q3UBA7;Q9CS50;A2AI69;F8S0Y0;D3Z068	71
P2080	30	29.3	0.0587	0.316	-0.668	-1.59	Cct3	T-complex protein 1 subunit gamma	Q3U4U6;P80318;E9Q133;Q3U0I3;Q3UJP4;F6Q609;Q3TBM6;F6ZVG8;Q9R1U1	188
P508	22.5	24.5	0.0589	0.316	1.98	3.95	Fbxo6	F-box only protein 6	A2A7H1;Z4YN00;Q9QZN4;A2A7G9;A2A7H3	12
P3873	24.1	21.1	0.0589	0.316	-2.97	-7.84	Nek6	Serine/threonine-protein kinase Nek6	Q9ES70;A2ATN9;A2ATP0;A2ATP1	9
P493	27.3	24.7	0.0589	0.316	-2.58	-5.98	Nbr1	Next to BRCA1 gene 1 protein	A2A4N8;K3W4P1;A1L329;P97432;A2A4N7;Q05BC8;A2A4N5;Q6ZQK3;F6S397;Q91ZQ8;A2A4R0	169
P534	28.8	29.8	0.059	0.316	0.924	1.9	Huwe1	E3 ubiquitin-protein ligase HUWE1	A2AFQ0;Q7TMY8;Q4JG03;Q7TMY8-3;Q7TMY8-4;Q7TMY8-2;Q8BKX3;F6XP90;Q3TNP1;Q8C0G8;Q3TMX4;Q9CU76;F6UYC1;Q3TL29	664
P471	18.7	22	0.059	0.316	3.25	9.52	Phax	Phosphorylated adapter RNA export protein	A0PJ63;G5E8V8;Q9JJT9	3
P44	27	28	0.0592	0.316	0.985	1.98	Tuba4a	Tubulin alpha-4A chain	A0A0A0MQA5;P68368;A0A087WQS4;A0A087WRB4;A0A087WSB0;A0A087WSL5;A0A087WS35	80
P1958	26	27.2	0.0592	0.316	1.17	2.26	Dad1	Dolichyl-diphosphooligosaccharide--protein glycosyltransferase subunit DAD1	P61804	3
P3026	27.7	26.4	0.0592	0.316	-1.29	-2.45	Vars	Valine--tRNA ligase	Q7TPT7;Q790I0;Q9Z1Q9;Q3U3D3;G3UY93;Q3TII4;G3UZ22;G3UYW2;G3UZX1	141
P1244	19	22.6	0.0593	0.316	3.57	11.9	Phkb	Phosphorylase b kinase regulatory subunit beta	F7DF70;Q80WB7;Q7TSH2	3
P442	24.4	22.4	0.0595	0.316	-1.99	-3.98	Larp4	La-related protein 4	A0A2R8W6Y5;A0A2R8VKL5;E9Q066;G3X9Q6;Q8BWW4;Q3UT02;Q3T9Z3	32
P1071	23.9	25.6	0.0597	0.317	1.71	3.28	Macc1		Q8CE58;E9PXX8	2
P2743	26.5	25.4	0.0599	0.318	-1.13	-2.19	Rheb	GTP-binding protein Rheb	Q9ESR1;Q540E6;Q921J2	18
P3167	22.5	24.5	0.06	0.318	2	3.99	Slc35f6	Solute carrier family 35 member F6	Q8BK02;Q8VE96;A0A0G2JEG3;D6RHL1	9
P1580	33.9	34.6	0.0605	0.32	0.68	1.6	Tuba1b	Tubulin alpha-1B chain	P05213;Q99KA2;A0A2R8VHF3;O89052	100
P2195	24.7	26.2	0.0608	0.321	1.45	2.72	Rpl22l1	60S ribosomal protein L22-like 1	Q0VBA4;Q9D7S7-2;Q9D7S7	12
P2285	25.2	26.4	0.0611	0.321	1.15	2.21	Actl6a	Actin-like protein 6A	Q505L1;Q3TF62;Q9Z2N8;A0A0A6YWG8;D3YVN1;A0A0A6YWR1;D3Z4L2;F8WI57;Q99MR0	56
P2821	29.4	28.5	0.0612	0.321	-0.859	-1.81	Rab1		Q5SW88;Q5SW87;Q5SW86	31
P3366	29.6	30.8	0.0614	0.321	1.22	2.34	Lsm14a	Protein LSM14 homolog A	Q8K2F8;F6X2V9;A2BH69;A0A0U1RP90;A0A0U1RP30	52
P1655	31.7	30.3	0.0614	0.321	-1.46	-2.75	Sptan1	Spectrin alpha chain, non-erythrocytic 1	P16546-2;P16546	282
P356	21.3	24.1	0.0614	0.321	2.75	6.74	Cnot2	CCR4-NOT transcription complex subunit 2	Q5CZY5;E9Q027;Q3TIJ0;A0A1S6GWJ6;Q8C5L3-3;Q8C5L3-2;Q8C5L3;E9Q8D5	30
P1328	25.6	24.4	0.0616	0.321	-1.19	-2.28	Cyb5a	Cytochrome b5	G5E850;Q544Z9;P56395;E0CY88	11
P1358	25.6	22.1	0.0616	0.321	-3.46	-11	Cers6	Ceramide synthase 6	H3BL08;Q8C172	6
P3818	25.6	27.3	0.062	0.322	1.68	3.21	Plin3	Perilipin-3	Q9DBG5;Q2XSQ4;Q3V4D2	23
P3133	20.9	23.4	0.0621	0.322	2.53	5.79	Coro2b	Coronin-2B;Coronin	Q8BH44;G3UW48;G3UWZ2;G3UYG8	11
P1811	26.2	27.1	0.0628	0.325	0.902	1.87	43710	Septin-2	P42208;E9Q3V6;F6WYM0;D3YYB1;D3Z3C0;D3Z1S1;F6UKN5;D3YZU7;D3YV76	52
P607	20	22.5	0.0629	0.325	2.5	5.68	Psip1	PC4 and SFRS1-interacting protein	F6RB63;Q05CD2;A2BI12;Q99JF8-2;Q99JF8	5
P2738	28.3	29.6	0.0631	0.326	1.28	2.42	Mcm5	DNA helicase;DNA replication licensing factor MCM5	Q52KC3;Q8BQ03;P49718;Q8C2I9	117
P2981	29.4	30.3	0.0631	0.326	0.844	1.8	Lrpprc	Leucine-rich PPR motif-containing protein, mitochondrial	Q6PB66;F6V2A3	70
P2415	27.1	26.2	0.0632	0.326	-0.876	-1.84	Snd1	Staphylococcal nuclease domain-containing protein 1	Q3UZI3;Q3TW51;Q78PY7;Q3TRW3;Q3TJ56;E9Q3E9	93
P1486	25.2	23.9	0.0634	0.326	-1.39	-2.61	Dnajb6	DnaJ homolog subfamily B member 6	O54946;A0A0G2JER9;O54946-2;Q9DAN5;G3X8S5;F6YRQ2;A0A0G2JEI3;A0A087WP03;Q3MI10;Q3MI09;Q9QYI8	34
P3533	21.2	23.7	0.0636	0.326	2.52	5.74	Sh3bp4	SH3 domain-binding protein 4	Q921I6	5
P1016	18.9	22.7	0.0638	0.326	3.76	13.5	Bcas2	Pre-mRNA-splicing factor SPF27	D6RGA5;D6RHR7;Q3U5M2;Q9D287	4
P96	26.7	28.1	0.0638	0.326	1.46	2.75	Fxr1	Fragile X mental retardation syndrome-related protein 1	A0A0G2JEP0;Q61584-4;Q61584-3;Q61584;Q61584-2;Q61584-5;Q61584-6;Q61584-7;A0A0H2UH27;Q8C7U4;A0A0G2JGL6	142
P2325	22.8	20.3	0.0639	0.326	-2.54	-5.82	Dnajb1	DnaJ homolog subfamily B member 1	Q3TU79;Q3TIT6;Q9QYJ3;Q3TYL7	15
P2148	23.2	20.1	0.0642	0.327	-3.05	-8.3	Thbs2	Thrombospondin-2	Q03350;Q7TMT3;Q8K2B7	12
P3876	22.4	19.7	0.0648	0.329	-2.66	-6.31	Nckipsd	NCK-interacting protein with SH3 domain	Q9ESJ4	3
P2418	26.4	27.7	0.0649	0.33	1.21	2.32	Uap1l1	UDP-N-acetylhexosamine pyrophosphorylase-like protein 1	Q8BVK3;Q3TW96;Q3TW96-2;A0A1B0GST7	58
P3446	25.1	26.2	0.065	0.33	1.14	2.2	Ndc1	Nucleoporin NDC1	Q8VCB1;J3QPB5	16
P2487	29	29.8	0.0653	0.33	0.822	1.77	Mcm7	DNA helicase;DNA replication licensing factor MCM7	Q3UDI8;Q3U4T8;Q61881;Q3V122;D3Z6N3;D3Z335;D3Z0J6;D3Z2K9	153
P3825	24.7	21.3	0.0653	0.33	-3.44	-10.8	Cmpk1	UMP-CMP kinase	Q9DBP5;A0A0R4J093	11
P1502	24.2	22.3	0.0655	0.33	-1.9	-3.73	Nnmt	Nicotinamide N-methyltransferase	O55239;D3YX59;Q9D9X3	8
P261	24.4	21.7	0.0655	0.33	-2.67	-6.35	Irgm2		Q9Z1M2;Q3U635;A0A140LIF8;Q3TNE5	31
P689	22.1	24.3	0.0658	0.33	2.18	4.54	Hcfc1	Host cell factor 1;HCF N-terminal chain 1;HCF N-terminal chain 2;HCF N-terminal chain 3;HCF N-terminal chain 4;HCF N-terminal chain 5;HCF N-terminal chain 6;HCF C-terminal chain 1;HCF C-terminal chain 2;HCF C-terminal chain 3;HCF C-terminal chain 4;HCF C-terminal chain 5;HCF C-terminal chain 6	B1AUX2;Q61191;F6SJS2;Q3USQ6	15
P3082	23	25.6	0.0661	0.33	2.6	6.05	Tmem106b	Transmembrane protein 106B	Q80X71;D3Z191;D3Z0M2;Q9D3D8;D3Z6E0	27
P638	31.3	31.9	0.0661	0.33	0.591	1.51	Rps16	40S ribosomal protein S16	A4FUS1;P14131;Q641N3;Q5CZY9	50
P1828	29.9	30.7	0.0661	0.33	0.805	1.75	Psmc2	26S protease regulatory subunit 7	Q8BVQ9;P46471;Q3UIH5;Q3U5V3	122
P677	27.5	25.9	0.0662	0.33	-1.56	-2.95	Jak1	Tyrosine-protein kinase;Tyrosine-protein kinase JAK1	Q3URU8;B1ASP2;P52332;Q3U8P8;Q8K0I7;Q3UZ30;Q8CFX4;Q3TI10	120
P3105	21.1	23.7	0.0662	0.33	2.62	6.15	Mgat4b	Alpha-1,3-mannosyl-glycoprotein 4-beta-N-acetylglucosaminyltransferase B	Q812F8;F7BME0	4
P756	24.4	22.3	0.0663	0.33	-2.09	-4.26	Abcb1b;Abcb1a	Multidrug resistance protein 1B;Multidrug resistance protein 1A	B2RUR3;P06795;P21447	10
P2173	27.2	28.1	0.0666	0.331	0.905	1.87	Soat1	O-acyltransferase;Sterol O-acyltransferase 1	Q06EZ3;Q61263;Q8C795;A0A087WNN8;A0A087WSJ5	36
P3260	23.3	25.3	0.0667	0.331	2.05	4.14	Slc25a13	Calcium-binding mitochondrial carrier protein Aralar2	Q8C140;Q9QXX4;Q91YK1	24
P2636	24.4	22.4	0.0669	0.331	-2	-4.01	Steap1	Metalloreductase STEAP1	Q924J9;Q3UNB9;Q9CWR7;F7AFI0	10
P3486	27.1	26.1	0.067	0.331	-1.03	-2.04	Idh3b	Isocitrate dehydrogenase [NAD] subunit, mitochondrial	Q91VA7;V9GXV0	17
P3741	24.1	25.9	0.0672	0.332	1.74	3.34	Nhp2l1	NHP2-like protein 1;NHP2-like protein 1, N-terminally processed	Q9D0T1	5
P2001	30.4	31.1	0.0673	0.332	0.728	1.66	Rps26	40S ribosomal protein S26	Q497N1;P62855	14
P1277	27.3	25.8	0.0675	0.332	-1.46	-2.76	Anxa6	Annexin;Annexin A6	Q99JX6;Q3TUI1;F8WIT2;Q3UI56;P14824;Q3UDK4;Q3V2Z4;Q8CEX0	158
P664	24.5	22.1	0.0677	0.333	-2.39	-5.23	Slc31a1	High affinity copper uptake protein 1	A8Y5P1;Q3TDB6;Q8K211	3
P3979	24.1	21.5	0.0678	0.333	-2.59	-6	Abhd16a	Abhydrolase domain-containing protein 16A	Q9Z1Q2;G3UX11;Q80YU0	10
P2616	21.1	24.4	0.0679	0.333	3.34	10.1	Dimt1	Probable dimethyladenosine transferase	Q3UK38;Q9D0D4;A0A286YCE5	15
P3970	26.6	24.8	0.0684	0.334	-1.84	-3.59	Cav2	Caveolin-2;Caveolin	Q9WVC3;Q924U3;Q924U4;D3Z147	14
P71	23.6	20.5	0.0688	0.336	-3.06	-8.35	Cept1	Choline/ethanolaminephosphotransferase 1	A0A0A6YXR0;Q8BGS7-2;Q8BGS7;D3YX12;D3Z5Y5	12
P1354	32.1	32.9	0.069	0.336	0.775	1.71	Cpsf6	Cleavage and polyadenylation specificity factor subunit 6	H3BJW3;H3BJ30;Q6NVF9;H3BKW0;H3BLM9;H3BLM1	81
P2990	22.6	24.5	0.0693	0.337	1.89	3.7	Dhx29	ATP-dependent RNA helicase Dhx29	Q6PGC1	8
P1820	25.7	26.9	0.0696	0.338	1.2	2.3	Plin2	Perilipin;Perilipin-2	Q3U711;P43883;Q8C5B5;Q541S0;Q9CY19;B1AXR5;B1AXR3	67
P2282	24.7	25.9	0.0697	0.338	1.22	2.32	Wdr6	WD repeat-containing protein 6	Q8R539;Q3TMH3;Q3TEZ2;Q99ME2;Q8CFV1	41
P2091	28.5	29.5	0.0701	0.339	1.03	2.04	Mcm6	DNA helicase;DNA replication licensing factor MCM6	Q542I2;P97311;Q3ULG5;Q3UC10;Q8C5L1	155
P2944	31.7	32.4	0.0701	0.339	0.679	1.6	Tpm4	Tropomyosin alpha-4 chain	Q6IRU2	33
P1676	28.2	26.7	0.0703	0.339	-1.48	-2.8	Gstp1;Gstp2	Glutathione S-transferase P 1;Glutathione S-transferase P 2	P19157;K9JA74;P46425	19
P3242	24.2	25.5	0.0707	0.341	1.35	2.55	Yars2	Tyrosine--tRNA ligase, mitochondrial;Tyrosine--tRNA ligase	Q8BYL4;Q3UUD9;E9PX65;F7BWC1;Q8BJJ2	23
P3867	25.8	23.1	0.071	0.342	-2.7	-6.52	Tubb3	Tubulin beta-3 chain	Q9ERD7;Q9CRT0;D5MR34;A0A1D5RM76	42
P2097	24.6	25.8	0.0712	0.342	1.19	2.29	Sptlc2	Serine palmitoyltransferase 2	Q542D6;P97363;Q8BNV0;Q3UZQ0;Q6A053;Q8C9F8;Q3UT78	47
P2837	26.7	27.9	0.0713	0.342	1.15	2.22	Myl6	Myosin light polypeptide 6	Q60605;A0A1W2P6F6;A0A1W2P7Q9;Q3TIG9;B0LAC7	60
P729	23.8	26.1	0.0713	0.342	2.32	4.98	Akap12	A-kinase anchor protein 12	B2RRE0;Q9WTQ5;Q9WTQ5-2;Q6IR43	67
P3794	25.2	23.8	0.0718	0.343	-1.44	-2.72	Hm13;H13	Minor histocompatibility antigen H13	Q9D8V0-3;Q9D8V0;A3KGR9;Q9D8V0-4;Q861Q5;Q6PGJ8;Q9D8V0-2	18
P2931	20.2	22.5	0.072	0.344	2.33	5.04	Rftn1	Raftlin	Q8C4D5;Q6A0D4;D3Z731;Q80VF9	12
P3476	29.7	30.4	0.0726	0.346	0.74	1.67	Flnc	Filamin-C	Q8VHX6;Q8VHX6-2;Q3UXJ8	209
P3929	27.4	26.5	0.0729	0.346	-0.898	-1.86	Slc25a10	Mitochondrial dicarboxylate carrier	Q9QZD8	13
P2865	26.1	24.8	0.073	0.346	-1.27	-2.42	Prdx2	Peroxiredoxin-2	Q61171;D3Z4A4;Q5M9N9	20
P3020	24.5	25.7	0.0731	0.346	1.28	2.42	Fblim1	Filamin-binding LIM protein 1	Q71FD7;A2ADE7;A2ADF3;A2ADF2;A2ADF1;A2ADE8;A2ADE9;A2ADE5;A2ADE6	15
P2056	27	25.9	0.0733	0.346	-1.07	-2.1	Pebp1	Phosphatidylethanolamine-binding protein 1;Hippocampal cholinergic neurostimulating peptide	Q5EBQ2;Q3TGC5;P70296;D3Z1V4;D6RHS6	26
P2146	25.3	22.6	0.0734	0.346	-2.71	-6.56	Epha2	Ephrin type-A receptor 2	Q03145	9
P2707	29.1	27.7	0.0734	0.346	-1.42	-2.68	Isg15	Ubiquitin-like protein ISG15	Q4FJR9;Q64339	18
P2549	29.2	28.4	0.0735	0.346	-0.716	-1.64	Atp5c1	ATP synthase subunit gamma;ATP synthase subunit gamma, mitochondrial	Q8C2Q8;Q9D9D7;Q3UD06;Q91VR2;A2AKU9;Q9ERA8;A2AKV2;A2AKV3;A2AKV1;A2AKV0;Q9Z1F5	98
P2976	26.4	25.1	0.0735	0.346	-1.31	-2.48	mKIAA1101;Oxsr1	Serine/threonine-protein kinase OSR1	Q6ZPX7;Q6P9R2	10
P2422	25.7	21.9	0.0736	0.346	-3.83	-14.2	Tmem55b	Type 1 phosphatidylinositol 4,5-bisphosphate 4-phosphatase	Q3TWL2;F8WHW3	11
P1314	20.5	23.1	0.0739	0.347	2.59	6.01	Heatr1		G3X9B1;Q3TMK0;Q3TNE1;Q3UNW7;Q8BLJ4;Q3T9I0;Q8CCT5;Q3V1X6;A0A1Y7VNI1	21
P2777	29	29.9	0.074	0.347	0.838	1.79	Psmd11	26S proteasome non-ATPase regulatory subunit 11	Q5BKQ9;Q8BG32;Q7TMI0;Q8BK73;Q497E8;Q3UWW9;Q3THG2;Q8C0Z6;Q8K2N7;G3UYH2;G3UWW7;G3UXL5;G3UYI4;G3UYL3;G3UYL8;G3UX15;G3UX67;G3UWV7;G3UZ33;G3UZ28	298
P2548	29.7	28.9	0.0744	0.348	-0.765	-1.7	Tsg101	Tumor susceptibility gene 101 protein	Q3UCW0;Q61187;Q3UK08;A0A1B0GS09;A0A1B0GS10;A0A1B0GRX2;Q6LBE4;D3Z2V5;D3Z0S9	98
P1377	24.7	21	0.0747	0.349	-3.65	-12.6	Fgfr1	Fibroblast growth factor receptor;Fibroblast growth factor receptor 1	Q3TJ05;Q8CIM9;J3QN85;P16092-4;P16092-5;P16092-2;P16092-6;P16092;P16092-3;Q8CBY7;Q60818;E9Q7E6;A1YYN4;E9Q700;A1YYN8;A1YYN1;E9PX60;A1YYN5;E9Q5C3;A1YYN2;E9PX88;A1YYN7;A1YYP0;E9PX90;A1YYM8;A1YYP1;A1YYM5;D3Z5M8;E9Q5C2;E9PXV8;A1YYM7;B9EKY4;E9Q7C7;E9Q708;A1YYM6;A1YYM3;B7ZWP2;Q3TQL1;Q61563;Q99052;Q7TSI8;Q3UPE1;F6TK14;E9QNJ9;E9PX67;A1YYN0;E9Q7T0;A1YYN6;E9PVU6;A1YYM9;A1YYN9;E9Q7E8;A1YYM4;E9QK53;P21803-2;Q6…	256
P329	27.6	25.6	0.0749	0.349	-2.04	-4.11	Sparc	SPARC	Q5NCU4;Q5NCU5;A0A1L1SSH9;P07214;Q3TXI6;Q5NCU3	51
P2632	30.4	31	0.0751	0.35	0.633	1.55	Tubb6	Tubulin beta-6 chain	Q3UMM1;Q922F4;Q3U9U3;Q9CUN8	90
P2934	26.1	27.1	0.0752	0.35	0.985	1.98	Nop58	Nucleolar protein 58	Q6DFW4;A0A0A0MQ76;A0A087WQ46;A0A087WSU5;A0A087WSL8;A0A087WP00	40
P1414	27	27.7	0.0754	0.35	0.738	1.67	Prdx4	Peroxiredoxin-4	O08807;B1AZS9;Q9D634	15
P119	27.9	28.8	0.0755	0.35	0.915	1.89	Camk2d	Calcium/calmodulin-dependent protein kinase type II subunit delta	A0A0G2JGS4;Q6PHZ2-2;Q6PHZ2-4;Q6PHZ2;Q6PHZ2-5;E9Q1V9;E9Q1W0;E9Q1T1;Q8CCM0;Q8C8X9;E9QAJ4;D6RDQ8;Q3V1X9;E9PXV3;F6RWZ9;O70459;Q8C4I3;Q80TN1;F8WIS9;P11798;F6WHR9	155
P339	17.2	21.5	0.0759	0.351	4.29	19.5	Pctk2;Cdk17	Cyclin-dependent kinase 17	I6L9D3;A0A1L1SUS7;Q8K0D0-2;Q8K0D0;Q8C5H7	21
P488	21.9	24.1	0.076	0.351	2.22	4.67	Gatad2b	Transcriptional repressor p66-beta	A1L3S7;Q8VHR5-2;Q8VHR5;A0A0U1RNM2;Q69ZQ5	8
P1410	25.6	26.9	0.0766	0.353	1.22	2.34	Dld	Dihydrolipoyl dehydrogenase, mitochondrial;Dihydrolipoyl dehydrogenase	O08749;Q3TIE8	22
P1104	26.2	27.2	0.0767	0.353	1.08	2.11	Smc4	Structural maintenance of chromosomes protein;Structural maintenance of chromosomes protein 4	Q6P7V9;E9Q2X6;Q8CG47;Q3U763;Q3UZJ7;A0A0A6YXY3;Q3UR81	89
P1451	22.9	25.6	0.077	0.353	2.65	6.29	Edil3	EGF-like repeat and discoidin I-like domain-containing protein 3	Q8C4U8;O35474;Q8C8K0	15
P796	27.3	28.1	0.0774	0.353	0.832	1.78	Hnrnpa2b1	Heterogeneous nuclear ribonucleoproteins A2/B1	B7ZP22;O88569-3;O88569-2;O88569;A0A0N4SUM2	59
P581	21	23.5	0.0774	0.353	2.5	5.65	Stk39	STE20/SPS1-related proline-alanine-rich protein kinase	A2AQL0;Q9Z1W9;G1JLS7;Q3TR01;Q3V256	12
P362	24.4	21.2	0.0776	0.353	-3.18	-9.08	Ilvbl	Acetolactate synthase-like protein	A0A1W2P727;A0A1W2P8E1;Q8BU33;Q8BU33-3;Q8BU33-2;A0A1W2P8D6;A0A1W2P6L8;A0A1W2P6P8;A0A1W2P6Y9	30
P2768	28.8	29.8	0.0778	0.353	0.972	1.96	Snrpc	U1 small nuclear ribonucleoprotein C	Q569X3;Q62241	12
P1045	23.5	25	0.0778	0.353	1.53	2.89	Trmt2a	tRNA (uracil-5-)-methyltransferase homolog A	Q05BM5;Q3UYU2;E9PUQ7;Q3UJM1;Q8BNV1;F6ZHN3;A0A338P7F8	24
P3141	26	24	0.0779	0.353	-2.06	-4.17	Ist1	IST1 homolog	Q8BHC2;Q9CX00	16
P1093	26.7	27.7	0.0779	0.353	0.931	1.91	Gm20425;Srprb	Signal recognition particle receptor subunit beta	E9Q035;P47758;Q542X6;A0A1W2P830	41
P1960	24.3	19.8	0.078	0.353	-4.49	-22.4	Copz1	Coatomer subunit zeta-1	Q542M2;P61924;A0A2R8VJV3;Q8R3M1	10
P1785	26.7	24.7	0.0781	0.353	-2.04	-4.12	Cd81	Tetraspanin;CD81 antigen	Q3UWG5;P35762;A0A140LJL0	10
P2453	29.2	30.1	0.0781	0.353	0.922	1.89	Cpsf3	Cleavage and polyadenylation specificity factor subunit 3	Q3U057;Q9QXK7;Q3UDS1;Q3TC91;A0A1Y7VLY3;Q9CWL0;Q497G2;Q8BRA5;A0A1Y7VJ97;A0A1Y7VIZ9;Q9CT87;A0A1Y7VJU9;A0A1Y7VNI9	196
P1564	23.9	25.4	0.0782	0.353	1.44	2.71	Rbm3	RNA-binding protein 3	Q5RJV3;Q545K5;Q8BG13;O89086;S4R2M6	14
P1865	29.5	28.7	0.0783	0.353	-0.752	-1.68	Tspo	Translocator protein	P50637;A0A140LIU9	13
P3912	23.4	24.8	0.0783	0.353	1.39	2.63	Kifc1;Kifc5b	Kinesin-like protein KIFC1;Kinesin-like protein	Q9QWT9-3;Q9QWT9-2;Q9QWT9;E9PUA5;A0A068BFR6;Q5BJ94;G3UXN2;G3UX22;Q9JKY9	40
P1191	24.3	27	0.0785	0.354	2.77	6.8	Atxn2	Ataxin-2	E9QM77;F6U2C2;Q3UX07;O70305;O70305-2;O70305-3;F7B6X4;A0A286YDU2;F6V8M6;Q3UX51	94
P3137	25.3	22.8	0.0791	0.356	-2.52	-5.74	Ano10	Anoctamin-10	Q8BH79-2;Q8BH79;Q8BH79-4;A0A1L1SS60;Q8BH79-3;A0A1L1SR14;A0A1L1SV36	44
P2980	26.9	25.4	0.0793	0.356	-1.48	-2.78	Ptpn23	Tyrosine-protein phosphatase non-receptor type 23	Q6PB44-2;Q6PB44;A0A0G2JEW5	45
P3318	22.6	19.1	0.0796	0.357	-3.52	-11.5	Xpo6	Exportin-6	Q8CHG0;Q924Z6-2;Q924Z6;F7B8F0;F6XQN1;Q924Z6-3	9
P2773	28.6	29.5	0.0797	0.357	0.864	1.82	Itch	E3 ubiquitin-protein ligase Itchy	Q571M5;Q8C863;Q6P289;Q8C863-2;Q7TMG3	117
P1950	28.7	28	0.0799	0.357	-0.73	-1.66	Abce1	ATP-binding cassette sub-family E member 1	Q6NXX7;Q3UHY8;Q3TJM9;Q3TIU8;P61222	105
P2905	25	26.3	0.0804	0.359	1.36	2.57	Cdkn2a	Tumor suppressor ARF	Q64364;A7LP29;Q64364-2	10
P3365	26.1	24.7	0.0806	0.359	-1.37	-2.59	Hacd3	Very-long-chain (3R)-3-hydroxyacyl-CoA dehydratase 3	Q8K2C9	7
P1968	29.7	30.3	0.0811	0.361	0.634	1.55	Ppp1ca	Serine/threonine-protein phosphatase PP1-alpha catalytic subunit;Serine/threonine-protein phosphatase	Q3U8W0;P62137;Q3TYF5	60
P2454	24.6	20.5	0.0825	0.365	-4.14	-17.6	Tbc1d2b	TBC1 domain family member 2B	Q3U0J8;Q8K0Q9;A0A087WRL5	17
P1896	26.8	25.1	0.0826	0.365	-1.67	-3.17	Adsl	Adenylosuccinate lyase	Q3TMB8;P54822;E9Q242;E9Q3T7;E9Q0A0;A0A0G2JFL8;A0A0G2JFI8	53
P3611	23.2	20.3	0.0827	0.365	-2.93	-7.64	Adar	Double-stranded RNA-specific adenosine deaminase	Q99MU3-2;Q99MU3;Q4FJS9;Q99MU3-5;Q3T9H2;Q3UH31;Q5J4D5;Q5J4D4	27
P1650	22.1	24.4	0.0827	0.365	2.24	4.73	Hist1h1c	Histone H1.2	Q5SZA3;P15864;I7HFT9;Q07133	16
P620	24	22	0.0828	0.365	-1.91	-3.75	Spg21	Maspardin	A2RT57;Q9CQC8;A0A1L1SST5;Q9CQC8-2;A0A1L1SSV6	21
P1733	23.3	20.5	0.0828	0.365	-2.82	-7.08	Cenpb	Major centromere autoantigen B	Q923C5;P27790	6
P1808	28.3	29	0.0829	0.365	0.716	1.64	Rpl28	60S ribosomal protein L28	Q5M9N5;Q5M9J8;P41105	27
P2008	28.8	30	0.0832	0.366	1.13	2.18	Rpl39	60S ribosomal protein L39	Q505A8;P62892	2
P1236	27.5	28.3	0.0833	0.366	0.802	1.74	Rps12	40S ribosomal protein S12	Q6ZWZ6;F7AEH4;A0A1W2P7A1;P63323	26
P703	24.7	26.8	0.0834	0.366	2.04	4.1	Hspg2	Basement membrane-specific heparan sulfate proteoglycan core protein;Endorepellin;LG3 peptide	B1B0C7;E9PZ16;Q05793;Q3UHH3;Q5RKM8;Q52KG8	121
P1750	24.1	21.1	0.0837	0.366	-3.02	-8.14	Vtn	Vitronectin	P29788	1
P1854	28.7	29.5	0.0841	0.368	0.791	1.73	Mcm4	DNA replication licensing factor MCM4	Q542F4;P49717;Q921D5;Q3UA65;Q9D077;Q8C1Z0;Q5DTS8;Q3UXG9;A0A2R8VHP7;Q76NI2;A0A2R8VKJ4;Q9CWV1-2;Q9CWV1	304
P2769	32.5	33.2	0.0845	0.369	0.766	1.7	Thrap3	Thyroid hormone receptor-associated protein 3	Q569Z6;Q8BZN7;Q91VL2;Q8BV76;Q3U503;Q8R353;F6YH92;F6YSQ2;F7AB07;Q80VM0	182
P2911	22.1	25.4	0.0849	0.37	3.3	9.83	Golga1	Golgin subfamily A member 1	Q66JW2;Q9CW79-2;Q9CW79	3
P2516	24.2	25.4	0.0851	0.37	1.21	2.32	Ap3s1	AP-3 complex subunit sigma-1	Q3U8S0;Q9DCR2;A0A286YDU3;A0A286YD58	15
P3706	21.9	17.4	0.0851	0.37	-4.44	-21.7	Blvra	Biliverdin reductase A	Q9CY64;A2ASB1	3
P3745	28.6	27.9	0.0853	0.37	-0.745	-1.68	Vps28	Vacuolar protein sorting-associated protein 28 homolog	Q9D1C8;A0A2R8VKS6;Q8BMZ7	37
P2301	30.6	29.6	0.0856	0.371	-0.979	-1.97	Actr3	Actin-related protein 3	Q3ULF7;Q3TWJ4;Q3TGW0;Q99JY9;Q3TGE1;Q9ERF8;A0A087WRA1;A0A087WP86;A0A087WQ14;Q3UGH0;A0A087WS98;Q641P0-2;A0A087WQ83	156
P3455	20.8	23.2	0.0856	0.371	2.45	5.48	Fyco1	FYVE and coiled-coil domain-containing protein 1	Q8VDC1;A0A140T8V9	6
P1454	28.2	29.1	0.0861	0.372	0.905	1.87	Psmd14	26S proteasome non-ATPase regulatory subunit 14	O35593;Q3UD26;Q9CSU2	33
P3785	23.9	21	0.0861	0.372	-2.91	-7.53	Chmp5	Charged multivesicular body protein 5	Q9D7S9	5
P4046	23.2	20.5	0.0866	0.373	-2.68	-6.41	Pdf		S4R2K0	3
P2227	30.8	29.5	0.0874	0.376	-1.34	-2.52			Q3SZV7	26
P3051	30.1	31.8	0.0874	0.376	1.7	3.24	Prrc2a	Protein PRRC2A	Q7TSC1;Q5DTJ4;G3UX48;Q9CRP1;Q9CRP0;Q9CRU5;F8WHT3;Q7TPM1	249
P1566	21	23	0.0878	0.376	1.98	3.96	Adh1	Alcohol dehydrogenase 1	Q3UKA4;P00329	4
P1647	27.2	28.7	0.088	0.376	1.45	2.74	Hmox1	Heme oxygenase 1	Q3U5H8;Q3U5U6;P14901;Q3TVV4	34
P2653	24.9	21.1	0.088	0.376	-3.78	-13.7	Nsdhl	Sterol-4-alpha-carboxylate 3-dehydrogenase, decarboxylating	U3M993;Q8VE30;Q7TPY3;Q3US15;Q9R1J0	20
P2770	27.1	27.8	0.088	0.376	0.731	1.66	Cul2	Cullin-2	Q571A2;Q9D4H8;Q9D4H8-2;E0CYT5;H7BX52	106
P3411	18.9	22	0.0883	0.377	3.1	8.6	Phospho1	Phosphoethanolamine/phosphocholine phosphatase	Q8R2H9;H3BLB1	5
P1356	28.9	27.5	0.0894	0.381	-1.36	-2.56	Esd	S-formylglutathione hydrolase	H3BKH6;Q9R0P3;H3BLJ9;H3BJL6;H3BJP2;H3BK43;H3BJC6;H3BL99	82
P1970	29.8	30.6	0.0899	0.383	0.784	1.72	Psmc1	26S protease regulatory subunit 4	Q542I9;P62192	46
P2492	26.2	24.3	0.0903	0.383	-1.9	-3.72	Tbc1d17	TBC1 domain family member 17	Q3U5C0;Q3UDU6;Q8BYH7;I6L974;A0A140LHP1;A0A140LIS2;Q8BXI6;Q8BW21	55
P2183	24.8	21.3	0.0903	0.383	-3.47	-11.1	Trio	Triple functional domain protein	Q0KL02-3;Q0KL02;Q0KL02-4;A0A2I3BQT2;A0A2I3BRP6;Q0KL02-2	27
P3964	21.8	24.7	0.0904	0.383	2.92	7.56	Uchl5	Ubiquitin carboxyl-terminal hydrolase isozyme L5	Q9WUP7-2;Q9WUP7;A0A087WP81;A0A087WRL3	20
P676	27.8	25.5	0.0906	0.383	-2.35	-5.1	Ssbp3;Ssbp4	Single-stranded DNA-binding protein 3	B1AS37;Q9D032-2;Q9D032;B1AS34;A0A1B0GRS0;A0A1B0GRM9;A0A1B0GT95;Q99LZ8;Q3U4B1;Q8R051;Q8BYA8;Q8BMY2;Q3U5B9	45
P2336	20.7	23.2	0.0907	0.384	2.52	5.75	Dnaja3	DnaJ homolog subfamily A member 3, mitochondrial	Q3TJA9;Q99M87-2	18
P1055	20.5	22.6	0.0912	0.385	2.13	4.38	Gm20498;Synj2bp	Synaptojanin-2-binding protein	Q6Y642;Q3UFD0;E9PVN6;Q9D6K5-3;Q9D6K5-2;Q9D6K5;Q9D6K5-4	14
P2132	25.9	24.3	0.0914	0.385	-1.62	-3.07	Axl	Receptor protein-tyrosine kinase;Tyrosine-protein kinase receptor UFO	Q6PE80;Q00993;Q3TTM4;Q8CCF8;F6YPR4;Q8CE52;Q60805	48
P2885	27.3	26.5	0.0918	0.386	-0.792	-1.73	Rhoc	Rho-related GTP-binding protein RhoC	Q62159;H3BL56;A0A0G2JEP8	25
P3739	22.1	25.4	0.0922	0.387	3.28	9.74	Psrc1	Proline/serine-rich coiled-coil protein 1	Q9D0P7;A2AEF3	10
P2399	27.2	28.1	0.0923	0.387	0.87	1.83	Psma5	Proteasome subunit alpha type;Proteasome subunit alpha type-5	Q3UPK6;Q3TUX3;Q3TUI9;Q9Z2U1	32
P265	22.3	24.7	0.0925	0.388	2.4	5.26	Unc13b	Protein unc-13 homolog B	A0A140LJ69;Q3TTZ7;E9Q263;Q9Z1N9-2;Q9Z1N9-3;Q9Z1N9	7
P3754	26.1	24.9	0.0928	0.388	-1.22	-2.32	Chordc1	Cysteine and histidine-rich domain-containing protein 1	Q9D1P4;A0A1L1STZ1;A0A1L1SU22;A0A1L1STQ1;A0A1L1SSG7	28
P767	25.4	23.9	0.0938	0.392	-1.41	-2.65	Steap2	Metalloreductase STEAP2	B2RX33;Q8BWB6;D3Z1C4;D3YUM6	33
P270	23.5	20.6	0.0941	0.392	-2.86	-7.25	Dolpp1	Dolichyldiphosphatase 1	A0A140T8S3;Q9JMF7	2
P1479	28.4	29.2	0.0941	0.392	0.749	1.68	Ddost	Dolichyl-diphosphooligosaccharide--protein glycosyltransferase 48 kDa subunit	Q3UG68;Q3UC51;O54734	42
P1716	26.7	25.5	0.0942	0.392	-1.23	-2.35	Ctnna1	Catenin alpha-1	Q545R0;Q3TGQ3;P26231;Q6NV50	63
P1829	31.9	32.8	0.0942	0.392	0.881	1.84	Myo1b	Unconventional myosin-Ib	Q7TQD7;P46735;Q3UEQ4	166
P371	27.4	28.3	0.0945	0.392	0.951	1.93	Xpot	Exportin-T	A0A1W2P7Q6;Q9CRT8;A0A1W2P7V1	62
P1511	25.5	23	0.0947	0.393	-2.57	-5.94	Pdlim1	PDZ and LIM domain protein 1	O70400;Q3TZ17;S4R1V0	20
P1437	28.9	28.1	0.0954	0.395	-0.829	-1.78	Dhx15	Pre-mRNA-splicing factor ATP-dependent RNA helicase DHX15	Q3UKJ6;Q3TFE5;O35286;Q497W9;Q3UDX4;A0A0G2JG10;A0A0G2JGQ5;Q3THD5	171
P276	24.8	26	0.0955	0.395	1.15	2.22	Trp53;Tp53	Cellular tumor antigen p53	Q8C526;Q3UGQ1;I7HIK9;Q80ZA1;A0A158SIS7;Q549C9;O70366;Q91XH8;P02340;Q9ER40;W5VJU6;Q64451;Q925E2;A5JTV6	83
P3716	25.5	23.2	0.0959	0.396	-2.25	-4.77	Shmt2	Serine hydroxymethyltransferase	Q9CZN7-2;Q9CZN7	26
P2501	21.3	24.6	0.096	0.396	3.39	10.5	Hnrnpc	Heterogeneous nuclear ribonucleoproteins C1/C2	Q3U6P5;Q9Z204-4;Q9Z204-3;Q9Z204-2;Q9Z204-5;Q9Z204;A0A2I3BRM6;A0A2I3BQH3	37
P417	25.3	23.8	0.0962	0.396	-1.49	-2.82	Scaf11		A0A2I3BRQ7;Q9CSS1;A0A2I3BQU5;E9PZM7;Q6ZPE9;Q810T0	46
P485	25.6	23.5	0.0966	0.397	-2.16	-4.46	Tbk1	Serine/threonine-protein kinase TBK1	A1L361;Q9WUN2;Q3THP3;A0A1W2P6W7;A0A1W2P835	34
P448	25	23.1	0.0967	0.397	-1.9	-3.73	Dock11	Dedicator of cytokinesis protein 11	A0A2X0U2I4;A2AF47;A2AF67;A2AF65;A0A0R4J2B7;A0A2X0U4P8;B2RWY0;A0A087WRP5;A0A087WQ86;E9QM99;Q8BZN6;Q8BZN6-4;Q8BZN6-2;Q8BZN6-3	51
P3289	28	29	0.097	0.397	1.04	2.05	Dido1	Death-inducer obliterator 1	Q8C9B9;Q8C9B9-3;A0A0R4J0L7;Q8C9B9-2	76
P953	23.8	25.7	0.097	0.397	1.81	3.51	Glyr1	Putative oxidoreductase GLYR1	D3YYT1;Q922P9	20
P823	25.4	23.3	0.0971	0.397	-2.12	-4.35	Ptp4a1	Protein tyrosine phosphatase type IVA 1	B9EKL6;Q63739	6
P817	21	23	0.0976	0.398	1.97	3.92	Arhgap5	Rho GTPase-activating protein 5	E9PYT0;B9EKC3;P97393;A0A1W2P6H9	13
P1789	28.2	29.2	0.0976	0.398	1.02	2.03	Rpl12	60S ribosomal protein L12	Q5BLK0;Q3TIQ2;P35979;Q8C2K0;Q6DI58;F8VQK7	27
P3407	26.7	25.7	0.0977	0.398	-0.996	-1.99	Kdelr3	ER lumen protein-retaining receptor 3	Q8R1L4	5
P3887	30.5	29	0.098	0.398	-1.48	-2.79	Acin1	Apoptotic chromatin condensation inducer in the nucleus	Q9JIX8-4;Q9JIX8;B8JJ92;B8JJ91;Q9JIX8-2;Q7TSL7	197
P1388	32.2	32.9	0.0982	0.398	0.767	1.7	Myh14	Myosin-14	K3W4R2;Q6URW6-2;Q6URW6;Q6URW6-3;A0A140LI60;Q7TQH2	121
P2803	26.9	28	0.0982	0.398	1.08	2.12	Igf2bp2	Insulin-like growth factor 2 mRNA-binding protein 2	Q5SF07;A6X8Z3;Q5SF07-2	38
P2626	28.4	27.1	0.0985	0.398	-1.36	-2.57	Psat1	Phosphoserine aminotransferase	Q8BTJ1;Q543K5;Q3ULZ3;Q99K85;Q3U6K9;E9Q6P1;Q99JU9	93
P529	22.4	24.3	0.0986	0.398	1.9	3.74	Clcc1	Chloride channel CLIC-like protein 1	A2AEM2;Q99LI2	2
P3241	23.3	25.3	0.0986	0.398	2.04	4.12	Tbcd	Tubulin-specific chaperone D	Q8BYA0;Q8CHC0;B1ATU0	20
P3648	25.5	21.6	0.0987	0.398	-3.89	-14.8	Snrpb2	U2 small nuclear ribonucleoprotein B	Q9CQI7;A2CES4;Q62378;Q62379	15
P2022	28.5	29.1	0.0993	0.399	0.644	1.56	Hspd1	60 kDa heat shock protein, mitochondrial	P63038;P63038-2;D3Z2F2;D3Z7J9	54
P2192	27	26.2	0.0993	0.399	-0.752	-1.68	Rab1b	Ras-related protein Rab-1B	Q0PD66;Q9D1G1;Q3V3C2	32
P1331	24.2	25.4	0.0999	0.399	1.2	2.29	Tamm41	Phosphatidate cytidylyltransferase, mitochondrial	G5E881;Q3TUH1;G3UWL8;Q3TUH1-2;D6RGT1;G3UYJ1	23
P2392	23.1	20.4	0.0999	0.399	-2.69	-6.46	Snx8	Sorting nexin-8	Q3U0I9;Q3TT02;Q8CFD4	9
P2563	20.9	24.2	0.0999	0.399	3.33	10.1	Sgpp1	Sphingosine-1-phosphate phosphatase 1	Q3UDY2;Q9JI99;A0A1W2P6K9;Q3U4P6	12
P3095	22.5	20.5	0.0999	0.399	-2.01	-4.01	Rap2a	Ras-related protein Rap-2a	Q80ZJ1;Q80ZJ1-2	10
P254	26.9	25.7	0.1	0.399	-1.17	-2.25	Bub3	Mitotic checkpoint protein BUB3	A0A140LHA2;Q9WVA3;A0A140LJ21;A0A140LIM5;A0A140LI47	30
P578	23.3	21	0.1	0.399	-2.3	-4.92	Aqr	Intron-binding protein aquarius	A2AQA7;Q8CFQ3	10
P2708	24.9	21.8	0.1	0.4	-3.12	-8.67	Crip2	Cysteine-rich protein 2	Q4FJU3;Q9DCT8;A0A0G2JF37	10
P2300	22.5	20.5	0.101	0.401	-2.01	-4.04	Hbs1l	HBS1-like protein	Q3TGM7;Q69ZS7-2;Q69ZS7;Q3UJ02;A0A1W2P6V8;J3KMK0;A0A1W2P833;Q5U477;L7N209;Q69ZS7-3	21
P3012	31.7	32.3	0.101	0.401	0.567	1.48	Rps9	40S ribosomal protein S9	Q6ZWN5;F7CJS8;D3YWH9;Q96EC0;Q9CXW7;D3Z673;D3YUV6	95
P2361	25.7	24.1	0.101	0.402	-1.57	-2.98	Trim32	E3 ubiquitin-protein ligase TRIM32	Q3TLR3;Q8CH72;A2AGS0;A2AGS1	24
P189	24	25.2	0.102	0.403	1.19	2.28	Ckap5	Cytoskeleton-associated protein 5	Z4YL78;A0A0R4J0K2;K3W4R5;A2AGT5-2;A2AGT5-3;A2AGT5;Q80U79;Q4V782;Q8K250;Q6PB55	111
P3099	30.3	29.7	0.102	0.405	-0.606	-1.52	Ehd1	EH domain-containing protein 1	Q80ZZ0;Q9WVK4;Q3TGS1;Q8K1X5;Q3TUW9;Q3TIT3;Q3TCK3;Q3T9A1	284
P1541	25.7	24.1	0.102	0.405	-1.61	-3.06	Ugcg	Ceramide glucosyltransferase	O88693	9
P3557	22.7	24.4	0.103	0.406	1.66	3.15	Wdr77	Methylosome protein 50	Q99J09;Q3V2T0	4
P2281	23	20.4	0.103	0.407	-2.62	-6.13	Mfn2	Mitofusin-2	Q3UGM1;Q3TEX7;Q80U63-2;Q80U63;A2A7Y8;A8Y5E5	16
P2428	23.3	19.7	0.103	0.407	-3.6	-12.1	Stx6	Syntaxin-6	Q3UA21;Q3TX70;Q9JKK1-2;Q9JKK1;A0A0A6YXG0;Q3TR14;A0A0A6YW23;Q4W8V2	22
P1135	24.1	20.9	0.104	0.408	-3.19	-9.13	Chuk	Inhibitor of nuclear factor kappa-B kinase subunit alpha	Q3UDK0;Q3U2A3;Q3TPN9;E9Q605;Q8CBT3;E9QNL4;Q60680-3;Q60680;Q3U2E5;Q60680-2;A0AUV3	39
P553	21.5	23.5	0.104	0.408	1.92	3.79	Snta1	Alpha-1-syntrophin	Q3UVD6;A2AKD7;Q61234	9
P1786	23.3	21	0.104	0.408	-2.29	-4.88	Ptpn1	Tyrosine-protein phosphatase non-receptor type;Tyrosine-protein phosphatase non-receptor type 1	Q3TB93;Q3UCZ5;Q3TZW9;P35821;Q3T9Y9	14
P2313	31.5	32	0.104	0.409	0.517	1.43	Slc25a3	Phosphate carrier protein, mitochondrial	Q3THU8;Q8VEM8;G5E902;Q3UB63;Q3U995	110
P1371	25	23.5	0.105	0.409	-1.42	-2.68	Dvl2	Segment polarity protein dishevelled homolog DVL-2	I6L9H1;Q60838;Q3V330;E9Q150;E9Q967;Q61062	10
P3254	24.2	21.5	0.105	0.409	-2.69	-6.45	Vps26b	Vacuolar protein sorting-associated protein 26B	Q8C0E2;Q8C0E2-2	10
P2218	26.6	25.5	0.105	0.409	-1.15	-2.22	Pi4k2a	Phosphatidylinositol 4-kinase type 2-alpha	Q2TBE6	20
P719	28.5	29.1	0.105	0.409	0.642	1.56	Cad	CAD protein;Glutamine-dependent carbamoyl-phosphate synthase;Aspartate carbamoyltransferase;Dihydroorotase	E9QAI5;B2RQC6;G3UWN2;B2RQC6-2;Q6P9L1;E9QAT6;Q7TN13;Q80VF8;Q9CWQ9;F6S3Z3	351
P2517	31	29.4	0.105	0.409	-1.62	-3.08	Hnrnpr		Q8VHM5;Q3U8W9;Q3UMT8;Q99KG1;Q3UZI0;Q3UKV5;F7B5B5;Q9CT37;A2AW41;V9GWW3;S4R1E9;A2AW40	252
P3125	23.8	25	0.105	0.409	1.25	2.38	Ublcp1	Ubiquitin-like domain-containing CTD phosphatase 1	Q8BGR9;Q8BGR9-2	9
P2601	25.1	23.1	0.105	0.409	-1.95	-3.86	Dtx3l	E3 ubiquitin-protein ligase DTX3L	Q3UIR3;I6L9G8;Q3UIR3-2	29
P3305	22.2	24.6	0.105	0.409	2.35	5.11	Tab1	TGF-beta-activated kinase 1 and MAP3K7-binding protein 1	Q8CF89;Q1RMY2	5
P3900	23.8	25.1	0.106	0.41	1.3	2.46	Rqcd1	Cell differentiation protein RCD1 homolog	Q9JKY0	8
P1260	24.7	25.8	0.106	0.41	1.14	2.21	Kctd10	BTB/POZ domain-containing adapter for CUL3-mediated RhoA degradation protein 3	F8WGQ9;Q922M3;O70479;Q8BGV7	18
P2042	34	34.7	0.106	0.41	0.626	1.54	Tubb4b;Tubb4a	Tubulin beta-4B chain;Tubulin beta-4A chain	P68372;Q9D6F9;Q9DCR1;Q9CVR0	107
P2289	21.5	23.6	0.106	0.41	2.14	4.41	Lpcat1	Lysophosphatidylcholine acyltransferase 1	Q3TFD2-2;Q3TFD2;Q3TFD2-3;Q8BJT4	12
P2783	27.2	28.5	0.106	0.41	1.32	2.5	Trim28	Transcription intermediary factor 1-beta	Q5EBP9;Q62318;Q3UDN8;Q62318-2	89
P2972	21.4	24.2	0.107	0.411	2.82	7.08	Clpx	ATP-dependent Clp protease ATP-binding subunit clpX-like, mitochondrial	Q6P8N8;Q9JHS4;F7BB92	9
P951	18.8	22.6	0.107	0.411	3.78	13.8	Nr2f2;Nr2f1	COUP transcription factor 2;COUP transcription factor 1	D3YYP4;Q3UST6;P43135;A0A140LJF1;B8JJI9;F7CII1;Q3UF74;Q32NY6;Q60632	12
P2787	21.1	23.9	0.108	0.413	2.79	6.9	Tmem256	Transmembrane protein 256	Q5F285	1
P2477	27.6	28.7	0.108	0.413	1.16	2.24	Serpinb6a;Serpinb6	Serpin B6	Q4FJQ6;Q3U3L3;Q60854;F8WIV2;K7E6F1;E9Q3Y1;Q8BZR2;E9Q6X2;E9Q108;E9Q0P9;E9PYY0;E9PZQ9;E9Q4R2;E9Q5Q5;A0A1Y7VLW2;Q6P6K7;W4VSP4;Q8VHQ0	137
P2352	31	31.7	0.108	0.413	0.66	1.58	Psmd2	26S proteasome non-ATPase regulatory subunit 2	Q3TKV1;Q8VDM4;Q3TXV1;Q3TW71;Q3U9Y8;Q3TWL6;Q3TI61	377
P513	21.2	24	0.108	0.414	2.79	6.92	Nrd1	Nardilysin	A6PWC3;Q8R320;A2A9Q2;Q8BHG1;Q3V3G9;Q9Z153	34
P2833	25.5	24.4	0.109	0.414	-1.12	-2.17	Jagn1	Protein jagunal homolog 1	Q5XKN4;A0A0N4SV89	4
P714	29.7	28.4	0.109	0.414	-1.24	-2.35	Calr	Calreticulin	B2MWM9;P14211;Q3UWP8	56
P2071	18.6	23.2	0.109	0.414	4.53	23.1	Irf3;IRF3	Interferon regulatory factor 3	Q3UJM9;Q3U9K6;P70671;O54726;A0A140LJE8;C0IXK2	9
P2455	26.3	24.7	0.109	0.414	-1.58	-2.99	Ifi47		Q61635;Q3U0K0;Q99M59;A0A1L1SQM2;J7P1X3;J7NUN6;J7PDK7;J7PCI3;Q3TMS7;A6PWD6;Q8R5D8;Q5NCB2;Q3ULY1;Q5SVP2;Q5SVP0;Q5NCB3;A0A1G5SJ58	54
P3579	26.2	27.3	0.109	0.414	1.06	2.08	Unc45a	Protein unc-45 homolog A	Q99KD5;D6RIN1	33
P3206	23.2	20.5	0.109	0.414	-2.62	-6.14	Tmem209	Transmembrane protein 209	Q8C214;Q8BRG8-2;Q8BRG8;F8WGT2;Q8BRG8-3;A0A0N4SVU6	19
P3492	27.9	26.9	0.109	0.414	-0.988	-1.98	Itm2c	Integral membrane protein 2C;CT-BRI3	Q91VK4;Q3U0F3;A0A087WRM2	21
P2818	19.4	22.9	0.109	0.414	3.54	11.7	Pard3b	Partitioning defective 3 homolog B	Q5SV55;Q9CSB4-2;Q9CSB4;Q5SV54;Q05B96	20
P650	20.6	23.3	0.11	0.414	2.72	6.58	Dennd4c	DENN domain-containing protein 4C	A6H8H2;A6H8H2-2;E9Q449;Q3U2Y9	25
P1592	30.2	29.6	0.11	0.414	-0.674	-1.6	Hsp90b1	Endoplasmin	Q91V38;Q3UBU0;Q3UAD6;P08113;Q3TUD6;Q8CCY5;F7C312;Q8C2R2;Q9CW12	242
P2302	25	26.4	0.11	0.415	1.33	2.52	Rsrc1	Serine/Arginine-related protein 53	Q3TGY1;Q80XR9;Q9DBU6;Q8CFJ0;E9Q6P8;Q8BR75;Q9CSR8	49
P2160	21	23.5	0.11	0.416	2.56	5.89	Akap8	A-kinase anchor protein 8	Q059U9;Q9DBR0	12
P2599	27	28.4	0.111	0.418	1.46	2.75	Maged1	Melanoma-associated antigen D1	Q3UIL5;Q9QYH6;Q8K2H5;Q3UXM3;Q571N9;Q91W72	109
P3353	23.1	20.7	0.111	0.419	-2.42	-5.36	Trnt1	CCA tRNA nucleotidyltransferase 1, mitochondrial	Q8K1J6;A0A0N4SUW4;Q8K1J6-2;A0A0N4SV41	12
P3709	25.6	24.4	0.112	0.419	-1.22	-2.34	Glipr2	Golgi-associated plant pathogenesis-related protein 1	Q9CYL5	4
P1509	25.4	24.2	0.112	0.419	-1.19	-2.28	Gpx4;PHGPx	Glutathione peroxidase;Phospholipid hydroperoxide glutathione peroxidase, mitochondrial	S4R1E5;Q3TI34;Q5XJZ8;Q3TIF2;Q76LV0;O70325-2;O70325;O70325-3;Q8K4U7	51
P2426	24.1	22.5	0.112	0.419	-1.58	-2.99	Srsf6	Serine/arginine-rich splicing factor 6	Q3TWW8;A0A0A6YXX6	5
P3606	22.8	19.8	0.113	0.421	-2.99	-7.97	Hspa14	Heat shock 70 kDa protein 14	Q99M31;Q99M31-2	2
P3512	24.9	23.6	0.113	0.422	-1.34	-2.54	Yif1a	Protein YIF1A	Q91XB7	4
P1598	28.3	27.6	0.113	0.423	-0.662	-1.58	P4hb	Protein disulfide-isomerase	Q3UDR2;Q3TWE3;Q3THC3;Q3TF72;P09103;Q3URP6;Q3UBY9;Q3UJA8;Q3UA23;Q3U738;Q3TIM0;Q3TGS0;Q3TT76;Q3TIQ5;E9Q8G8	257
P3620	25.9	23.8	0.114	0.425	-2.07	-4.19	Maged2		Q99PB4;Q9ER67;Q3TFU3;A2AG47;Q3V2T8;A2AG46;A2AG48;A2AG49	59
P3191	21.9	24.7	0.114	0.425	2.83	7.09	Rassf2;Rassf4	Ras association domain-containing protein 2;Ras association domain-containing protein 4	Q8BMS9;A2APB1;Q8CB96-2;Q8CB96	5
P58	27.3	26.3	0.114	0.425	-0.955	-1.94	Naa15	N-alpha-acetyltransferase 15, NatA auxiliary subunit	A0A0A6YW80;G3X8Y3;Q80UM3;Q8K2S4;A0A0A6YX86;A0A0A6YXF4;Q80ZL9	94
P3506	23.3	21	0.115	0.426	-2.27	-4.82	Gpr108	Protein GPR108	Q91WD0-2;Q91WD0	4
P2978	23.2	20.1	0.115	0.427	-3.12	-8.7	Gapvd1	GTPase-activating protein and VPS9 domain-containing protein 1	Q6PAR5-5;Q6PAR5-2;Q6PAR5-6;Q6PAR5;Q6PAR5-4;F7ADS7;F6X819;F7ADT6;F7ADQ2;Q6PAR5-3;E9Q0D1	50
P3307	26.6	24.4	0.115	0.427	-2.17	-4.49	Slc38a2	Sodium-coupled neutral amino acid transporter 2	Q8CFE6;Q8CD96	6
P964	24	25.4	0.115	0.427	1.37	2.58	Diap1;Diaph1	Protein diaphanous homolog 1	F6XC54;D3Z074;E9PXV7;E9PV41;Q5DTQ4;O08808;Q3US76;Q3U104;Q3UX40	78
P2510	30	28.9	0.116	0.427	-1.08	-2.12	Pgam1	Phosphoglycerate mutase 1	Q3U7Z6;Q9DBJ1;Q6NWV5;Q5NCI4;O70250	48
P2382	23.4	24.7	0.116	0.427	1.3	2.46	Cog1;mKIAA1381	Conserved oligomeric Golgi complex subunit 1	Q3TWY6;Q3TR89;Q9Z160;Q3TAY0;Q5DTY3;Q3TYM3;Q3U7X8;Q810S7;A2A6N9;F6RK91;F6QQB5	56
P3707	25.5	24.3	0.116	0.427	-1.27	-2.41	Crtap	Cartilage-associated protein	Q9CYD3	5
P3786	28.2	29.1	0.116	0.427	0.998	2	Fip1l1	Pre-mRNA 3-end-processing factor FIP1	Q9D824-3;Q9D824-2;Q9D824;Q9D824-4;D3Z3F1	65
P3416	27.9	24.3	0.116	0.427	-3.59	-12	Bst2	Bone marrow stromal antigen 2	Q8R2Q8	5
P2715	29	28.4	0.117	0.429	-0.626	-1.54	Dstn	Destrin	Q4FK36;Q9R0P5	28
P3084	27	26.1	0.117	0.429	-0.918	-1.89	Rraga;Rragb	Ras-related GTP-binding protein A;Ras-related GTP-binding protein B	Q80X95;Q6NTA4;G3UYP1	15
P657	22.5	19.7	0.117	0.429	-2.84	-7.15	Aldh9a1	4-trimethylaminobutyraldehyde dehydrogenase	Q3UDG0;Q3TMT4;Q3THE7;A7VL18;Q3V1N7;Q3U367;Q3TG52;Q9JLJ2	16
P3402	23.5	18.6	0.117	0.429	-4.92	-30.3	Znfx1	NFX1-type zinc finger-containing protein 1	Q8R151;A2A5R4;A2A5R5;A2A5R6	15
P404	27	26.1	0.117	0.429	-0.954	-1.94	Anxa7	Annexin;Annexin A7	Q922A2;Q3TJ49;A0A2C9F2D2;Q07076;Q8BP75;Q3UYL7;Q8CCV9;A0A286YCW4	63
P681	25.4	24.3	0.118	0.43	-1.1	-2.14	Clcn5	Chloride channel protein;H(+)/Cl(-) exchange transporter 5	Q8CI67;Q3UL16;B1ATV0;Q9WVD4;Q8C6W8;A0A1B0GRR0;Q3UEX5;Q6PEV2;Q3LRV6;A0A1B0GT29;Q8CBL5;Q790S0;Q8K4W7;Q8K4W8;Q6PGA5;Q3TTK0;Q8K4W9;E9Q2I1;Q8K4X1;Q3TF45;Q61418;P51791-2;P51791	37
P1727	24.5	23.1	0.118	0.43	-1.4	-2.63	Gna13	Guanine nucleotide-binding protein subunit alpha-13	Q3UE40;P27601;Q9D034;Q8C5L2	19
P2828	31.8	31.3	0.118	0.43	-0.471	-1.39	Cltc;mKIAA0034	Clathrin heavy chain;Clathrin heavy chain 1	Q5SXR6;Q68FD5;Q80U89;Q3UPJ3;Q3U0H2;Q3TYQ2;Q8K2I5;Q3TAN1;Q3TJ98;F6Z1R4	416
P568	28.9	29.5	0.118	0.43	0.617	1.53	Ubr4	E3 ubiquitin-protein ligase UBR4	A2AN08-3;A2AN08;A2AN08-5;A2AN08-2;F6SSP6;Z4YMA7;A2VCS3;A2AN08-4;Z4YLP1	374
P3194	22	23.9	0.119	0.43	1.93	3.8	Wdr35	WD repeat-containing protein 35	Q8BND3-2;Q8BND3;Q69ZL7;Q9CUL7	9
P526	23.3	24.7	0.119	0.432	1.45	2.74	Ddi2	Protein DDI1 homolog 2	A2ADY9	6
P2400	25.5	24.4	0.12	0.433	-1.05	-2.07	Prkaa1	5-AMP-activated protein kinase catalytic subunit alpha-1	Q3TUQ7;Q5EG47;Q8BUX6;Q60689;Q8BRK8	25
P1563	28.2	29	0.12	0.434	0.753	1.69	Cope	Coatomer subunit epsilon	O89079;Q9D1J2;D3Z315;F6YFR7;E9Q6I5;F6XIG5	52
P3089	20.9	24.3	0.12	0.435	3.39	10.5	Abca3;Abca17	ATP-binding cassette sub-family A member 3	Q80XT2;Q8R420;Q3TN91;Q6AXE3;E9PX95	7
P811	22.5	24.9	0.121	0.435	2.31	4.97	Tanc1	Protein TANC1	Q8CHA0;E9QAF9;B9EJ77;Q0VGY8;Q0VGY8-2	19
P2078	29.3	28.7	0.121	0.435	-0.627	-1.54	Cct5	T-complex protein 1 subunit epsilon	P80316;E0CZA1	34
P350	26.8	28	0.121	0.435	1.19	2.28	Nsun2	tRNA (cytosine(34)-C(5))-methyltransferase	A0A1S6GWH4;Q1HFZ0;H3BKN0;Q1HFZ0-2;H3BJF3	96
P1794	26.7	25.1	0.121	0.435	-1.61	-3.06	Por	NADPH--cytochrome P450 reductase	P37040;Q05DV1;E9Q997;E9PVT9	39
P2417	27.1	28.7	0.121	0.436	1.61	3.05	Psmd8	26S proteasome non-ATPase regulatory subunit 8	Q9CPS5;Q8BKP5;Q3TW90;Q99JB5;Q3TVY0;Q9CX56;Q3TG45;Q3TI95;Q3U617	97
P3742	21.9	23.9	0.122	0.436	2.07	4.19	D10Jhu81e	ES1 protein homolog, mitochondrial	Q9D172;A0A1W2P7B6	4
P2838	34.8	35.4	0.122	0.436	0.645	1.56	Myl6	Myosin light polypeptide 6	Q642K0;Q60605-2;A0A1W2P6G5	44
P2108	21.6	25	0.122	0.437	3.43	10.8	Myo7a	Unconventional myosin-VIIa	P97479-2;P97479;A0A0R4J113;Q5MJ56;A0A0U1RPX7;A0A0U1RPT3;D3YUT5;Q99MZ6	82
P2017	33.4	32.8	0.122	0.437	-0.591	-1.51	Hspa8	Heat shock cognate 71 kDa protein	Q3UBA6;Q3TH56;P63017;Q504P4;Q3U9L2;Q3TEK2;Q3ULM1;Q3TQ13;Q3TF16;Q3TRH3;Q3TZJ3;Q3KQJ4;Q3UDS0;Q3TH04;Q3TB63;Q3UXU1;Q3UBR0;D3Z5E2;Q9QZ38	669
P1934	29.1	28.4	0.122	0.437	-0.646	-1.57	Eif3e	Eukaryotic translation initiation factor 3 subunit E	Q3UIG0;P60229;Q9CT23;Q6LCK2	69
P19	22.8	20.2	0.123	0.437	-2.66	-6.34	Atg9a	Autophagy-related protein 9A	Q3ZAQ4;A0A087WP33;A0A087WQ26;Q8BRS1;A0A087WPL8;A1A4C2;Q68FE2;A0A087WRG3	19
P3231	22.8	21	0.123	0.437	-1.78	-3.43	Ppme1	Protein phosphatase methylesterase 1	Q8BVQ5;A0A140LI84	4
P2759	28.4	29	0.123	0.437	0.672	1.59	Tardbp	TAR DNA-binding protein 43	Q8BUM1;Q544R5;Q921F2;A0A087WRZ5;Q8R0B4;Q8BLD4;Q6VYI5;Q6VYI4;Q05C33;C9DT14;D2KPZ5;A0A087WR97;A0A087WQA5;A0A087WRP4;H3BJV1;A0A087WSH7;A0A087WS74;A0A087WSE4;A0A087WS17;A0A087WQX8;A0A087WNY6;A0A087WP57;A0A087WSC6	210
P1398	25.5	23.3	0.123	0.437	-2.16	-4.46	Csnk2b;Csnk2b-Ly6g5b	Casein kinase II subunit beta	N0E4C0;N0E4C5;P67871;G3UZJ5;N0E463;G3UZA4;N0E462;G3UXG7;G3UXU2;G3UZX4;G3UWU5;N0E636	42
P1767	20.5	22.6	0.123	0.437	2.11	4.3	Pola1	DNA polymerase alpha catalytic subunit	P33609;B9EHJ9	7
P3901	25.8	26.7	0.123	0.437	0.916	1.89	Slc5a3	Sodium/myo-inositol cotransporter	Q9JKZ2;Q3UZU9;Q3UMR9;V9GXD5	28
P1490	26.5	25.3	0.124	0.438	-1.25	-2.38	Pgrmc1	Membrane-associated progesterone receptor component 1	Q3TFP8;Q3TXU8;Q3TH84;O55022	36
P3922	24.8	23.5	0.124	0.438	-1.37	-2.58	Dnajc7	DnaJ homolog subfamily C member 7	Q9QYI3;Q3UL32;A2A5E1	17
P3817	25	26.4	0.124	0.438	1.34	2.53	Cwc25	Pre-mRNA-splicing factor CWC25 homolog	Q9DBF7;Q9DBF7-3;Q05CS1;A2A6F5;Q9DBF7-2	35
P3774	21.9	23.6	0.124	0.438	1.74	3.34	Phf6	PHD finger protein 6	Q9D4J7-2;Q9D4J7;Q3UXP1;E9QAG2	6
P191	21.7	25.5	0.125	0.439	3.78	13.7	Cog6	Conserved oligomeric Golgi complex subunit 6	Q8BRB0;A0A0R4J0L5;Q8R3I3;Q8C7Y2	29
P2642	22.8	20.2	0.125	0.439	-2.61	-6.1	Prrc1	Protein PRRC1	Q3UPH1	3
P2669	24.6	23	0.125	0.439	-1.56	-2.94	Anp32b	Acidic leucine-rich nuclear phosphoprotein 32 family member B	Q3UW32;Q9EST5;Q9EST5-2;F6UFG6;D3YYE1;D3Z7M9;O35381	16
P2424	27.3	28	0.125	0.439	0.672	1.59	Memo1	Protein MEMO1	Q3TWT2;Q91VH6	24
P2571	20.4	22.7	0.125	0.439	2.3	4.94	Zyg11b	Protein zyg-11 homolog B	Q3UFS0;Q3UFS0-2;Q3UFS0-3	7
P3581	25.3	24.3	0.125	0.439	-1.03	-2.04	Aco2	Aconitate hydratase, mitochondrial	Q99KI0;A0A2R8VJW0;A0A2R8W744	11
P2555	24.1	20.7	0.126	0.44	-3.37	-10.4	Ttll12	Tubulin--tyrosine ligase-like protein 12	Q3UDE2;F2Z423	11
P1292	26.3	25.2	0.126	0.44	-1.08	-2.12	Prps1l3;Prps1;Prps2	Ribose-phosphate pyrophosphokinase 1;Ribose-phosphate pyrophosphokinase 2	Q3UYQ0;Q3UPD5;Q3TI27;G3UXL2;Q9D7G0;Q9CS42	40
P2899	27.1	27.9	0.126	0.44	0.788	1.73	Map2k2	Dual specificity mitogen-activated protein kinase kinase 2	Q91YS7;Q63932;Q3UPM3;M0QWN2;A0A1W2P7V9;Q8CB46;D3Z446	60
P2831	28.1	28.9	0.127	0.441	0.76	1.69	Arcn1	Coatomer subunit delta	Q5XJY5;Q3U4S9;Q8R1S6;Q8C0G7;Q3TDU1	106
P3490	23.8	22.2	0.127	0.441	-1.65	-3.14	Prkcdbp	Protein kinase C delta-binding protein	Q91VJ2	2
P1065	29	29.6	0.127	0.441	0.541	1.46	Farsa	Phenylalanine--tRNA ligase alpha subunit	E9PWY9;Q8C0C7;Q8BJG2;Q8BXN0;Q4FJQ2;Q3U0Y9;D6RIJ2;Q9CT72	94
P49	25.1	26.4	0.127	0.441	1.32	2.49	Atg7	Ubiquitin-like modifier-activating enzyme ATG7	Q3TM87;Q3TAB9;A0A0A0MQN4;Q9D906;S4R2T5;S4R2D5;S4R2P7;S4R1T0;S4R1N8;S4R1K1;S4R1U3;S4R1W9	133
P3664	23.3	20.5	0.127	0.441	-2.81	-7	Cldnd1	Claudin domain-containing protein 1	Q9CQX5;E0CY66;E0CY63	4
P1908	23.3	21.3	0.128	0.442	-1.97	-3.92	Ctbp2	C-terminal-binding protein 2	Q91YZ2;Q3UIX8;Q3UGL5;P56546;P56546-2;E9Q0T4;E9PWQ9	26
P456	24.6	23.3	0.128	0.442	-1.3	-2.47	Ssbp2	Single-stranded DNA-binding protein 2	Q8BPZ5;A0A338P6Q9;Q540I3;Q9CYZ8-2;Q9CYZ8;D6RG78	23
P2830	22.5	24.8	0.128	0.442	2.25	4.75	Dnajc11	DnaJ homolog subfamily C member 11	Q5U458;E9Q8B3;A2A8D1	8
P1602	24.1	21.8	0.128	0.442	-2.3	-4.91	Sod2	Superoxide dismutase;Superoxide dismutase [Mn], mitochondrial	Q4FJX9;Q3U8W4;P09671;Q3TJA2	7
P1247	22.8	20.4	0.128	0.442	-2.4	-5.28	Pik3c2a	Phosphatidylinositol 4-phosphate 3-kinase C2 domain-containing subunit alpha	F8VPL2;Q61194-2;Q61194;A0A0U1RNH9;A0A0U1RNT0;Q3US21;Q3UQN0	19
P2231	20.8	22.8	0.129	0.446	2.01	4.04	Smug1	Single-strand selective monofunctional uracil DNA glycosylase	Q3T9H8;Q6P5C5;A0A2R8VHQ1	5
P3803	21.3	23.9	0.129	0.446	2.67	6.38	Tmem263	Transmembrane protein 263	Q9DAM7	2
P3961	24.9	23.2	0.13	0.447	-1.78	-3.43	Stub1	STIP1 homology and U box-containing protein 1	Q9WUD1;Q3TYJ0	11
P2095	24.9	23.3	0.13	0.448	-1.62	-3.08	Nxn	Nucleoredoxin	P97346;P97346-2	19
P3689	27.3	26	0.131	0.448	-1.29	-2.44	Atic	Bifunctional purine biosynthesis protein PURH;Phosphoribosylaminoimidazolecarboxamide formyltransferase;IMP cyclohydrolase	Q9CWJ9;B0LAC5	25
P651	22.1	19.2	0.131	0.448	-2.87	-7.33	Cd109	CD109 antigen	A6MDD3;Q8R422	6
P1781	28.5	27.4	0.131	0.449	-1.11	-2.16	Canx	Calnexin	Q5SUC3;P35564;Q3TXE5	79
P102	21.5	24.5	0.131	0.45	2.99	7.96	Hax1	HCLS1-associated protein X-1	A0A0G2JFF9;B9EJR4;O35387;A0A0G2JFE1;A0A0G2JEE6;Q8R5I5;Q3UXX9;A0A0G2JE46;A0A0G2JDP0	12
P295	24	21.4	0.132	0.45	-2.63	-6.21	Abcc4		A0A1C9IC75;E9Q467;B7ZWC5;Q3TZN9;E9Q236;B9EKC2	48
P3972	21.6	24	0.132	0.45	2.36	5.12	Gstz1	Maleylacetoacetate isomerase	Q9WVL0;A0A1Y7VJZ2;Q9JJA0;A0A1Y7VNC1	11
P2410	24	26.1	0.132	0.45	2.01	4.04	Spg20	Spartin	Q3TVW1;Q8R1X6;D3Z3F8;Q8R1X6-2;D3Z1M5;D3Z2D6	42
P3123	22.2	24.3	0.132	0.451	2.11	4.31	U2af1l4	Splicing factor U2AF 26 kDa subunit	Q8BGJ9;E9Q5Y2;E9PUZ3;E9Q1I7;E9Q5J3;F8WH71;Q8BGJ9-2;Q8BGJ9-3;E9PWA1;A0A140LII6;E9Q3S9;A0A140LHB1	60
P2776	21.7	23.6	0.132	0.451	1.84	3.58	Ddx50	ATP-dependent RNA helicase DDX50	Q8BRU5;Q5BKP5;Q99MJ9	12
P2850	29.2	29.8	0.133	0.452	0.566	1.48	Vdac2	Voltage-dependent anion-selective channel protein 2	Q60930;G3UX26;A0A286YCR8;D3YZT5;D3YUN8	47
P2890	28.2	27	0.133	0.453	-1.22	-2.33	Ddr2	Discoidin domain-containing receptor 2	Q62371;A0A0A6YXY2	19
P1182	29.4	30	0.134	0.454	0.62	1.54	Ipo9	Importin-9	E9QKZ2;Q91YE6;Q4G0B8;E0CXB2;F6TLX3;Q69ZP1;E0CY46;F6UT58	91
P284	28	27.3	0.134	0.454	-0.684	-1.61	Rab11fip1	Rab11 family-interacting protein 1	A0A1B0GRJ0;E9Q8L9;Q9D620	3
P1527	29	28.4	0.135	0.455	-0.614	-1.53	H2-D1;H-2D;H2-L	H-2 class I histocompatibility antigen, D-B alpha chain;H-2 class I histocompatibility antigen, L-D alpha chain	O78207;W5XQG0;Q792Z7;P01899;Q31167;Q31168;O78206;O19467;Q8R3Y0;Q3KQJ3;P01897;K7X379;A0A286R3P2;Q569W0;Q61643;Q31151;A0A2Z4SXW8;A0A2Z4SY15;A0A2Z4SXR9;A0A2Z4SYR2;Q61641;Q31145;Q31149;O19453;P01896;A0A2Z4T1L2;G3UX20;Q61860;A0A2Z4SYW2;A0A2Z4SXF0;A0A2Z4SXA2;A0A2Z4SXM8;G3UZP7	251
P1335	20	22.3	0.135	0.455	2.34	5.05	Lrrfip1	Leucine-rich repeat flightless-interacting protein 1	Q8BLV4;G5E8E1;Q8BLM1;A0A087WSF5;A0A087WNU6;E9Q9T1;A6H5U5;A0A087WPK3;Q3UZ39-2	43
P1623	32.9	32.4	0.135	0.455	-0.5	-1.41	Hsp90ab1	Heat shock protein HSP 90-beta	Q71LX8;P11499;Q811H6;Q80YC2;E9Q3D6;E9PX27;E9Q0C3;D3Z1R1;Q922F6	208
P2112	28	27.2	0.135	0.455	-0.862	-1.82	Cpt1a	Carnitine O-palmitoyltransferase 1, liver isoform	Q7TQD5;Q3UGT1;P97742;A8ASF5;Q3UIM5;Q924X2	81
P8	25.4	22.3	0.135	0.455	-3.1	-8.56	Ighg2b;Ighg;Igh-3	Ig gamma-2B chain C region	A0A075B5P3;A0A0A6YVP0;A0A0F7R1P3;A0A0F7QZE4;Q91Z05;Q8R3H6;Q569X1;P01867-2;P01867;Q5R3Y0;Q5R3X7;Q5R3X8;Q5R3X4;A0A0A6YY53;F6TQW2;Q6PIP8;Q6PF95;Q6PJB2;Q569W9;Q505N9;Q66K04;Q6PJA7;A0A0E4B366;Q9D8L4;Q58E56;P01863;P01864;P01865	115
P503	21.5	23.2	0.136	0.455	1.7	3.25	Snf8	Vacuolar-sorting protein SNF8	A2A6M1;Q9CZ28	2
P3311	21.8	23.8	0.136	0.455	1.97	3.93	Ppm1f	Protein phosphatase 1F	Q8CGA0;A0A338P7F2	4
P2761	26.3	27.3	0.136	0.455	0.939	1.92	Psmb3	Proteasome subunit beta type;Proteasome subunit beta type-3	Q545G0;Q9R1P1;Q8VHB3;D3YUM8	14
P226	23.8	25.1	0.136	0.455	1.31	2.49	Edc4	Enhancer of mRNA-decapping protein 4	D6RE33;A0A0R4J1Q0;G5E896;Q3UJB9-2;Q3UJB9;F6ZJ27;F6V5I7	48
P671	22.1	24.3	0.136	0.455	2.19	4.56	Lclat1	Lysocardiolipin acyltransferase 1	B0V2Q7;Q3UN02;B0V2Q9	12
P2933	23	24.4	0.136	0.455	1.43	2.69	Ncapg2	Condensin-2 complex subunit G2	Q6DFV1	6
P2165	21.6	24.2	0.136	0.455	2.62	6.16	Larp7;Gm12666	La-related protein 7	Q05CL8;I3PQW3;A2AMD0;A3KML4;Q05CL8-2	17
P3843	25.9	22.9	0.137	0.455	-3.05	-8.31	Igtp;Ifggd1		Q9DCE9;Q811M6;J7PDL1;Q8C2M8;Q3U5T3;E9PW35;E9Q9N8	56
P791	27.4	28.3	0.137	0.455	0.928	1.9	Chtop	Chromatin target of PRMT1 protein	B7ZMS6;E9PW20;Q2VPR3;Q9CY57-5;Q9CY57-4;Q9CY57-3;Q9CY57-2;Q9CY57;D3YZA1;D3Z7T7	58
P2100	26.1	27	0.137	0.455	0.933	1.91	Cdk2	Cyclin-dependent kinase 2	Q3U6X7;Q3UGB9;P97377-2;P97377;Q3U307;Q80YP0;Q80YP0-2	69
P244	23.7	25.3	0.137	0.455	1.54	2.91	Dock7	Dedicator of cytokinesis protein 7	A0A0U1RNK7;E9PX48;A2A9M5;A2A9M4;Q8R1A4-2;Q8R1A4;A0A0U1RNY4;Q3U806;Q7TPP0;A2AW79;F6ZJ55	119
P3362	23.4	20.1	0.137	0.455	-3.29	-9.81	Gulp1	PTB domain-containing engulfment adapter protein 1	Q8K2A1;Q8K2A1-2;E0CXC5;Q0PNF0	17
P3524	21.6	23.3	0.137	0.455	1.68	3.2	B3galt6	Beta-1,3-galactosyltransferase 6	Q91Z92	2
P3676	27.4	26.7	0.137	0.455	-0.639	-1.56	Msmo1	Methylsterol monooxygenase 1	Q9CRA4;D3Z458;D3YTN3	12
P82	24	25.5	0.138	0.455	1.56	2.94	Anapc5	Anaphase-promoting complex subunit 5	Q3U981;A0A0G2JDM7;Q3THU3;Q8BTZ4;A0A0G2JDE8;Q3U5Y4;A0A0G2JE03;Q3UFC2;Q3TWF7;Q8BTZ4-2;Q3TXL9;Q3TGH0;A0A0G2JFH0;A0A0G2JG78;A0A0G2JGE5;A0A0G2JF12	148
P1171	27.1	26.2	0.138	0.455	-0.892	-1.86	Gsk3b	Glycogen synthase kinase-3 beta	Q5KU03;E9QAQ5;Q9WV60;Q3TB31	29
P1523	30.1	29.7	0.138	0.455	-0.468	-1.38	Hsd17b12	Very-long-chain 3-oxoacyl-CoA reductase	Q0VGQ1;O70503;O70503-2;Q8BPF1;Q9CSR6	50
P3	27.6	26.6	0.138	0.455	-0.93	-1.91	Rab11b;Rab11a	Ras-related protein Rab-11B;Ras-related protein Rab-11A	Q78ZJ8;A0A068BFR3;P46638;G3UY29;E9Q3P9;F8WGS1;G3UZD3;Q0PD45;P62492;Q3UZ37;G3UZL4;Q9QWU0;E9PZB2;E9Q6B3;F6R2Z5;P97345;D3YYB3;Q0PD30;Q9WTL2	109
P2927	23.4	21.5	0.138	0.455	-1.94	-3.85	mKIAA0224;Dhx38		Q6A0A1;Q80X98;Q8R1J6;O89064	11
P2405	27.4	26.5	0.138	0.455	-0.843	-1.79	Pbxip1	Pre-B-cell leukemia transcription factor-interacting protein 1	Q3TVI8	7
P2970	25.7	26.8	0.138	0.455	1.01	2.02	Ttyh3	Protein tweety homolog 3	Q6P5F7-2;Q6P5F7	16
P1369	24.8	22.8	0.139	0.455	-2	-4	Klhl22	Kelch-like protein 22	H9KV05;Q99JN2;Q99JN2-2;Q8CDC1	19
P3845	29.6	28.5	0.139	0.455	-1.1	-2.14	Cyb5r3	NADH-cytochrome b5 reductase 3;NADH-cytochrome b5 reductase 3 membrane-bound form;NADH-cytochrome b5 reductase 3 soluble form;NADH-cytochrome b5 reductase	Q9DCN2-2;Q9DCN2;Q9CY59;F2Z456;A0A0A0MQM3	102
P2657	20.4	22.4	0.139	0.455	1.96	3.89	Ctcf	Transcriptional repressor CTCF	Q3USR8;Q3UYZ8;Q61164;Q05CK6	10
P3274	21.4	23.6	0.139	0.455	2.17	4.51	Dnajb12	DnaJ homolog subfamily B member 12	Q8C4C9;Q9QYI4;D6RHR9	5
P2700	24	22.2	0.139	0.455	-1.76	-3.4	Naa10;Ard1	N-alpha-acetyltransferase 10	Q8R2U5;Q3V4D5;B1AUY9;B1AUZ1;B1AUY8;Q684Q8;B1AUY7;Q540H0;Q9QY36;Q8BJV4	41
P3124	23.8	25	0.14	0.455	1.15	2.23	Slc25a40	Solute carrier family 25 member 40	Q8BGP6-2;Q8BGP6;A0A0G2JF69	15
P2201	24.4	23	0.14	0.455	-1.42	-2.67	Sar1b	GTP-binding protein SAR1b	Q0VGU0;Q9CQC9;Q3U281;A0A1W2P720	25
P3021	29.3	28.7	0.14	0.455	-0.561	-1.48	Ppp2r1a	Serine/threonine-protein phosphatase 2A 65 kDa regulatory subunit A alpha isoform	Q76MZ3;Q8C2E1;Q7TMX2;G3UWL2;G3UXQ1;H3BJ83;H3BK50	96
P1305	22.1	23.8	0.14	0.455	1.68	3.21	Qrich1	Glutamine-rich protein 1	Q922W2;G3X8R5;Q3UA37;A0A0A6YXZ6;Q8BUN3;Q8BMY0	17
P2804	28	29	0.14	0.455	1.03	2.04	Rbm27	RNA-binding protein 27	Q5SFM8;Q5SFM8-2;Q5SFM8-3	78
P1946	30.1	29.3	0.14	0.456	-0.804	-1.75	Actr2	Actin-related protein 2	Q5SW83;P61161;Q8BMA4	51
P3406	23	20.9	0.14	0.456	-2.11	-4.32	Ubac2	Ubiquitin-associated domain-containing protein 2	Q8R1K1	2
P2842	27.2	26	0.141	0.457	-1.17	-2.26	Samhd1	Deoxynucleoside triphosphate triphosphohydrolase SAMHD1	Q60710;Q8C5C0;E9PYG9;Q3TCJ7;F6TVP2;Q60710-2;Q3UDX7;Q6ZQM3;Q3U754;Q3UBG9;E0CXZ5	138
P387	24.1	21.5	0.141	0.458	-2.54	-5.81	Mark3	MAP/microtubule affinity-regulating kinase 3	Q9JKE5;A0A1Y7VNZ6;Q03141-2;Q03141-3;Q03141;Q5DTG3;Q9CW99	24
P2595	22.7	24.2	0.141	0.458	1.51	2.84	Rfc4	Replication factor C subunit 4	Q3UI84;Q99J62;D6RGM1	14
P2159	23.9	20.6	0.141	0.458	-3.31	-9.91	Agpat2	1-acyl-sn-glycerol-3-phosphate acyltransferase;1-acyl-sn-glycerol-3-phosphate acyltransferase beta	Q059U0;Q8K3K7;A2AI22	9
P2204	22.7	20	0.142	0.458	-2.71	-6.56	Gpr107	Protein GPR107	Q3UQH1;Q3U3Y0;Q148Z6;Q8BUV8	12
P3827	24.2	25.3	0.142	0.458	1.04	2.05	Xrn2	5-3 exoribonuclease 2	Q9DBR1-2;Q9DBR1	16
P3290	23.4	21.6	0.142	0.458	-1.86	-3.62	Mpdu1	Mannose-P-dolichol utilization defect 1 protein	Q8C9V6;Q8R0J2;Q9R0Q9;E9PVP3;Q5F2B1;F6XX36	9
P1500	24.1	26.1	0.143	0.459	2.05	4.15	Psmb5	Proteasome subunit beta type-5	O55234;Q8BTY5	12
P1796	20.7	23.5	0.143	0.459	2.77	6.84	Tagln	Transgelin	P37804;A0A1L1STN8	5
P2328	25.3	26.3	0.143	0.459	1.03	2.04	Parp1	Poly [ADP-ribose] polymerase 1	Q921K2;Q3TX36;Q3TIV3;Q3U868;Q3TM68;Q3UJ03;Q3TF18;P11103;P11103-2;Q3UX06;A0A0A6YY63	154
P1654	32.9	33.4	0.143	0.46	0.444	1.36	Ass1	Argininosuccinate synthase	Q3UJ34;P16460;Q3UEJ7	107
P1812	27.1	26.2	0.144	0.461	-0.867	-1.82	Stat3	Signal transducer and activator of transcription;Signal transducer and activator of transcription 3	Q6GU23;Q3ULI4;Q3U5Q4;P42227-2;P42227-3;P42227;B7ZC18;Q3U6S9;Q8CFJ6	162
P3427	20.6	22.9	0.144	0.461	2.28	4.86	Qil1	Protein QIL1	Q8R404	1
P3401	24.4	27.1	0.144	0.462	2.75	6.74	Bud13	BUD13 homolog	Q8R149-2;Q8R149;A0A1L1SSX5;F6ZBW5	25
P617	25.5	24.4	0.144	0.462	-1.1	-2.15	Nap1l4	Nucleosome assembly protein 1-like 4	A2RSB1;B7ZNL2;Q8C1W9;Q78ZA7;A0A140LJB5;A0A140LJ37;A0A140LI78	48
P3456	38.6	39.4	0.145	0.462	0.783	1.72	Myh9	Myosin-9	Q8VDD5;Q3UFT0;Q811J9;Q99JJ3;Q7TQJ6;Q8BIE2;A0A2R8VKI5;A2VCK0;Q8BIM8;Q14B05;F2Z494;O89055;A0A2R8W6V7;Q8BLW0;Q3UUB1;Q3UQQ3;Q5BKR0;Q6P8P3;I6L963;B2RY26;B2RXX9;B2RWW8;Q2TAW4;B2RQQ1;B1AR69;G3UW82;B2RWX0;Q91Z83;P13542;Q02566;A2AQP0;Q5SX40;Q8VHZ3	918
P669	20.9	23	0.145	0.462	2.04	4.12	Chp1	Calcineurin B homologous protein 1	B0R091;P61022	6
P2841	25.4	26.5	0.145	0.462	1.09	2.12	Psmb6	Proteasome subunit beta type-6	Q60692	6
P2439	22.8	20.7	0.145	0.462	-2.04	-4.12	Akt2	RAC-beta serine/threonine-protein kinase	Q8CE74;Q3TY95;Q60823;F8WHG5	15
P1261	23	20.8	0.145	0.462	-2.26	-4.8	Ahcyl2	Adenosylhomocysteinase;Putative adenosylhomocysteinase 3	Q80TQ9;F8WI65;F8WGT1;Q68FL4-2;Q68FL4;H3BKT5;D3YX97;H3BL31;D3YYM7;A0PJF2	21
P149	27.3	26.3	0.146	0.462	-0.994	-1.99	Tra2a	Transformer-2 protein homolog alpha	A0A0N4SVC2;E9QP00;Q6PFR5;Q3TAP5;Q3TNU2	30
P272	24.4	25.3	0.146	0.462	0.928	1.9	ND4;mt-Nd4;Mtnd4	NADH-ubiquinone oxidoreductase chain 4	Q9ME04;Q7JCY6;A0A141CM24;P03911;Q3UQ59;Q3UPP3;W0TGY1;F1JVR2;A9UIX0;A0A141CM50	14
P2395	22.7	20.3	0.146	0.462	-2.36	-5.13	Tfip11	Tuftelin-interacting protein 11	Q3UGE9;Q3TTV6;Q9ERA6	12
P2209	22	24.7	0.146	0.462	2.67	6.35	Emc7	ER membrane protein complex subunit 7	Q14C26;Q9EP72;Q91VV9	9
P1283	26	25	0.146	0.462	-0.946	-1.93	St13	Hsc70-interacting protein	F8WJK8;Q3U9V1;Q3U8D2;Q99L47;Q3U3N7;E9Q1V0;Q3TGW8;E9Q1X9	36
P3148	24	25.1	0.146	0.462	1.1	2.14	Elmo2	Engulfment and cell motility protein 2	Q8BHL5-2;Q8BHL5;Q8BHL5-3;F6YXR3;A0A1Y7VIX9;F6XD63;Q8BPU7-4;Q8BPU7-2	36
P72	20.4	22.6	0.146	0.462	2.23	4.71	Ncam1	Neural cell adhesion molecule 1	A0A0A6YY47;P13595-2;E9Q589;E9QB01;A0A0A6YY91;P13595-3;P13595	9
P1604	18.1	22.2	0.147	0.462	4.1	17.1	Psmg4	Proteasome assembly chaperone 4	P0C7N9;D3Z016	3
P2114	29.5	30.4	0.147	0.462	0.874	1.83	Wbp2	WW domain-binding protein 2	Q544A1;Q3TRG5;Q9DBP6;P97765;P97765-2	54
P309	23.6	21.8	0.147	0.462	-1.78	-3.44	Dync1li2	Cytoplasmic dynein 1 light intermediate chain 2	A0A1D5RM94;Q6PDL0;A0A1D5RMC1	11
P248	22	19.6	0.147	0.462	-2.32	-5	Tsen34	tRNA-splicing endonuclease subunit Sen34	A0A0U1RPF7;H7BX14;Q8BMZ5-2;Q8BMZ5;A0A0U1RNS7;A0A0U1RNH2;D3YZ84;D3YY06;D3YWG5;D6RH65	14
P3284	23	26	0.147	0.462	3	8.01	Tpm3		Q8C7C3	36
P2115	24.2	21.7	0.147	0.463	-2.46	-5.5	Thumpd3	THUMP domain-containing protein 3	P97770-2;P97770;D3YYB2;P97770-3	24
P1310	22.8	20.2	0.148	0.463	-2.61	-6.09	Rpf2	Ribosome production factor 2 homolog	G3X926;Q9JJ80;S4R1Y5;S4R2R2;S4R2H5	10
P2546	30	28.8	0.148	0.463	-1.15	-2.22	Ftl1;Ftl2	Ferritin;Ferritin light chain 1;Ferritin light chain 2	Q9CPX4;Q3UCL5;A0A1B0GR60;Q3UL79;Q3TJJ6;P29391;Q9CZE7;Q3THE6;Q3ULW5;P49945;A0A1B0GRH4;Q9CWA4;A0A1Y7VNT9	121
P2894	25.5	22.8	0.148	0.463	-2.74	-6.66	Itga3	Integrin alpha-3;Integrin alpha-3 heavy chain;Integrin alpha-3 light chain	Q62470;Q62470-2;Q62470-3;Q8K4Q3;F6UD16;Q8C8X8	28
P1134	24.8	22.6	0.148	0.463	-2.23	-4.68	Clk2	Dual specificity protein kinase CLK2	Q3UFP4;Q91YR2;F8WHX0;E9Q5Y1;O35491	20
P914	26.6	25.8	0.149	0.463	-0.772	-1.71	Ncln	Nicalin	D3YU17;Q8VCM8;F6S731	30
P336	26.3	25.4	0.149	0.463	-0.931	-1.91	Idh3a	Isocitrate dehydrogenase [NAD] subunit alpha, mitochondrial	A0A1L1STE6;Q9D6R2-2;Q9D6R2	15
P746	27.6	28.3	0.149	0.463	0.698	1.62	Prpf38a	Pre-mRNA-splicing factor 38A	B2RTE3;Q4FK66;Q4FK66-2	28
P1140	21.2	18.2	0.149	0.464	-2.95	-7.74	Tbc1d1	TBC1 domain family member 1	E9Q6L4;Q3U3T9;Q60949-2;Q60949;Q3TGE9;Q3TNW7;Q3TXH9	11
P26	21.9	18.9	0.15	0.466	-3	-8	Stk16	Serine/threonine-protein kinase 16	A0A087WQT0;Q05DP1;Q8BSV9;O88697;D3YXM1;Q8CCS9	10
P2171	24	21.7	0.15	0.466	-2.36	-5.12	Aplp2	Amyloid-like protein 2	Q3U775;Q3U9N6;Q7TT34;Q64348;Q60709;Q3UDL6;Q61482;Q06335-2;Q06335;A0A1L1SS44;Q3TPZ7;Q8R0R7	32
P2618	28.9	27.4	0.15	0.467	-1.47	-2.77	Tax1bp1	Tax1-binding protein 1 homolog	Q3UKC1;D3Z715;D3Z213;D3Z152	47
P2425	20.4	22.4	0.151	0.467	1.94	3.85	Asah1	Acid ceramidase;Acid ceramidase subunit alpha;Acid ceramidase subunit beta	Q78P93;Q3U646;Q3TWT5;Q9WV54;Q3U8A7	14
P3403	19.6	22.7	0.151	0.469	3.09	8.54	Zdhhc3	Palmitoyltransferase ZDHHC3	Q8R173;D3Z2A6;Q05D46;D6RFV6;D6RDS4;D6RHA3;D6RHS2	8
P930	23.9	21.7	0.152	0.469	-2.28	-4.87	Rps6kb2;Rps6kb1	Ribosomal protein S6 kinase;Ribosomal protein S6 kinase beta-2;Ribosomal protein S6 kinase beta-1	D6RH86;Q6NXX3;E9PUN3;Q9CST0;D3YWB8;Q3UXD8;Q9Z1M4;Q8BSK8-2;Q8BSK8	9
P41	27.8	25.6	0.152	0.469	-2.21	-4.64	Prrc2c	Protein PRRC2C	S4R2J9;A0A0A0MQ79;Q3TLH4-5;Q3TLH4;S4R294;S4R209;S4R2L9;S4R2E2;S4R298	262
P3801	27.7	27	0.152	0.469	-0.695	-1.62	Atp6v1c1	V-type proton ATPase subunit C 1	Q9D9Z4;Q9Z1G3;Q3TG21;A0A2I3BPD0;A0A2I3BQD9	68
P486	29.2	29.9	0.152	0.469	0.674	1.6	Psmd7	26S proteasome non-ATPase regulatory subunit 7	A1L3B8;P26516	32
P1025	25.6	24.3	0.152	0.469	-1.3	-2.46	Zfpl1	Zinc finger protein-like 1	E0CXM9;Q9DB43;E0CZD9;E0CX79;E0CXR3;E0CXA3	29
P13	25.9	26.6	0.153	0.469	0.705	1.63	Tceb1	Transcription elongation factor B polypeptide 1	A0A087WQE6;A0A087WNT1;P83940;A0A087WPE4	14
P203	24.3	25.6	0.153	0.47	1.28	2.43	Arfgap3	ADP-ribosylation factor GTPase-activating protein 3	A0A0R4J0T8;Q9D8S3;A0A2I3BQY0	15
P2249	25.4	23.9	0.153	0.47	-1.48	-2.79	Patl1	Protein PAT1 homolog 1	Q3TC46	7
P2602	24.9	22.6	0.153	0.47	-2.27	-4.83	Srsf11		Q8C0Z3;Q8CFF2;Q8CGI3;Q9CT17;Q6NSR2;Q3UIX4;D3Z4B0;F6RDI8;E9Q6E5;D6RE22;F6TN80;Q3TR16;Q8BYD3;F6X2U6;A0A0G2JEG1;B7ZNC5;Q8BV04	55
P3296	23	19.8	0.154	0.472	-3.21	-9.26	Vwa8	von Willebrand factor A domain-containing protein 8	Q8CC88-2;Q8CC88;Q3U2P5;Q9DBH4	22
P281	23.5	25	0.155	0.473	1.52	2.87	Tubgcp2	Gamma-tubulin complex component 2	A0A1B0GR08;Q3UIT6;Q3TIB7;Q921G8;Q8BZZ0;A0A1B0GRD4;A0A1B0GRD0	44
P3286	26.6	25.9	0.155	0.473	-0.708	-1.63	Emc1	ER membrane protein complex subunit 1	Q8C7X2-2;Z4YJW0;A1L2Z3;Q8C7X2;A0A1Y7VP81;Q8C7X2-3	53
P2924	30.2	29.7	0.155	0.473	-0.485	-1.4	Swap70	Switch-associated protein 70	Q6A028	7
P1740	29	28.2	0.155	0.473	-0.783	-1.72	Bgn	Biglycan	Q3TNY9;P28653;Q3UXK8;Q7TMW3;Q3TAF9;Q6PG76	67
P1318	21.7	19.6	0.156	0.474	-2.11	-4.32	Ppp6r2	Serine/threonine-protein phosphatase 6 regulatory subunit 2	Q8C400;Q8C3X1;Q6A018;G3X9K4;Q8R3Q2	5
P375	20.7	22.7	0.157	0.477	1.99	3.98	Llph	Protein LLP homolog	A0A1W2P865;D3YXW1;Q9D945-2;Q9D945	4
P2968	21.2	24.4	0.158	0.48	3.16	8.92	Smchd1	Structural maintenance of chromosomes flexible hinge domain-containing protein 1	Q6P5D8	6
P3730	19.1	22.2	0.158	0.48	3.05	8.28	Pbdc1	Protein PBDC1	Q9D0B6;Q9D0B6-2	3
P3582	25.1	24	0.158	0.48	-1.1	-2.14	Emc3	ER membrane protein complex subunit 3	Q99KI3	5
P1847	32.6	33	0.159	0.481	0.465	1.38	Slc25a4	ADP/ATP translocase 1	P48962;Q8BVI9;B2RTC8;Q3V132	71
P334	23.7	21.6	0.159	0.482	-2.02	-4.07	Syne1	Nesprin-1	A0A1L1STC6;Q6ZWR6-4;Q6ZWR6;Q6ZWR5;Q6PI72;Q7TQH5;Q0VGB8;Q6ZWS6;Q80T95;A0A1L1SRV6;Q6ZWR6-3;Q6ZWR6-2;Q6ZWR6-5	25
P531	20.5	22.4	0.159	0.482	1.91	3.76	Ahsa2	Activator of 90 kDa heat shock protein ATPase homolog 2	A2AF81;F6S1R2;Q8N9S3-2;Q8N9S3-3;Q8N9S3	5
P2267	20.6	23	0.16	0.482	2.42	5.35	Scamp1	Secretory carrier-associated membrane protein 1	Q3TD71;Q8K021;Q9D577;Q3TSA8;Q3UY11	12
P3004	29	30	0.16	0.482	1.03	2.04	Zc3h4	Zinc finger CCCH domain-containing protein 4	Q6ZPZ3;Q6ZPZ3-2	63
P1910	25.6	24.5	0.16	0.484	-1.06	-2.09	Sssca1	Sjoegren syndrome/scleroderma autoantigen 1 homolog	Q9CZE1;Q545N1;P56873;Q9D002;E0CYU9	25
P546	23.4	21.4	0.161	0.484	-1.98	-3.94	Sec16a		E9QAT4;A2AIX1;Q80U43;F7BPW6;Q811L5;Q8K000;Q8R336	26
P3811	24.1	25.4	0.161	0.484	1.29	2.44	Cyb5r1	NADH-cytochrome b5 reductase 1	Q9DB73;G3UZG6;Q9DB73-2;G3UXV8;G3UZ57	16
P3463	22.9	21	0.161	0.484	-1.92	-3.78	Ccar2	Cell cycle and apoptosis regulator protein 2	Q8VDP4	6
P3982	25.7	27.3	0.161	0.484	1.63	3.1	Uso1	General vesicular transport factor p115	Q9Z1Z0;Q9Z1Z0-2;Q9Z1Z0-3;Q9Z1Z0-4;A0A0J9YUG0	63
P1109	22	23.4	0.161	0.484	1.41	2.65	Nup153		Q80WR0;E9Q3G8;Q8BRF6;Q80UN3;A0A286YCP2;A0A286YE24	12
P2808	24.5	21.3	0.161	0.484	-3.11	-8.61	Fbxw11	F-box/WD repeat-containing protein 11	Q8CHD5;Q5SRY7-4;Q5SRY7-3;Q5SRY7;Q5SRY7-2;Q922C7	23
P706	29.5	29.1	0.162	0.484	-0.459	-1.37	Rpsa	40S ribosomal protein SA	B2CY77;P14206;A0A1L1SRW0;A0A1L1SUK3	42
P2003	27	27.7	0.162	0.485	0.719	1.65	Tceb2	Transcription elongation factor B polypeptide 2	P62869;Q9D7T5;A6PWE0	12
P433	22.9	24.8	0.162	0.485	1.93	3.81	Smdt1	Essential MCU regulator, mitochondrial	A0A2R8VHK6;Q9DB10;E0CZF0	8
P3008	27.4	26.5	0.163	0.486	-0.891	-1.85	Cand2	Cullin-associated NEDD8-dissociated protein 2	Q6ZQ73;Q3UM57;Q3TD19;Q9CSM7	59
P517	23.8	21.4	0.163	0.486	-2.45	-5.47	Sh3pxd2b	SH3 and PX domain-containing protein 2B	B9EJ37;A2AAY5;Q3TDV5;Q8BY34;Q571L4;Q5DTZ1;O89032-3;O89032-2;O89032	29
P2788	29.1	30	0.163	0.487	0.977	1.97	Nufip2	Nuclear fragile X mental retardation-interacting protein 2	Q5F2E7;Q5F2E7-2	43
P2963	24.8	23.3	0.164	0.488	-1.43	-2.69	Zmiz1	Zinc finger MIZ domain-containing protein 1	Q6P1E1-2;Q6P1E1;Q8CIE2-2;Q8CIE2-3;Q8CIE2	24
P2333	24	20.9	0.164	0.488	-3.07	-8.42	Chmp1b;Chmp1b1;Chmp1b2	Charged multivesicular body protein 1b-1;Charged multivesicular body protein 1b-2	Q3TJ28;Q99LU0;Q9CQD4	5
P1954	30.9	31.4	0.165	0.491	0.511	1.43	Rpl27	60S ribosomal protein L27	Q5BLJ9;P61358;Q9CSM4;A2A4Q0	33
P3646	24.9	22.8	0.166	0.491	-2.12	-4.33	Rab5a	Ras-related protein Rab-5A	Q9CQD1	6
P3435	24.8	22.6	0.166	0.491	-2.16	-4.47	Snap47	Synaptosomal-associated protein 47	Q8R570;B2FDF6;Q8R570-2;I7HPB1;I7HFU4;J3JS29;B2FDF7;I7HIK2	47
P2682	22.9	24.4	0.166	0.491	1.45	2.74	Ncbp1	Nuclear cap-binding protein subunit 1	Q3UYV9;Q3TLK3	13
P2199	22.3	24.8	0.166	0.491	2.52	5.72	Plp2	Proteolipid protein 2	Q58E29;Q0VEW4;Q9R1Q7	3
P2413	24.1	22.5	0.166	0.491	-1.55	-2.92	Tpp2	Tripeptidyl-peptidase 2	Q3TW28;Q64514-2;Q64514;Q3U4M7;Q3TB11;A0A087WRC0;A0A087WP19;A0A087WQR6;Q922K4	41
P745	29.7	30.4	0.166	0.491	0.686	1.61	Psmd13	26S proteasome non-ATPase regulatory subunit 13	B2RT97;Q9WVJ2;E9Q5I9;F6ZQQ3;E9Q0U1;F6PXS6;E9PY93	127
P1645	21.5	24.3	0.166	0.491	2.8	6.97	Lmnb1	Lamin-B1	P14733;Q8C553	13
P3991	21.9	24.5	0.167	0.492	2.64	6.21	Itpr2	Inositol 1,4,5-trisphosphate receptor type 2	Q9Z329-3;Q9Z329;Q9Z329-2;Q8C0J8;B2KF89	40
P1826	26.9	26.1	0.167	0.492	-0.767	-1.7	Nsf	Vesicle-fusing ATPase	P46460;G3UX86	20
P2158	24.1	22.6	0.167	0.492	-1.46	-2.74	Fabp5	Fatty acid-binding protein, epidermal	Q497I3;Q05816;Q3TLH6	9
P3169	25.4	23.8	0.167	0.492	-1.65	-3.14	Eif2b2	Translation initiation factor eIF-2B subunit beta	Q8BK57;Q99LD9;D3Z487;D3Z7J6	22
P2693	19	21.9	0.168	0.492	2.95	7.73	Polr2e	DNA-directed RNA polymerases I, II, and III subunit RPABC1	Q8R0H0;Q3V214;Q80UW8	6
P3168	25.8	23.4	0.168	0.492	-2.36	-5.12	Gltscr2		Q8R126;Q8BTX4;Q8BK35;Q9CV23	17
P3212	27.9	28.6	0.168	0.492	0.673	1.59	Lima1	LIM domain and actin-binding protein 1	Q8CD09;Q8BT15;Q9ERG0-2;Q9ERG0;Q8C7S2;Q8C3R7;B2BBR6;B2BBR7;B2BBR8;B2BBR9;A0A089VPF9	132
P3053	29.3	29.9	0.168	0.493	0.587	1.5	Lars	Leucine--tRNA ligase, cytoplasmic	Q7TSZ3;Q8BMJ2;Q6ZPT2;Q99JK2;Q9CQM4	180
P3722	28	27.4	0.169	0.493	-0.639	-1.56	Tmem55a	Type 2 phosphatidylinositol 4,5-bisphosphate 4-phosphatase	Q9CZX7	10
P3594	23.2	21.4	0.169	0.493	-1.78	-3.45	Mat2b	Methionine adenosyltransferase 2 subunit beta	Q99LB6-2;Q99LB6;E0CYU5	7
P1976	28.2	28.7	0.169	0.494	0.529	1.44	Rps29	40S ribosomal protein S29	P62274	3
P3291	22.3	23.8	0.17	0.496	1.51	2.85	Erap1	Endoplasmic reticulum aminopeptidase 1	Q8C9W5;Q9EQH2;Q8CA64;A0A1Y7VMT6	6
P53	24.8	26.3	0.171	0.496	1.52	2.87	Gm9774;Adrm1	Proteasomal ubiquitin receptor ADRM1	A0A0A6YVU8;Q9JKV1;A0A1S6GWG3;Q8VCI8;D3YUD8	38
P2753	22.3	20	0.171	0.496	-2.23	-4.7	Pacsin3	Protein kinase C and casein kinase II substrate protein 3	Q543N7;Q99JB8;B1AW91;A6PWR1;B1AW92;B1AW94;B1AW93;F6W8Y8	14
P582	23.6	21.8	0.171	0.496	-1.78	-3.42	Acss2	Acetyl-coenzyme A synthetase, cytoplasmic	Q8N9U3;Q8C1A8;Q8C141;Q8C113;A2AQN5;A2AQN4;Q9QXG4;F7CU63	37
P1222	23	20.5	0.171	0.496	-2.53	-5.79	Larp1b		Q3TQS1;Q8BVS5;F6U5V1;A0A0A6YXJ7	15
P3865	22.8	20.8	0.171	0.496	-1.98	-3.93	Tor3a	Torsin-3A	Q9ER38;M0QWH2	4
P3493	30.1	30.8	0.171	0.497	0.683	1.61	Ddx1	ATP-dependent RNA helicase DDX1	Q91VR5;Q922B8;Q3V1Z7;A0A1Y7VM48;Q8BKG1	120
P1444	26.5	25.5	0.172	0.498	-1.01	-2.02	Kpna6	Importin subunit alpha;Importin subunit alpha-7	Q4FJZ2;Q8BH30;O35345	33
P1131	23.6	25.4	0.172	0.498	1.85	3.6	Ubc;Ubb;Gm8797;Uba52;Gm1821;Kxd1	Polyubiquitin-B;Ubiquitin;Polyubiquitin-C;Ubiquitin;Ubiquitin-related 1;Ubiquitin-related 2;Ubiquitin-60S ribosomal protein L40;Ubiquitin;60S ribosomal protein L40	E9Q5F6;Q922B0;Q5SX22;Q3TH47;Q78XY9;Q8R0Z9;Q922Z8;Q8VC46;P0CG49;P0CG50;A5JUZ1;A0A0A6YW67;E9Q9J0;Q5M9K3;P62984;Q8C2K3;E9Q4P0;E9QNP0;B0LAC2;D3YYZ2	381
P2844	32.9	33.6	0.173	0.499	0.651	1.57	Khdrbs1	KH domain-containing, RNA-binding, signal transduction-associated protein 1	Q60749;Q9WU01-2;Q9WU01;A0A087WSL3;A0A087WR32	25
P3180	20.8	23.5	0.173	0.499	2.68	6.42	Nceh1	Neutral cholesterol ester hydrolase 1	Q8BLF1;D6RGP7;Q8BYQ0	6
P1165	22.5	20.6	0.173	0.5	-1.94	-3.84	Nt5c2	Cytosolic purine 5-nucleotidase	G3X9J6;E9Q9M1;Q3V1L4	12
P1445	25.9	25	0.174	0.5	-0.978	-1.97	Capn1	Calpain-1 catalytic subunit	Q8C2J1;Q80Y25;Q3UDG8;Q3TI07;O35350;Q3TB79;Q3UF24	109
P1753	26.6	25.4	0.174	0.5	-1.12	-2.18	Fkbp4	Peptidyl-prolyl cis-trans isomerase FKBP4;Peptidyl-prolyl cis-trans isomerase FKBP4, N-terminally processed	P30416;F6S2D5;F7CAT1	17
P3963	21.3	23.4	0.174	0.5	2.02	4.05	Srd5a3	Polyprenol reductase	Q9WUP4;F6WPW1;Q05DH9;Q9WUP4-2	5
P2655	21.7	23.4	0.174	0.501	1.72	3.3	Emilin1	EMILIN-1	Q3UUU0;Q3USG5;Q99K41	3
P33	23.3	26.7	0.174	0.501	3.39	10.5	Tns1		A0A087WRU0;A0A087WQ94;A0A087WQM0;A0A087WQS0;A0A1D5RM59;E9Q0S6;Q9DBT6;Q7TPM8;Q3U0Q9;Q7TSV1;Q8C6V6	34
P549	23.1	19.6	0.175	0.502	-3.46	-11	Nmt2	Glycylpeptide N-tetradecanoyltransferase;Glycylpeptide N-tetradecanoyltransferase 2	F7APP3;A2AJH3;Q3THR4;O70311	24
P2084	30	29.6	0.175	0.502	-0.45	-1.37	Arf5	ADP-ribosylation factor 5	P84084	13
P74	24.9	25.8	0.176	0.502	0.848	1.8	Uck2	Uridine kinase;Uridine-cytidine kinase;Uridine-cytidine kinase 2	A0A0B4J1E5;Q8C476;Q543C2;Q99PM9;A0A0A6YVQ3;A0A0A6YXW7;A0A0A6YXG9	18
P1508	24.7	23.4	0.176	0.502	-1.24	-2.36	Hmox2	Heme oxygenase 2	Q544R7;Q3U6W4;O70252;D3YX62;D3Z4A2;D3YXN4	31
P815	29.9	27.4	0.176	0.502	-2.45	-5.47	Lamb1	Laminin subunit beta-1	Q3UHL7;E9QN70;B9EKB0;P02469;Q9CRX6;Q8K271;Q3TNZ8;Q3UR38;Q0V927	25
P274	22.4	24	0.176	0.502	1.61	3.06	mt-Nd5;ND5;Mtnd5;mt-Nd6	NADH-ubiquinone oxidoreductase chain 5	Q3UVI0;Q3UQ68;Q9MD82;Q7GIP3;Q4JFM6;N0DTI5;A0A141CM51;P03921;Q3UQD2;Q3TRR5;A0A075DCB1	19
P3842	24.6	25.5	0.176	0.502	0.904	1.87	Pycrl	Pyrroline-5-carboxylate reductase 3	Q9DCC4	2
P1771	24.5	23.4	0.176	0.502	-1.11	-2.16	Ptpn11	Tyrosine-protein phosphatase non-receptor type 11	P35235-2;P35235;Q9CT18;Q05C78	12
P2447	22.6	20.4	0.176	0.502	-2.26	-4.79	Rhoj	Rho-related GTP-binding protein RhoJ	Q7TMY0;Q3TZU6;Q9ER71-2;Q9ER71	8
P1761	23	21.1	0.176	0.502	-1.9	-3.72	Scp2	Non-specific lipid-transfer protein	P32020;P32020-2;A2APS4	7
P155	26.3	24.8	0.177	0.502	-1.48	-2.79	Tmem176a	Transmembrane protein 176A	A0A0N4SVU8;Q9DCS1;A0A0N4SVW3	10
P3030	20.7	22.5	0.177	0.502	1.86	3.64	Tpr	Nucleoprotein TPR	Q7M739;Q3V1L5;F6ZDS4;Q8BU18;Q05CS8;Q32P08;Q3TZB5;Q8BK71	19
P770	26.5	25.8	0.177	0.502	-0.735	-1.66	Gm6793;Hnrnpa3;Gm9242	Heterogeneous nuclear ribonucleoprotein A3	B2RXM2;Q0VG47;J3QNY1;Q8BG05-2;Q6PFA7	94
P2965	27.6	27	0.177	0.502	-0.603	-1.52	Tnpo3	Transportin-3	Q6P2B1;Q6DI95;Q6P2B1-2;Q3UL39;Q571K5;Q6P2B1-3;E9Q0H8;F6TDZ2;Q9CSV3	105
P447	22.7	20.8	0.177	0.502	-1.88	-3.68	Abr	Active breakpoint cluster region-related protein	E9PUE7;A0A2X0U2A7;Q5SSL4-4;Q5SSL4;Q5SSL4-2;Q5SSL4-3;Z4YN68;H3BKT3;H3BJY3;H3BKV6;A2RRK7;Q6PAJ1	29
P1685	26.4	25.5	0.177	0.502	-0.877	-1.84	Gna11	Guanine nucleotide-binding protein subunit alpha-11	Q91X95;Q3UPA1;P21278;A0A0G2JG40;Q542R8;Q3UYF9;O70443	34
P2969	25.3	26.2	0.177	0.502	0.871	1.83	Uggt1	UDP-glucose:glycoprotein glucosyltransferase 1	Q6P5E4;Q8BWM7;G3UYG7;B0LAE5;G3UY35;G3UZU8	30
P3140	22.1	24.7	0.178	0.502	2.53	5.77	Rcn3	Reticulocalbin-3	Q8BH97;A0A1B0GR19;A0A1B0GR86;A0A1B0GRI0;A0A1B0GS22;A0A1B0GSK5	20
P3298	22	23.5	0.178	0.503	1.53	2.89	Ufl1	E3 UFM1-protein ligase 1	Q8CCJ3;Q8CCJ3-1	3
P279	23.3	21.9	0.178	0.503	-1.48	-2.8	Pelp1	Proline-, glutamic acid- and leucine-rich protein 1	A0A158SIT8;Q9DBD5;Q9D4T3	11
P2154	25.8	24.3	0.179	0.505	-1.5	-2.83	Top1	DNA topoisomerase 1	Q04750;Q3ULF5;Q3TSR2;Q6LBJ1;Q3TPX7;Q9D6H0;B7ZNM9;Q8R4U6	24
P3714	23.5	24.6	0.18	0.506	1.07	2.1	Psmg3	Proteasome assembly chaperone 3	Q9CZH3;S4R185	5
P1513	27.2	28.1	0.18	0.506	0.818	1.76	Fhl2	Four and a half LIM domains protein 2	Q543D7;O70433	30
P1901	25.2	24	0.18	0.506	-1.21	-2.31	Rab8a	Ras-related protein Rab-8A	Q0PD50;Q3UHW5;P55258;Q8BKQ0;Q0PD49;P61028;D3YWL1;D3YW33;Q91YW0;Q9CXS2;Q3TYH2;Q3TYB1;Q0PD40;Q0PD62;Q0PD63;Q3TU26;A0A286YDR2;Q542T7;A2A7Z6;Q8K386;Q9CZT8;P63011;P62823	47
P2797	24.8	23.8	0.18	0.506	-1.03	-2.05	Uqcr10	Cytochrome b-c1 complex subunit 9	Q5NCJ9;Q8R1I1	4
P778	26.9	25.7	0.181	0.506	-1.27	-2.41	Rbm25	RNA-binding protein 25	B2RY56;Q8BU35;S4R2B0;S4R1X9;S4R2J1;S4R2F7;S4R2A4	32
P183	27.5	28.1	0.181	0.506	0.623	1.54	Ncapd2	Condensin complex subunit 1	A0A0R4J0H7;Q8K2Z4;Q8K2Z4-2;A0A087WNQ1;A0A087WRK6	94
P3031	23.7	21.9	0.181	0.506	-1.85	-3.61	Abhd17b	Alpha/beta hydrolase domain-containing protein 17B	Q7M759	2
P903	23.4	21	0.181	0.506	-2.47	-5.54	Ifih1	Interferon-induced helicase C domain-containing protein 1	D2CGM4;Q8R5F7;D2CGM5;Q8R5F7-2;Q3TGP5;Q3U605;Q3UE16;Q3U0Y5	46
P435	24.5	23.3	0.181	0.506	-1.18	-2.27	Tns2	Tensin-2	A0A2R8VHQ0;Q8CGB6-2;Q8CGB6-4;Q8CGB6;Q8CGB6-3	25
P1663	30.5	29.9	0.181	0.506	-0.59	-1.51	Ppia	Peptidyl-prolyl cis-trans isomerase;Peptidyl-prolyl cis-trans isomerase A;Peptidyl-prolyl cis-trans isomerase A, N-terminally processed	Q5SVY2;Q3UAJ1;Q3TE63;P17742;Q9CZK9;A0A1L1SST0;F8VPN3;A0A1L1SRX5;V9GXC1;V9GX31	82
P2043	20.6	24.1	0.181	0.506	3.51	11.4	Tuba1c	Tubulin alpha-1C chain	Q52L87;P68373;Q9JJZ2	96
P1013	21.9	19.1	0.182	0.506	-2.8	-6.94	Ccpg1	Cell cycle progression protein 1	D3Z7R9;Q640L3-3;Q640L3;Q640L3-2	4
P2350	24.9	25.9	0.182	0.506	0.954	1.94	Rfc3	Replication factor C subunit 3	Q3TKD1;Q8R323;Q8BY26	34
P2986	28.7	27.8	0.182	0.507	-0.926	-1.9	Scaf4		Q6PFF0;Q7TSH6;A0A338P6Z6;Q69ZP8;Q8BXA9;Q8R1B3;Q3TZC7;A0A338P6R5	75
P3059	27.6	27	0.182	0.507	-0.576	-1.49	Nisch	Nischarin	Q80TM9;B7ZN33;Q80TM9-2;Q80TM9-3;Q80TM9-6;Q80TM9-4;F6YR29;Q8CF63;Q80TM9-5;F6ZL69;F7AFP3;Q80TM9-7	144
P1795	22.7	20.7	0.183	0.507	-2.01	-4.01	Acvr1	Activin receptor type-1;Receptor protein serine/threonine kinase	P37172;Q8C7A7	3
P1496	29.7	30.2	0.183	0.507	0.516	1.43	Atp2a2	Sarcoplasmic/endoplasmic reticulum calcium ATPase 2	Q5DTI2;O55143;O55143-2;O54994;Q8R429;Q8C213;B1ATS4;Q8R0X5;Q3U1K2;B1ATS5;E9Q559;Q64518-2;Q64518-3;Q64518;Q3V1C4;Q62268;Q3U6T4	225
P2035	29.4	29.9	0.183	0.507	0.516	1.43	Phb	Prohibitin	P67778;Q5SQG5;Q3TV00;Q3V2K0	50
P2029	28.2	27.6	0.183	0.507	-0.636	-1.55	Eif5a;Eif5a2	Eukaryotic translation initiation factor 5A-1;Eukaryotic translation initiation factor 5A;Eukaryotic translation initiation factor 5A-2	P63242;A0A0A0MQM0;Q8BGY2;J3QPS8;Q66JR8;Q8VHU9	41
P2908	22.1	24.7	0.183	0.507	2.51	5.7	Vcl	Vinculin	Q64727	8
P291	24.9	25.7	0.184	0.508	0.881	1.84	Nup98	Nuclear pore complex protein Nup98-Nup96;Nuclear pore complex protein Nup98;Nuclear pore complex protein Nup96	A0A1B0GSX7;Q6PFD9;B7ZN81;B2RQL0;A0A140T8J8;Q4FZE7;Q3TPG3;A0A1B0GRB5;Q3UJE5;A0A1B0GRA7	56
P2262	26.1	27.2	0.184	0.508	1.08	2.11	Tapbp	Tapasin	Q3U9A3;Q9D679;Q3TCU5;Q9R233-2;Q9R233;Q3U7C1;Q5XW52;Q5XW49;A0A068BIS1;Q5XW51;Q5XW48;Q3TED6;Q91WI5;Q8C6N4;Q5XW47;G3UZZ2;Q5XW46	86
P962	23.4	21.6	0.184	0.508	-1.86	-3.64	Uba6	Ubiquitin-like modifier-activating enzyme 6	D3Z061;Q8C7R4	16
P2460	21.8	23.6	0.184	0.508	1.81	3.5	Rars2	Probable arginine--tRNA ligase, mitochondrial	Q3U186;A2AT41	6
P710	25.8	27	0.185	0.509	1.22	2.33	Cpsf4	Cleavage and polyadenylation specificity factor subunit 4	B2LVG5;B2LVG6;E0CXT7;Q8BQZ5;Q8BQZ5-3;Q8BQZ5-2;F7B6Z5;M0QWM8	60
P1008	21.6	19.1	0.185	0.51	-2.45	-5.47	Dip2a	Disco-interacting protein 2 homolog A	Q66L71;F8WI56;D3Z7D3;Q8BWT5	12
P37	22.7	25	0.186	0.512	2.22	4.67	Cbll1	E3 ubiquitin-protein ligase Hakai	E9QM14;A0A1X7SB71;A0A087WSE1;Q9JIY2-3;Q9JIY2-2;Q9JIY2;A0A087WPK1;Q9JIY2-4	62
P1574	26.5	27.2	0.186	0.512	0.718	1.65	H3f3a;H3f3c	Histone H3.3;Histone H3.3C;Histone H3	P84244;P02301;E0CZ27	17
P1436	23.8	25.1	0.187	0.513	1.3	2.46	Pkd2	Polycystin-2	O35245-5;O35245-3;O35245;O35245-2;O35245-4	26
P1773	28.9	28.4	0.187	0.513	-0.479	-1.39	Rab6a;Rab6b	Ras-related protein Rab-6A;Ras-related protein Rab-6B	Q3U4W5;Q0PD54;P35279-2;P35279;Q0PD53;P61294;D3YV69;A0A1L1SRS6	51
P3288	22.6	24	0.187	0.513	1.36	2.57	Ylpm1		Q8C8U8	28
P2893	24	26.8	0.188	0.514	2.84	7.16	Cstb	Cystatin-B	Q62426	4
P3819	26.1	26.8	0.188	0.514	0.753	1.68	Srpr	Signal recognition particle receptor subunit alpha	Q9DBG7;F6VF36;Q9CVL8;A0A1L1SSI7	20
P599	24.5	20.8	0.189	0.516	-3.69	-12.9	Rabgap1	Rab GTPase-activating protein 1	B2RRC5;A2AWA9;A2AWA9-2;A0A0A6YWT4;A0A0A6YY35;A6H6A9-3;A2AWA7;A2AWA9-3	21
P1942	29.6	30	0.189	0.516	0.415	1.33	Rps20	40S ribosomal protein S20	Q5BLK2;P60867	8
P1606	27.6	28.5	0.19	0.517	0.896	1.86			P0DOV1;P0DOV1-2;C6EQG6;Q8BW36	46
P2126	25.7	26.7	0.19	0.517	0.953	1.94	Psmb4	Proteasome subunit beta type-4	P99026	6
P2283	26.2	25	0.19	0.517	-1.27	-2.42	Etf1	Eukaryotic peptide chain release factor subunit 1	Q3TF02;Q8BWY3;Q3U6V5;Q3TL10;P70199;Q3TDF8	66
P1738	26.6	25.8	0.19	0.517	-0.815	-1.76	Adh5	S-(hydroxymethyl)glutathione dehydrogenase;Alcohol dehydrogenase class-3	Q6P5I3;P28474;A0A0G2JGS3	17
P587	22.6	20	0.19	0.517	-2.58	-5.99	Lnp	Protein lunapark	A2ASM0;A2ASL8;Q7TQ95;Q3UPJ6;A2ASM1	8
P1296	24.4	25.6	0.191	0.518	1.23	2.35	Gtf2i	General transcription factor II-I	G3UYD0;Q3UHU8;Q9ESZ8-5;Q9ESZ8-4;Q9ESZ8-3;Q9ESZ8-6;Q9ESZ8-2;Q9ESZ8;G3UYJ6	51
P2140	22.7	24.3	0.191	0.518	1.61	3.05	C1qc	Complement C1q subcomponent subunit C	Q02105	1
P2691	23.2	24.5	0.191	0.518	1.31	2.49	Ckap2	Cytoskeleton-associated protein 2	Q3V1H1	6
P2438	28.1	26.6	0.191	0.518	-1.49	-2.82	Wasl	Neural Wiskott-Aldrich syndrome protein	Q7TPN5;Q3TXX8;Q91YD9;Q3UQ99;Q3UGK7;Q05CX6;Q3USR1;Q6PDL3;Q3UMN0;Q9CXQ9;Q80VV6	172
P723	25.9	26.9	0.192	0.518	0.934	1.91	Cdc42bpb	Non-specific serine/threonine protein kinase;Serine/threonine-protein kinase MRCK beta	B2RQQ7;Q7TT50;A0A1Y7VKD5;A0A1Y7VLI0;F6YZJ7;F6S5Z6	51
P2557	24.9	25.9	0.192	0.518	1.02	2.02	Rfc5	Replication factor C subunit 5	Q5HZI8;Q3UDK3;Q9D0F6;Q8CFZ9;D3Z1Y6	37
P3853	19.3	22.3	0.192	0.519	3.08	8.45	Sil1	Nucleotide exchange factor SIL1	Q9EPK6	2
P2193	21.2	23	0.192	0.519	1.78	3.43	Dact3	Dapper homolog 3	Q0PHV7;A8IP73	4
P1517	30.5	30	0.192	0.519	-0.539	-1.45	Ugdh	UDP-glucose 6-dehydrogenase	Q3TS38;O70475;Q3UIZ1;Q3TJE8;Q3TJ71;Q3TI06;D3YXP9	180
P3400	23.7	22.3	0.193	0.519	-1.43	-2.69	Sccpdh	Saccharopine dehydrogenase-like oxidoreductase	Q8R127;Q3ULN6;J3QNN5;F6S0R8	7
P2435	29.9	30.5	0.193	0.519	0.592	1.51	Psmd1	26S proteasome non-ATPase regulatory subunit 1	Q3TXS7;Q8BU34;Q05CG9;Q8CGI9;Q5HZG6;Q8CGG2;A0JLU3;J3QN38;D6RGR5	235
P258	22.9	20.5	0.193	0.519	-2.41	-5.3	Adam9	Disintegrin and metalloproteinase domain-containing protein 9	Q3UG15;A0A140LHU0;Q61072;Q3U1W3;E9Q638	16
P1113	27.2	26.5	0.193	0.519	-0.649	-1.57	Mvp	Major vault protein	Q8C2S9;Q3THX5;E9Q3X0;Q9EQK5;Q3U7S9;D3Z2N7	77
P3596	26.5	27.2	0.193	0.519	0.684	1.61	Etfa	Electron transfer flavoprotein subunit alpha, mitochondrial	Q99LC5	10
P3866	22.9	21.3	0.194	0.519	-1.6	-3.03	Tor1b	Torsin-1B	Q9ER41;Q3TAL5;Q8CBP2;F6VK94;D6REF0	8
P3736	21.9	23.3	0.194	0.52	1.43	2.7	Pex13	Peroxisomal membrane protein PEX13	Q9D0K1	2
P1075	26.4	24.9	0.194	0.52	-1.58	-2.99	Ctage5;Mia2	cTAGE family member 5;Melanoma inhibitory activity protein 2	E9PY90;Q3TZZ3;H3BK44;H3BKH2;H3BJS0;H3BK48;E9Q3S2;A0A1W2P711;Q8R311;Q91ZV0;H3BKL6;H3BJI6;H3BJ71;H3BL19;H3BJS5;H3BJY7;H3BJ35	248
P280	23.5	24.7	0.194	0.52	1.24	2.36	Bax	Apoptosis regulator BAX	A0A165ELP6;A0A1B0GT81;A0A1B0GTA4;Q8K3J2;Q544Z6;Q07813;Q3TXJ7;A0A1B0GS13;A0A1B0GSH8;A0A1B0GT35	40
P2363	27.2	26.4	0.195	0.521	-0.756	-1.69	Ehd4	EH domain-containing protein 4	Q3TM70;Q9EQP2;Q3TWP9;Q1MWP9;Q1MWP8;Q91VL7;Q3TQ74	154
P2275	23.5	24.9	0.195	0.521	1.4	2.63	Rcn2	Reticulocalbin-2	Q3TE95;Q8BP92;Q8BP39	19
P3250	22.7	20.8	0.196	0.522	-1.9	-3.72	Srek1	Splicing regulatory glutamine/lysine-rich protein 1	Q8BZX4-2;A0A1B0GSR3;Q6P3Z1;Q8BZX4;A0A1B0GSB4	11
P750	21.3	23	0.196	0.522	1.66	3.15	Psap	Prosaposin	Q3TWM9;Q3UAS4;Q3UE29;E9PZ00;Q3TXJ0;Q8BFQ1;Q3U8C4;Q3U897;Q3U825;Q3U5W2;Q3TXP9;Q3TWL8;Q3TWE9;Q3TKK3;Q3TKB2;Q3TIT5;Q3TID4;K3W4L3;B2RUD7;Q3UFE8;J3QPG5;Q61207	22
P3006	30.7	31.4	0.196	0.523	0.671	1.59	Cand1	Cullin-associated NEDD8-dissociated protein 1	Q6ZQ38;Q3UMI9;D3YWC5	97
P2434	19.8	22.9	0.197	0.524	3.06	8.37	Cstf3	Cleavage stimulation factor subunit 3	Q3TXN6;Q99LI7;Q8CE71;Q3TV86	6
P1797	22.5	24.3	0.197	0.524	1.85	3.6	Fbln2	Fibulin-2	Q99K58;Q3TGL4;P37889-2;P37889	16
P1689	30.7	30	0.197	0.524	-0.692	-1.62	Mfge8	Lactadherin	P21956-2;P21956;Q3TDU5;Q9QWQ1	72
P1657	25	23.7	0.198	0.525	-1.29	-2.45	Lamp2	Lysosome-associated membrane glycoprotein 2	Q9CZU7;Q8C876;Q3UIW3;Q3TWE1;Q8C5K0;P17047-3;P17047;P17047-2	32
P1269	24	22.7	0.198	0.525	-1.29	-2.45	Src	Non-specific protein-tyrosine kinase;Neuronal proto-oncogene tyrosine-protein kinase Src	Q3UKD6;F8WI90;P05480;Q8C6U9;Q8BQI4;Q0VBH4;A4FUV7;B2RUR6;A4FUV6;F8VQL0;Q62270;Q62190;P16056	28
P3724	26	26.7	0.199	0.526	0.731	1.66	Mpc2	Mitochondrial pyruvate carrier 2	Q9D023;A0A0A6YY89;Q8BWL4;Q6PAR8;E9PY67;Q925J5;Q925J4;Q3V1C1;G5E869;Q8CHH6	16
P1273	25.9	24.9	0.199	0.526	-0.929	-1.9	Slc12a4	Solute carrier family 12 member 4	Q3TPD4;Q3U9N0;Q3U689;Q3TWZ6;Q3TWV2;Q3TLV0;Q3UDQ8;F8WIJ0;Q9JIS8;Q3TJM8;Q3TJG5;Q6NXV2;Q9QY75;F6TQE2;Q3UVD1;A2AGJ9	150
P1276	25.2	25.9	0.199	0.526	0.703	1.63	Ctsd	Cathepsin D	Q3U7I9;F8WIR1;Q3UCW4;Q3UCD9;Q3U8W5;Q3U7P0;Q3U651;Q3TXL5;Q3TWR6;Q3TWD0;Q8C243;P18242;F6Y6L6;Q3UC89;Q3TJN3;Q3TIR0;Q8VCK2;A0A1B0GT66;Q3TWL1;Q3UAQ1;Q05BF3	109
P3767	25.2	22.5	0.199	0.526	-2.65	-6.28	Mlkl	Mixed lineage kinase domain-like protein	Q9D2Y4-2;Q9D2Y4;D3YV42	22
P3489	22.5	20.9	0.2	0.527	-1.59	-3.02	Slc27a4	Long-chain fatty acid transport protein 4	Q91VE0;Q9CV67	5
P2393	26.6	25.4	0.2	0.527	-1.2	-2.29	Ppp2r2a	Serine/threonine-protein phosphatase 2A 55 kDa regulatory subunit B;Serine/threonine-protein phosphatase 2A 55 kDa regulatory subunit B alpha isoform	Q3TT94;Q571J7;Q6P1F6;Q9CWU3;Q3TPC5;Q7TPQ7;Q925E7;F6RV17;Q8BVB4;Q6ZWR4-3;Q6ZWR4;Q6ZWR4-2;G3UXS9	69
P3246	26.2	25.3	0.201	0.528	-0.883	-1.84	Parp12	Poly [ADP-ribose] polymerase 12	Q8BZ20;Q3U0S1	25
P2822	29	29.4	0.201	0.528	0.482	1.4	Ap2b1	AP complex subunit beta;AP-2 complex subunit beta	Q5SWR1;Q9DBG3;Q9DBG3-2;H3BKM0;H3BIY9;H3BJ06;Q5SWR0	208
P1893	21.5	23.7	0.201	0.528	2.16	4.48	Rad23b	UV excision repair protein RAD23 homolog B	Q3TJ52;Q3UQN3;Q3U041;P54728;Q6NVC3	14
P1774	27.6	27	0.201	0.528	-0.559	-1.47	Rab21	Ras-related protein Rab-21	Q0PD35;Q6A0C7;P35282;A0A1W2P6Z4	28
P749	24.9	25.7	0.201	0.528	0.768	1.7	Strap	Serine-threonine kinase receptor-associated protein	B2RUC7;Q9Z1Z2	20
P2241	22.6	23.8	0.202	0.529	1.24	2.36	Npm3	Nucleoplasmin-3	Q3TAH3;Q9CPP0	6
P2671	25.9	23.8	0.202	0.53	-2.08	-4.22	Fam129a	Protein Niban	Q3UW53;E9PYV4;Q3TDH5;D3Z233;D3YYZ9	52
P2861	21.6	23.3	0.202	0.53	1.65	3.13	Ppm1g	Protein phosphatase 1G	Q61074;A0A0J9YV96;A0A0J9YVG0;A0A0J9YUB0	9
P1205	23.8	21.6	0.203	0.53	-2.18	-4.55	Akap9	A-kinase anchor protein 9	E9QQ10;Q70FJ1-3;Q70FJ1-2;Q70FJ1;A0A140T8S1;Q8C0C6;Q99P24	25
P3883	25.2	23.7	0.203	0.53	-1.52	-2.86	Ccdc22	Coiled-coil domain-containing protein 22	Q9JIG7	11
P3626	26.9	26	0.203	0.53	-0.825	-1.77	Atp5l	ATP synthase subunit g, mitochondrial	Q9CPQ8;Q9D037;Q9CQY3;J3QNM7	14
P1366	21.4	23.1	0.203	0.53	1.75	3.37	Pus1	tRNA pseudouridine synthase;tRNA pseudouridine synthase A, mitochondrial	Q3TT85;H7BX59;Q9WU56-2;Q9WU56-3;Q9WU56;Q9WU56-4;D3YWU8;D3Z092	32
P1813	25.2	25.9	0.203	0.53	0.742	1.67	Pura	Transcriptional activator protein Pur-alpha	Q8C6E9;P42669	4
P2139	31	30.5	0.203	0.53	-0.522	-1.44	Vcp	Transitional endoplasmic reticulum ATPase	Q01853;Q8BNF8	96
P2005	25.7	26.4	0.204	0.531	0.769	1.7	Rbx1	E3 ubiquitin-protein ligase RBX1;E3 ubiquitin-protein ligase RBX1, N-terminally processed	P62878;A0A2R8W6G1;A0A2R8W6R3	8
P3749	18.8	21.8	0.204	0.531	2.98	7.88	Mrpl14	39S ribosomal protein L14, mitochondrial	Q9D1I6	2
P3687	30	29.2	0.204	0.531	-0.793	-1.73	Arpc2	Actin-related protein 2/3 complex subunit 2	Q9CVB6;Q3UA52;Q4FZG5;D3YXG6;A0A087WRT2	76
P1684	27.9	28.7	0.204	0.531	0.751	1.68	DXS254E;Ubl4;Ubl4a;Tu11	Ubiquitin-like protein 4A	Q91V47;Q3UK94;Q684Q9;P21126;B2M0S0;B2M0R9;B2M0S1;F8WHM4	61
P1248	22.7	21.2	0.205	0.531	-1.53	-2.88	Map4k4		F8VPL5;A0A0A6YVR7;A0A0A6YXE5	43
P289	22.9	20.6	0.205	0.532	-2.31	-4.96	Rasgef1b	Ras-GEF domain-containing family member 1B	E9Q813;A0A1B0GSM5;Q8JZL7-2;Q8JZL7	4
P2076	29.2	28.7	0.205	0.532	-0.586	-1.5	Cct2	T-complex protein 1 subunit beta	Q542X7;P80314;Q9JJD8;A0A1W2P7B7;A0A1W2P828;A0A1W2P6Q3;A0A1W2P871;A0A1W2P8B6	113
P3207	22.7	20.6	0.206	0.533	-2.03	-4.08	Gpr89a	Golgi pH regulator	Q8BS95	3
P366	24.5	26.7	0.206	0.533	2.25	4.76			A0A1W2P7I2	4
P2251	24.3	25.5	0.207	0.533	1.16	2.23	Hs1bp3	HCLS1-binding protein 3	Q3TC93;A0A1W2P6R8;Q8C910;A0A1W2P6H5	17
P776	23.5	20.8	0.207	0.533	-2.69	-6.47	Cbr1	Carbonyl reductase [NADPH] 1	B2RXY7;P48758;A0A338P684;A0A1B0GRG8	25
P3698	21.7	23.4	0.207	0.533	1.67	3.19	Dcun1d5	DCN1-like protein 5	Q9CXV9;A0A1L1SSU2;A0A1N9M8A6	7
P3127	24	22.9	0.207	0.533	-1.1	-2.15	Ccny	Cyclin-Y	Q8BGU5-2;Q8BGU5;E9Q226;D3YUJ3	8
P3046	31.6	31	0.207	0.533	-0.573	-1.49	Actn1	Alpha-actinin-1	Q7TPR4;A1BN54;Q99LJ3;Q9JI91;Q5FW75;Q8K3Q4;O88990;A0A1Y7VMW4;Q9CTH3;Q3UYE4	205
P957	26.8	27.9	0.207	0.533	1.09	2.12	Gar1	H/ACA ribonucleoprotein complex subunit 1	D3YZ09;Q3TKG5;Q9CY66-3;Q9CY66-2;Q9CY66;F6SL78	42
P2812	27.4	26.8	0.208	0.534	-0.622	-1.54	Clint1	Clathrin interactor 1	Q5SUH6;Q5SUH7;Q3UPG6;Q99KN9-2;Q99KN9;Q3UGL3	79
P2359	30.8	31.4	0.208	0.534	0.62	1.54	Taf15		Q3TLE4;Q8BQ46;F6QCI0;Q3V452;Q3V2Z2	46
P1801	22.4	23.6	0.208	0.534	1.22	2.34	Man1a2	Mannosyl-oligosaccharide 1,2-alpha-mannosidase IB	P39098-2;P39098;A0A0G2JGT9;A2A723	12
P1756	25.4	26.2	0.209	0.535	0.783	1.72	Prkar2b	cAMP-dependent protein kinase type II-beta regulatory subunit	P31324;Q3V2X9;H3BK84	16
P542	22.6	20.7	0.209	0.536	-1.9	-3.73	Usp8	Ubiquitin carboxyl-terminal hydrolase;Ubiquitin carboxyl-terminal hydrolase 8	Q3UQ26;Q3UZ62;A2AI52;Q80U87;Q58E42	19
P3259	25.4	24.1	0.209	0.536	-1.28	-2.43	Lnpep	Leucyl-cystinyl aminopeptidase	Q8C129;Q3TTA8;Q8BZ14;Q6NY09	35
P3472	22.7	25.5	0.21	0.536	2.85	7.19	Olfr1312	Olfactory receptor	Q8VF10	1
P598	25	25.8	0.211	0.538	0.769	1.7	Ssrp1	FACT complex subunit SSRP1	A2AW05;Q05DR5;Q08943;Q08943-2	32
P1231	23.7	21.1	0.211	0.539	-2.56	-5.89	Gbe1	1,4-alpha-glucan-branching enzyme	F6ZHD8;Q9D6Y9;Q8C7E6;G3UW30;Q8BT78	23
P376	26.8	26.2	0.211	0.539	-0.634	-1.55	Cd63	Tetraspanin;CD63 antigen	A0A1W2P8C6;Q549D0;Q3UC80;Q8BT06;P41731	10
P1156	19.8	21.9	0.212	0.539	2.18	4.52	Usp3	Ubiquitin carboxyl-terminal hydrolase;Ubiquitin carboxyl-terminal hydrolase 3	G3UZF0;Q3TT00;E9Q8W9;Q91W36	4
P2482	25.5	24.7	0.212	0.539	-0.766	-1.7	Nop9	Nucleolar protein 9	Q3U480;Q8BMC4;Q3U7B7	20
P2077	29.3	28.8	0.212	0.539	-0.509	-1.42	Cct4	T-complex protein 1 subunit delta	Q564F4;Q3UJZ8;Q3TII0;P80315;G5E839;G3UYW5;G3UXF3;G3UXG2	133
P2884	21.7	23.3	0.212	0.539	1.64	3.12	Prkd1	Serine/threonine-protein kinase D1	Q62101	6
P1567	23.6	21.9	0.212	0.539	-1.7	-3.24	Dhfr	Dihydrofolate reductase	Q544T5;P00375	6
P1501	22.4	20.5	0.212	0.539	-1.92	-3.78	Rngtt	mRNA-capping enzyme;Polynucleotide 5-triphosphatase;mRNA guanylyltransferase	Q9DCC1;Q3UCK1;Q3UA94;O55236;Q3TUK6	9
P762	22.1	20.6	0.213	0.539	-1.51	-2.85	Ep300;Crebbp	Histone acetyltransferase p300;CREB-binding protein	B2RWS6;A0A0U1RQB6;Q8QZV8;F8VPR5;P45481;Q8BJ14;A0A0U1RPL2;Q6GQV9	15
P2184	25.3	26.3	0.213	0.539	0.904	1.87	Eif4e2	Eukaryotic translation initiation factor 4E type 2	Q0P688;D3Z730;Q8BMB3;M0QWD1;Q3UUT0;G3X9H1;D3Z729;Q80ZJ3;D3YUV9;Q9D334	62
P2938	20.3	22.5	0.213	0.54	2.23	4.69	Wls	Protein wntless homolog	Q8CDZ6;Q6DID7;Q6DID7-2	10
P3173	30	29.5	0.213	0.54	-0.517	-1.43	Ipo5	Importin-5	Q8BKC5;Q8BKC5-2;Q3TT04;Q7TN23;Q6NZC1;Q9CYG6;A3KMD2;Q8BIV3	161
P1130	24.4	21.4	0.214	0.54	-3.07	-8.38	Actb		E9Q5F4	45
P2762	23.1	20.9	0.214	0.54	-2.29	-4.9	Pmm2	Phosphomannomutase;Phosphomannomutase 2	Q545N8;Q9Z2M7;Q9CZE9;Q9DCE3;Q9D1M5	12
P23	21.7	20.2	0.214	0.54	-1.59	-3	Kif1a;Kif1b	Kinesin-like protein;Kinesin-like protein KIF1A;Kinesin-like protein KIF1B	Q6P5H4;E9QAN4;G3UW47;Q6TA13;Q3UH16;E9Q9G6;A0A087WQE8;P33173;Q3UY61;A2AH75;Q60575-3;Q60575-2;Q60575	34
P813	25.5	23.5	0.215	0.54	-2.03	-4.07	Taf2	Transcription initiation factor TFIID subunit 2	B9EJX5;Q8C176	37
P413	23.4	24.4	0.215	0.54	0.992	1.99	Stk3	Serine/threonine-protein kinase 3;Serine/threonine-protein kinase 3 36kDa subunit;Serine/threonine-protein kinase 3 20kDa subunit	A0A2I3BQE0;Q9JI10;Q9JI10-2;Q9CW82;Q9JI11	25
P1790	30.4	31	0.215	0.54	0.632	1.55	Rpl18	60S ribosomal protein L18	Q642K1;Q58EW0;P35980;A0A1B0GSS8;A0A1B0GQU8;Q0QEW9;A0A1B0GSF7;A0A1B0GSA8;A0A1B0GS28;A0A1B0GRZ3	56
P2051	28	28.6	0.215	0.54	0.655	1.57	Itpr3	Inositol 1,4,5-trisphosphate receptor type 3	P70227;Q0IJ80;Q922U9;Q3UWL5;Q8CED6;Q8BNX2;Q497U9;A0A0N4SUL2	90
P3414	20.6	22.2	0.215	0.54	1.58	2.99	Cirh1a	Cirhin	Q8R2N2;Q3UJY3	3
P3399	28	27.1	0.216	0.54	-0.817	-1.76	Vps37c	Vacuolar protein sorting-associated protein 37C	Q8R105;Q8R105-2	10
P2630	23.1	20.9	0.216	0.54	-2.23	-4.68			Q3UM78	22
P2929	27.9	27.4	0.216	0.54	-0.546	-1.46	FAM120A	Constitutive coactivator of PPAR-gamma-like protein 1	Q6A0A9;Q3V3S0;Q7TMZ0	39
P1322	27.9	28.9	0.216	0.54	1.08	2.11	Pcf11		G3X9Z4;Q69ZY3;B2RX07;F6UFZ5;A5HLW1;A5HLW0;Q8R2P5;Q3TT32;Q3TTQ0;Q99KH9;Q6PCW0;Q8K0S1;Q80V88	245
P1418	30.7	30.1	0.216	0.54	-0.577	-1.49	Sdcbp	Syntenin-1	O08992;Q3UBE4;Q3UB97;Q3U724;Q3U6J5;Q3U902;Q3TET7;H3BLG5;Q3U6Q3;A2AKJ9;A2AKJ5	133
P3150	22.6	23.8	0.216	0.54	1.13	2.2	Cdkn2aip	CDKN2A-interacting protein	Q8BI72;A0A1I7Q4A1	4
P1815	22.9	24.2	0.217	0.54	1.33	2.51	Msh2	DNA mismatch repair protein Msh2	Q80V79;Q3TZI5;P43247;G3UXD8	25
P3520	31	30.2	0.217	0.54	-0.722	-1.65	Bag2	BAG family molecular chaperone regulator 2	Q91YN9;A0A087WNX9	17
P2242	23.9	25.3	0.217	0.54	1.41	2.67	Cog2	Conserved oligomeric Golgi complex subunit 2	Q3TAN4;Q921L5;Q8C205;Q3TZZ9;H3BJK5	34
P1698	25.2	23.4	0.217	0.54	-1.84	-3.58	Tsta3	GDP-L-fucose synthase	Q5HZI6;P23591;A0A2R8VHD0;A0A2R8W6P6;A0A2R8VI39;A0A2R8VKL9;A0A2R8W6N0	42
P3914	27.1	26.5	0.217	0.54	-0.611	-1.53	Drg2	Developmentally-regulated GTP-binding protein 2	Q9QXB9	13
P1653	27.7	26.6	0.217	0.54	-1.08	-2.12	Lgals3	Galectin;Galectin-3	Q3V471;Q8C253;P16110;Q61357	26
P927	23.9	25.3	0.217	0.54	1.39	2.63	Mov10	Putative helicase MOV-10	Q3UD86;Q3TFC0;D3Z3E8;Q69ZE2;E9PW39;D3YVL0;P23249	98
P3587	23.2	24.7	0.218	0.54	1.53	2.88	Lactb2	Beta-lactamase-like protein 2	Q99KR3	4
P313	26.6	27.2	0.218	0.541	0.635	1.55	Cnot1	CCR4-NOT transcription complex subunit 1	B7ZWL1;A0A1D5RMJ8;Q6ZQ08-2;Q6ZQ08;Q6ZQ08-4;B2RXR3;A0A1D5RMD8;A0A1D5RML9;Q8CGI8;Q6ZQ08-3;A0A1D5RMB6;A0A1D5RM04;Q505C5;A0A1D5RM03	278
P2631	27.6	28.2	0.218	0.541	0.564	1.48	Kiaa1033	WASH complex subunit 7	Q3UMB9;A0A1W2P6V9	30
P1903	27.5	26.9	0.218	0.541	-0.586	-1.5	Atp5j2	ATP synthase subunit f, mitochondrial	P56135;F8WHP8	6
P2048	25.2	26.1	0.219	0.541	0.968	1.96	Psmb7	Proteasome subunit beta type;Proteasome subunit beta type-7	Q5D098;P70195	16
P2813	23.2	21.3	0.219	0.541	-1.89	-3.7	Ctc1	CST complex subunit CTC1	Q5SUQ9-2;Q5SUQ9;E0CXE7;Q5SUQ9-3;E0CXT1	17
P1967	31.3	31.7	0.219	0.541	0.437	1.35	Rps7;Gm9493	40S ribosomal protein S7	Q4FZE6;P62082;F6SVV1	47
P2816	22.7	24.1	0.22	0.542	1.38	2.6	Ewsr1		Q5SUT0	11
P2845	23.9	21.8	0.22	0.544	-2.13	-4.38	Irgm1	Immunity-related GTPase family M protein 1	Q60766	15
P402	23.6	20.8	0.221	0.544	-2.76	-6.77	Rin1	Ras and Rab interactor 1	A0A2C9F2A2;Q921Q7;A0A286YDC3;A0A286YCC1	15
P120	22.3	20.1	0.221	0.544	-2.16	-4.47	Eif4e	Eukaryotic translation initiation factor 4E	A0A0G2JGT5;Q3TK95;P63073;A0A0G2JG98;A0A0G2JH04;Q8C470;A0A0G2JFB4	16
P1035	29.5	29.9	0.221	0.544	0.422	1.34	Mroh1		E0CZ22;D3Z624;Q80T84;Q8BZ35;E0CYC5	141
P2840	26.6	25.9	0.221	0.544	-0.699	-1.62	Hnrnpd	Heterogeneous nuclear ribonucleoprotein D0	Q60668-3;Q60668;E9Q5B6;Q3UXC8;F6ZV59;G5E8G0;G3X9W0;Q60668-4;Q60668-2;A0A0G2JFL4;F6SHF3;Q9D3U4	41
P3112	30.1	29.7	0.222	0.545	-0.445	-1.36	Actbl2	Beta-actin-like protein 2	Q8BFZ3	20
P1999	30	30.6	0.222	0.545	0.514	1.43	Rpl23	60S ribosomal protein L23	P62830;A2A6F8	16
P3589	22.1	24.7	0.222	0.545	2.55	5.85	Dnajb11	DnaJ homolog subfamily B member 11	Q99KV1	5
P18	26	26.7	0.223	0.547	0.769	1.7	Trip12	E3 ubiquitin-protein ligase TRIP12	A0A087WNZ7;G5E870;A0A087WRV6;A0A0B4J1N9;A0A087WSG4	65
P3598	26.9	27.5	0.224	0.547	0.57	1.48	Tnpo2	Transportin-2	Q99LG2;Q3U316;E9PV58;Q3U1S0;A0A1B0GT37	117
P940	22	23.7	0.224	0.548	1.71	3.28	Htra2	Serine protease HTRA2, mitochondrial	D3YX28;D3YX27;Q3TXN0;Q80V84;Q3UJR3;Q9JIY5;F6TCV0;F6XUR8;S4R1B3	31
P2881	28.9	29.3	0.225	0.549	0.457	1.37	Pcbp2	Poly(rC)-binding protein 2	Q61990;Q61990-2;A0A2R8VHP9;A0A2R8VI15;Q3V486	53
P3920	28.9	28	0.225	0.55	-0.901	-1.87	Tmem59	Transmembrane protein 59	Q9QY73;D3YVM2;D3Z0H8;D6RI96	25
P547	23.6	21.6	0.226	0.551	-1.99	-3.98	Man1b1	Endoplasmic reticulum mannosyl-oligosaccharide 1,2-alpha-mannosidase;alpha-1,2-Mannosidase	A2AJ15;Q8BTW7;Q923C1;Q8BIL8;A2AJ14	16
P2118	32.2	33.1	0.226	0.551	0.952	1.93	G3bp1	Ras GTPase-activating protein-binding protein 1	P97855;Q571F9;Q3UR88	77
P3726	27.8	27.2	0.226	0.551	-0.612	-1.53	Mms19	MMS19 nucleotide excision repair protein homolog	Q9D071;Q9D071-2;Q9D071-3;F7C9N6;E9PW47;F7A0X7;E9Q5T0;F6RGK4;F6TJQ8	114
P1700	24.2	26	0.226	0.551	1.87	3.64	Bcat1	Branched-chain-amino-acid aminotransferase;Branched-chain-amino-acid aminotransferase, cytosolic	Q3TJN1;Q9CXX6;Q8CBC8;Q3TKJ1;P24288;E9Q4K3;B2KFA8;B2KFA9;A0A0N4SV61	49
P1855	26.3	27.4	0.226	0.551	1.02	2.03	Psma2	Proteasome subunit alpha type;Proteasome subunit alpha type-2	Q3UWT6;P49722;Q9CZ58;Q8BKE0	24
P1926	23.8	24.7	0.227	0.551	0.951	1.93	Tubgcp3	Gamma-tubulin complex component 3	Q3TAJ6;P58854;Q3TN67;E9Q0R3;Q8BKJ3;F6QMZ4	29
P2855	26.3	26.8	0.227	0.551	0.538	1.45	Rbbp4	Histone-binding protein RBBP4	Q60972	11
P1845	20.8	23.4	0.227	0.551	2.6	6.06	Abcd1	ATP-binding cassette sub-family D member 1	P48410;A2ALN0	6
P3899	25.6	26.2	0.227	0.551	0.657	1.58	Nudt5	ADP-sugar pyrophosphatase	Q9JKX6;A2ATT5;A0A0A6YVU1	13
P2799	23.8	25.7	0.227	0.551	1.86	3.63	Heatr5a	HEAT repeat-containing protein 5A	Q5PRF0;Q5PRF0-2	24
P2878	26.2	25.4	0.227	0.551	-0.814	-1.76	Hsph1	Heat shock protein 105 kDa	Q61699-2;Q61699;E9Q0U7;D3Z3I9;A0A0J9YTZ7;D3Z027;Q8C6H1	68
P52	26	24	0.228	0.551	-1.99	-3.97	Tmco1	Transmembrane and coiled-coil domain-containing protein 1	Q3V4A0;A0A0A6YVS2;Q921L3	6
P2871	22	19.8	0.228	0.551	-2.2	-4.59	Ppap2a	Lipid phosphate phosphohydrolase 1	Q80XY1;Q61469;Q61469-2	3
P2444	25	23.4	0.228	0.551	-1.64	-3.11	Aurkaip1	Aurora kinase A-interacting protein	Q8CCC0;Q3TZ21;Q9DCJ7	3
P3013	23.8	22.4	0.229	0.553	-1.41	-2.66	Spcs3		Q6ZWQ7	2
P1612	25.2	24.1	0.229	0.553	-1.17	-2.25	Gstm1	Glutathione S-transferase Mu 1	P10649;A2AE89;F6WHQ7;Q7M0F3;F6Y363;D3YZ29;D3YVP6;A2AE91;E9QAC8;D3YVP5;Q8R5I6;Q6PJ91;P19639;Q80W21	23
P3879	32.3	32.7	0.23	0.554	0.443	1.36	Tmod3	Tropomodulin-3	Q9JHJ0;Q3TFA9;Q8C3Z3;A0A1L1SQ12;A0A1L1SR42;A0A1L1SU70;Q9JKK7-3;Q9JKK7	91
P3986	20.8	23.3	0.23	0.554	2.55	5.88	Rps6ka4	Ribosomal protein S6 kinase alpha-4	Q9Z2B9	5
P2365	19.8	21.8	0.231	0.555	2	3.99	Prune2	Protein prune homolog 2	Q3TMI5;Q8CA96;Q52KR3-5;Q52KR3-6;Q52KR3	5
P2007	28.3	28.8	0.231	0.555	0.446	1.36	Rpl30	60S ribosomal protein L30	Q497D7;Q58DZ3;P62889;A0A2I3BQF4;Q5PR15	31
P3294	25.5	24.4	0.231	0.555	-1.18	-2.27	Parp9	Poly [ADP-ribose] polymerase 9	Q8CAS9-2;Q8CAS9-3;Q8CAS9;H7BWY5	43
P3272	28.7	28.1	0.231	0.556	-0.628	-1.54	Lmf2	Lipase maturation factor 2	Q8C3X8	15
P10	20.8	22.6	0.232	0.556	1.83	3.55	mt-Nd1;ND1;Mtnd1	NADH-ubiquinone oxidoreductase chain 1	Q3TNL9;Q4JFN6;G3EB90;A0A141CM15;A0A075DCA9;P03888;A0A141CM41	13
P1525	30.2	30.6	0.232	0.557	0.376	1.3	rps14;Rps14	40S ribosomal protein S14	O70569;P62264;D3YVF4;D3Z7I1;Q3UJS5	66
P3829	27.7	28.2	0.233	0.557	0.503	1.42	Tmem43	Transmembrane protein 43	Q9DBS1	19
P3273	26	24.9	0.234	0.559	-1.1	-2.14	Kntc1	Kinetochore-associated protein 1	Q8C3Y4;A0A0G2JDV5	14
P2427	24.7	26.1	0.234	0.56	1.37	2.58	Pcolce	Procollagen C-endopeptidase enhancer 1	Q3UIP2;Q3TX39;Q61398;Q3UN82;D3YUE2;D3YZE3;A0A0G2JE29;D3YWH0	84
P2200	21.4	19.4	0.234	0.56	-1.98	-3.95	pol;BC094435;gag-pol		Q7TQ37;Q8C2B1;Q0VGN5;Q1W5W7	4
P3758	27.3	28.1	0.235	0.56	0.804	1.75	Rpl34	60S ribosomal protein L34	Q9D1R9;A0A0G2JEY6;A0A0G2JGY8	15
P202	23.7	24.6	0.235	0.56	0.89	1.85	Ikbkb	Inhibitor of nuclear factor kappa-B kinase subunit beta	Q05DR8;A0A0R4J0T4;Q5D0E0;Q3U141;O88351;F6ULQ4;Q3USX8;Q3V454	16
P2433	24.5	25.3	0.235	0.56	0.834	1.78	Csde1	Cold shock domain-containing protein E1	Q8JZN2;Q3U4S7;Q3TXH7;Q3U1S6;Q80TP8;Q91W50;Q3U672;A0A0G2JF72;Q8R3R1;Q05C63;Q3UJ74;A0A0G2JDJ7;A0A0G2JE62	113
P2531	33.3	33.9	0.235	0.561	0.511	1.42	Sf3b2		Q3UJB0;Q3UAI4;Q3UBH2;Q80W39;Q3UQU5	242
P3954	24.8	23.8	0.236	0.562	-1.05	-2.07	Gpaa1	Glycosylphosphatidylinositol anchor attachment 1 protein	Q9WTK3;E9PW03;E9QA52;F6T7Y8	17
P3117	23.5	21.9	0.236	0.562	-1.58	-2.99	Txnip	Thioredoxin-interacting protein	Q91X82;Q8BG60-2;Q8BG60	9
P2481	22.5	23.8	0.236	0.562	1.26	2.39	Carhsp1	Calcium-regulated heat stable protein 1	Q5M9P7;Q3UD53;Q3U434;Q9CR86	4
P1872	30.9	31.3	0.237	0.563	0.354	1.28	Slc25a5	ADP/ATP translocase 2;ADP/ATP translocase 2, N-terminally processed	Q545A2;P51881;B0LAB5	63
P3857	27.1	26.6	0.238	0.564	-0.533	-1.45	Hsd17b11	Estradiol 17-beta-dehydrogenase 11	Q9EQ06;Q9EQ06-2;A8Y5N4;Q8VCR2-2;Q8VCR2	17
P550	23	24.3	0.238	0.564	1.23	2.34	Map7d1	MAP7 domain-containing protein 1	A2AJI1;A8Y5P4;A2AJI0-2;A2AJI0;F6WF36	19
P2503	23.1	26.4	0.238	0.564	3.24	9.45	Cars	Cysteine--tRNA ligase, cytoplasmic	Q3U716;Q9ER72-2;Q9ER72;Q3UXN3;Q7TNP6;A0A140LII7;A0A140LIB6	28
P741	21.5	20	0.238	0.564	-1.56	-2.96	Gpd1;Gpd1l	Glycerol-3-phosphate dehydrogenase [NAD(+)];Glycerol-3-phosphate dehydrogenase 1-like protein;Glycerol-3-phosphate dehydrogenase [NAD(+)], cytoplasmic	E0CXN5;B2RSR7;Q3ULJ0-2;P13707;Q3ULJ0	5
P2491	22.5	23.9	0.239	0.565	1.38	2.59	Timeless	Protein timeless homolog	Q3U574;Q9R1X4-6;Q9R1X4-2;Q9R1X4;Q9R1X4-3;H7BX89;Q9R1X4-4;Q9R1X4-5;Q812D7	39
P2441	24.9	24.1	0.239	0.565	-0.803	-1.75		Uncharacterized protein C17orf62 homolog	Q3TYS2	1
P1229	20.5	22.4	0.241	0.568	1.87	3.64	Rnf31;mFLJ00217	E3 ubiquitin-protein ligase RNF31	F6XVP7;Q6WIZ9;Q924T7-2;Q924T7;Q6KAP7;A0A2I3BRY4;Q9ER92	16
P127	24.9	23.1	0.243	0.571	-1.82	-3.54	Ckm;Ckmt1;Ckmt2	Creatine kinase M-type;Creatine kinase U-type, mitochondrial;Creatine kinase S-type, mitochondrial	A0A0J9YKD4;Q9D6U7;A2RTA0;Q545N7;P07310;P30275;Q6P8J7	7
P1142	26.8	27.8	0.243	0.571	1.05	2.07	Utrn		E9Q6R7;O08614;A0A1W2P7C0;Q61636;Q3TR59;Q3UYS4;A0A1W2P8G5;Q6P6L2;A0A1W2P8A5;Q810I5;Q9D1Z0;Q8C7R5;A0A1W2P6L4	181
P277	23.4	20.5	0.243	0.571	-2.98	-7.87	Fam50a	Protein FAM50A	Q05AF0;A0A158SIT3;Q9WV03	3
P1250	22.9	21.4	0.243	0.571	-1.56	-2.96	Lmod1	Leiomodin-1	F8VPR1;Q3V0B5;Q8BVA4	12
P1682	21.7	24.7	0.243	0.571	2.99	7.93	Prim1	DNA primase;DNA primase small subunit	Q5FW94;Q3UZF0;P20664;J3QN19	23
P3836	21.1	23.9	0.243	0.571	2.79	6.91	Mfsd1	Major facilitator superfamily domain-containing protein 1	Q9DC37	4
P2063	22.7	24.3	0.244	0.571	1.64	3.13	Rad50	DNA repair protein RAD50	Q5SV02;P70388-2;P70388;P70388-3;Q3V0R5;A8Y5I3;Q3UNL2;E9PUJ2;P70388-4	40
P395	20.3	22.4	0.244	0.571	2.17	4.52	Zcchc6	Terminal uridylyltransferase 7	A0A286YDD7;E9PUA2;Q5BLK4;A0A286YDH2	10
P2588	27	27.5	0.244	0.571	0.47	1.39	Parvb	Beta-parvin	Q3UGT9;Q9ES46	14
P2383	23.9	22.2	0.244	0.571	-1.66	-3.17	Pex16	Peroxisomal membrane protein PEX16	Q3TRJ6;Q91XC9	8
P1543	25.8	25	0.244	0.571	-0.784	-1.72	Hsd17b7	3-keto-steroid reductase	O88736;Q8C5N9	16
P3266	25.5	23.2	0.245	0.571	-2.3	-4.91	Med19	Mediator of RNA polymerase II transcription subunit 19	Q8C1S0	4
P2151	22.5	20.3	0.245	0.571	-2.19	-4.56	Nf1	Neurofibromin	Q04690-2;Q04690;Q3TYD2;Q8CCE8;Q5SYH9;A0A1W2P863;Q04690-4;Q04690-3;Q8BQG3	39
P3650	25.7	24.7	0.245	0.571	-1.01	-2.01	Glrx3	Glutaredoxin-3	Q9CQM9;A0A1B0GS58;A0A1B0GT04;A0A1B0GSD3	30
P1072	25.9	25.3	0.245	0.571	-0.632	-1.55	Gm20431;Ube2v1;Ube2v2	Ubiquitin-conjugating enzyme E2 variant 1;Ubiquitin-conjugating enzyme E2 variant 2	E9PY39;Q569Y6;B7ZBY7;Q9CZY3;Q4VBX4;Q9D2M8;A6X925;B7ZBY6;Q9D2M8-2;Q9CZY3-2;B2KF55	43
P3223	20.6	22.2	0.245	0.571	1.58	2.99	LRWD1;Lrwd1	Leucine-rich repeat and WD repeat-containing protein 1	Q8BUI3;H9KV12	3
P3222	21.5	22.9	0.246	0.571	1.34	2.54	Aifm2	Apoptosis-inducing factor 2	Q8BUE4;Q8BUE4-2	2
P1837	26.7	25.8	0.246	0.571	-0.871	-1.83	Gfpt1	Glutamine--fructose-6-phosphate aminotransferase [isomerizing] 1	P47856-2;P47856;D3YYD9	44
P3466	19.2	22	0.246	0.571	2.81	7.02	Uba5	Ubiquitin-like modifier-activating enzyme 5	Q8VE47	2
P2025	27.9	27.4	0.246	0.571	-0.494	-1.41	Gnas	Guanine nucleotide-binding protein G(s) subunit alpha isoforms short;Guanine nucleotide-binding protein G(s) subunit alpha isoforms XLas	P63094;Q6R0H7;Z4YKV1;P63094-3;P63094-2;Q6R0H7-4;Q3TY78;Q66L47;Q8CGK7;A2A610	106
P2519	29.7	30.2	0.246	0.571	0.495	1.41	Psmc3	26S protease regulatory subunit 6A	Q3U8Y7;Q3TKG4;O88685;Q3THI5;Q3TKC2;B7ZCF1;A2AGN7;Q8BUP7;A0A087WPH7;F6Q2E3	221
P1787	21.2	23.5	0.246	0.571	2.35	5.11	Ptpn12	Tyrosine-protein phosphatase non-receptor type 12	P35831	4
P1059	29	28.5	0.246	0.571	-0.514	-1.43	Nap1l1	Nucleosome assembly protein 1-like 1	Q3TF41;Q8BSH9;E9PW66;P28656;Q9CSP8	70
P970	24	22.3	0.247	0.571	-1.69	-3.22	Git2	ARF GTPase-activating protein GIT2	F6WV69;Q3UGB1;F7BIK4;Q80XR8;J3QK07;D3Z1I2;Q5DU47;E9PVA6;Q9JLQ2;D3Z409	28
P1330	30.2	29.8	0.247	0.571	-0.388	-1.31	Sf3b1	Splicing factor 3B subunit 1	G5E866;Q99NB9;Q3US00;A0JLN0;Q3UIB4;Q8C839;A0A087WNS2;Q3TB51;Q8C2Y9	204
P1211	24.6	23.7	0.247	0.571	-0.916	-1.89	Fhl3	Four and a half LIM domains protein 3	F2Z455;Q9R059;D6RJ68	14
P2728	22.1	23.4	0.247	0.571	1.3	2.47	Snx33	Sorting nexin-33	Q4VAA7	4
P2814	25.6	26.5	0.247	0.571	0.821	1.77	Skp1a;Skp1	S-phase kinase-associated protein 1	Q5SUR3;Q9WTX5;Q3TL58;E9PUV4	15
P1206	31.5	30.7	0.247	0.571	-0.857	-1.81			F1MI18;Q61838	58
P3457	23.7	21.5	0.248	0.571	-2.21	-4.63	Wash1	WAS protein family homolog 1	Q8VDD8	3
P3946	26.9	27.5	0.248	0.571	0.601	1.52	Psmb2	Proteasome subunit beta type-2;Proteasome subunit beta type	Q9R1P3;Q8BJX0	15
P698	22.6	25.1	0.248	0.571	2.55	5.86	Usp24	Ubiquitin carboxyl-terminal hydrolase;Ubiquitin carboxyl-terminal hydrolase 24	E9PV45;B1AY13;B1AY13-2	29
P735	24.3	26	0.248	0.571	1.67	3.17	Trip6	Thyroid receptor-interacting protein 6	Q3TMB5;B2RS30;Q9Z1Y4	21
P3657	21.1	23	0.249	0.572	1.9	3.74	Txndc12	Thioredoxin domain-containing protein 12	Q9CQU0	3
P3892	22.2	20.1	0.249	0.572	-2.05	-4.14	Uchl3	Ubiquitin carboxyl-terminal hydrolase isozyme L3;Ubiquitin carboxyl-terminal hydrolase	Q9JKB1;Q8BWQ9;B2RTM4;A0A2I3BQ39;P58321	8
P3201	22.1	24.1	0.249	0.572	2.03	4.1	Rbfox2;Rbfox1	RNA binding protein fox-1 homolog 2;RNA binding protein fox-1 homolog 1	Q8BP71-5;Q8BP71;A0A2I3BRA9;A0A2R8W6K5;A0A2I3BRU6;A0A2K6EDK7;A0A2R8VI79;A0A2R8VK79;Q8BP71-6;Q9JJ43-5;Q9JJ43-2;Q8BP71-7;Q9JJ43-4;Q8BP71-8;Q8BP71-3;Q9JJ43-6;Q9JJ43;Q9JJ43-3;Q8BP71-2;B7ZC11;A0A2I3BR20;Q8VI61;Q8BIF2-4;Q8BIF2-5;Q8BIF2-2;Q8BIF2	66
P3316	24.5	21.7	0.249	0.572	-2.75	-6.71	Plin1	Perilipin-1	Q8CGN5;Q8CGN5-2;Q8CGN5-3;Q8CGN5-4;A0A0U1RPJ3;A0A0U1RQ08;A0A0U1RNP7;A0A0U1RNY2	57
P1883	28.3	27.6	0.25	0.574	-0.651	-1.57	Mmp14	Matrix metalloproteinase-14	Q3U2T0;P53690;Q6DFU5;A0A286YED2;Q3TQH0;Q6GX96;Q9R0S2;O54732	73
P3639	25.5	26.1	0.25	0.574	0.606	1.52	Pgls	6-phosphogluconolactonase	Q9CQ60;Q8CBG6;D3Z4X1;Q8C6M6;F6X8L5	20
P674	22.4	20.5	0.251	0.574	-1.93	-3.8	Kif3a	Kinesin-like protein;Kinesin-like protein KIF3A	Q3TET1;Q3UI47;B1AQZ2;P28741;Q80UK1;Q3TSP1;Q3TTS7;Q8CGJ1;F6V6Z9;Q8C901;Q3UXW0;E9PX57;P33174	33
P2766	30.9	31.3	0.251	0.574	0.397	1.32	Rpl4	60S ribosomal protein L4	Q564E8;Q9D8E6;Q9CSM5;Q5ZEY2	75
P1841	29.8	29.4	0.251	0.574	-0.43	-1.35	Rpl5	60S ribosomal protein L5	Q58EU6;P47962;Q3U850;Q3TKR5;Q3THE1;D3YYV8	84
P1430	29.6	30	0.251	0.574	0.365	1.29	Phb2	Prohibitin-2	Q3V235;O35129;F6QPR1;Q3V2V2;F6Q8V7	55
P2734	30.4	31	0.252	0.574	0.52	1.43	Rpl17	60S ribosomal protein L17	Q6ZWZ7;Q505B1;Q80V08;Q9CPR4;Q6PHZ1;B2RY53;Q9DAS6	80
P1470	26.2	25.6	0.252	0.574	-0.654	-1.57	Api5	Apoptosis inhibitor 5	Q3UYQ4;O35841	20
P1805	27.9	27	0.252	0.574	-0.814	-1.76	Cap1	Adenylyl cyclase-associated protein;Adenylyl cyclase-associated protein 1	Q3UVJ2;P40124;Q3UNQ0;Q3U0U5;Q3TC53;B1ARS0;D3YTR7;Q8BKZ3;A0A286YCS6;Q9CYT6	97
P278	23.1	20.8	0.252	0.574	-2.31	-4.98	Lage3	EKC/KEOPS complex subunit Lage3	J3JS94;A0A158SIT5;Q9CR70	3
P451	20.6	22.2	0.253	0.574	1.65	3.13	Sec22a	Vesicle-trafficking protein SEC22a	A0A338P6J4;B7ZNW3;B2RSR2;Q8BH47	8
P497	20.6	23	0.253	0.574	2.39	5.23	Ube2c	Ubiquitin-conjugating enzyme E2 C	A2A4Z1;Q3UWQ1;A2A4Z0;Q9D1C1	8
P308	26.1	26.8	0.253	0.574	0.676	1.6	Wwp2	E3 ubiquitin-protein ligase;NEDD4-like E3 ubiquitin-protein ligase WWP2	Q3UJU3;A0A1D5RM92;I3RSH5;Q9DBH0;Q3TXI7;Q9CT73;A0A1D5RLH0	60
P821	19.7	21.7	0.253	0.574	1.95	3.85	Tnks1bp1	182 kDa tankyrase-1-binding protein	Z4YJL4;B9EKJ7;P58871	3
P2726	29.5	30.3	0.253	0.574	0.762	1.7	2700060E02Rik	UPF0568 protein C14orf166 homolog	Q4VA29;Q9CQE8	36
P2351	27.5	26.8	0.254	0.574	-0.674	-1.6	Arpc5	Actin-related protein 2/3 complex subunit 5	Q3TKM9;Q9CPW4;Q3UA72;Q3TK56	19
P1221	23.7	21.6	0.254	0.574	-2.11	-4.33	Ndfip2	NEDD4 family-interacting protein 2	Q3V1V0;F6RT43;Q3KQN1;M0QWK1;Q91ZP6-2;Q91ZP6;Q3UBS1	34
P2490	29.4	29.9	0.254	0.574	0.5	1.41	Rpl10a	Ribosomal protein;60S ribosomal protein L10a	Q5XJF6;Q3U561;P53026;Q99JL6	48
P3850	20	22.3	0.254	0.575	2.31	4.96	Wbp5	WW domain-binding protein 5	Q9DD24	1
P1139	20.2	21.9	0.255	0.576	1.75	3.35	C1s1;C1sa	Complement C1s-A subcomponent;Complement C1s-A subcomponent heavy chain;Complement C1s-A subcomponent light chain	Q3T9K7;Q14DT6;E9Q6C2;Q8CG14	4
P3554	26.7	27.2	0.255	0.576	0.589	1.5	Cers2	Ceramide synthase 2	Q924Z4;D3YTM0;D3Z0Z2;D3Z4M2	22
P1944	27.6	26.9	0.255	0.576	-0.651	-1.57	Rab10	Ras-related protein Rab-10	Q4FJL0;P61027;Q3U621	32
P3563	23.2	21.7	0.256	0.576	-1.54	-2.91	Dhx58	Probable ATP-dependent RNA helicase DHX58	Q99J87;Q3U606	9
P2257	22.2	20.5	0.256	0.576	-1.72	-3.29	Gne	Bifunctional UDP-N-acetylglucosamine 2-epimerase/N-acetylmannosamine kinase;UDP-N-acetylglucosamine 2-epimerase (hydrolyzing);N-acetylmannosamine kinase	Q3TCI8;Q3UW64;Q91WG8;G3UYD5;G3UX23;G3UX49;F7BWW0;F6SHH4;G3UWV5;F6WD11;G3UZ98	19
P2009	29.8	30.2	0.256	0.576	0.383	1.3	Rpl31	60S ribosomal protein L31	Q9CY93;Q5M9K9;P62900;A0A0A6YX26;A0A0A6YXL3;Q58DZ1	51
P1368	25	24.1	0.256	0.576	-0.837	-1.79	Son	Protein SON	H9KV00;H9KV01;H9KV15;Q9QX47-4;Q9QX47-3;Q9QX47;Q9QX47-2;Q8C9T5;Q8BS91;H9KV02;F7CU80;Q80TM4	65
P2247	23.6	21.4	0.256	0.576	-2.21	-4.63	Plekhf1	Pleckstrin homology domain-containing family F member 1	Q3TB82	3
P2903	32.5	31.7	0.257	0.577	-0.808	-1.75	Sqstm1	Sequestosome-1	Q64337;D3YZJ1;F6VD69	56
P1589	26.4	27.1	0.257	0.577	0.719	1.65	Aprt	Adenine phosphoribosyltransferase	P08030;A0A1D5RLR6	8
P3681	20.5	22	0.257	0.577	1.54	2.92	Sf3b2		Q9CS24	16
P3519	23.3	21.1	0.258	0.577	-2.21	-4.62	Tbrg4	Protein TBRG4	Q91YM4-2;Q91YM4;E9PUT1	17
P1422	24.8	23.8	0.258	0.577	-1.01	-2.01	Map2k3	Dual specificity mitogen-activated protein kinase kinase 3	Q5SWN9;Q3UDI2;Q3TX82;O09110-2;O09110;Q3TLX7;Q3TJG7;A0A0R4J1Q6	20
P1092	18.9	21.7	0.258	0.577	2.83	7.11	Ddx60		G3X9F7;E9PZQ1	4
P2307	24.3	22.5	0.258	0.577	-1.82	-3.53	Psmd9	26S proteasome non-ATPase regulatory subunit 9	Q3THC1;Q9CR00;Q3ULI3;Q9CZZ4;A0A0G2JGN6	26
P328	21.3	22.7	0.258	0.577	1.43	2.69	Adpgk	ADP-dependent glucokinase	Q3UDS7;Q3TJ10;A0A1L1SSF2;Q8VDL4-3;Q8VDL4;Q8VDL4-2;Q8CB20	23
P343	22.2	24.1	0.258	0.577	1.82	3.53	Mff	Mitochondrial fission factor	F7CTF8;E0CYI3;E0CYB9;A0A1S6GWF9;A0A1S6GWG0;Q6PCP5-4;Q6PCP5-3;Q6PCP5;F7B1A4;F6VAL0;Q6PCP5-2	30
P1561	29.7	29.1	0.258	0.577	-0.585	-1.5	Itm2b	Integral membrane protein 2B;BRI2, membrane form;BRI2 intracellular domain;BRI2C, soluble form;Bri23 peptide	Q3UCT9;Q3TVJ0;O89051;Q9D1Q3;Q9JME4;A0A2I3BPW7;A0A2I3BQ30	89
P394	25.2	24.2	0.259	0.577	-1	-2	Elp3	Elongator complex protein 3	A0A286YDB8;Q9CZX0;Q9CZX0-2	27
P1126	23.8	21.3	0.26	0.578	-2.57	-5.96	Myo1b	Unconventional myosin-Ib	E9QNH6;E9Q580;P46735-2;Q3TTZ3;D3YV80;Q3TEP4;Q91ZI6	256
P2305	26.8	27.3	0.26	0.578	0.527	1.44	Eif3g	Eukaryotic translation initiation factor 3 subunit G	Q544H0;Q3THA0;Q9Z1D1	39
P1441	28	27.3	0.26	0.578	-0.72	-1.65	Srsf5	Serine/arginine-rich splicing factor 5	Q9D8S5;O35326;Q5U448	26
P192	25.3	26.2	0.26	0.578	0.83	1.78	Vcpip1	Deubiquitinating protein VCIP135	A0A0R4J0M9;Q80T83;Q05DM9;Q8CDG3;Q8CDG3-2;Q3UMT4	101
P2027	24.3	25.1	0.26	0.578	0.785	1.72	Sumo1	Small ubiquitin-related modifier 1	P63166;A0A087WRQ4;Q8BT45	7
P1584	23.1	21.2	0.261	0.578	-1.95	-3.86	Me1	Malic enzyme;NADP-dependent malic enzyme	Q99LF5;Q921S3;P06801;Q3TQP6;Q3TQW1;Q61829	26
P73	26.2	27.1	0.261	0.578	0.846	1.8	Snw1	SNW domain-containing protein 1	A0A0B4J1E2;Q9CSN1;Q3TM37;Q9CV75	44
P2356	22.2	19.8	0.261	0.578	-2.35	-5.09	Uba3	NEDD8-activating enzyme E1 catalytic subunit	Q3TL72;Q8C878-2;Q8C878;Q66JT6	14
P1017	22.2	24.3	0.261	0.578	2.06	4.17	Cnih1	Protein cornichon homolog 1	Q3U420;Q3THS7;D6RGU4;O35372	8
P1629	30.6	30.1	0.261	0.578	-0.435	-1.35	Pfkl	ATP-dependent 6-phosphofructokinase, liver type	P12382;Q8CD98;A0A1W2P7T1;A0A1W2P6Q4	58
P2012	31.2	31.7	0.262	0.578	0.569	1.48	Rpl8	60S ribosomal protein L8	Q3UJS0;P62918;Q3THC7;Q9Z237	61
P2106	21.2	23	0.262	0.578	1.76	3.38	Dok1	Docking protein 1	P97465;Q3UWF9	7
P1052	29.4	29.8	0.263	0.578	0.398	1.32	Eif4g1	Eukaryotic translation initiation factor 4 gamma 1	E9PVC6;E9Q9E1;E9PVC5;Q6NZJ6;Q6NZJ6-2;A0A0J9YUS5;Q6PD42;Q8K0J8;A0A0J9YUC1;E9Q770;A0A0J9YVC1;Q3UZD9;A0PJB5;Q8R2V4;Q3UTK0;Q3UQI5;Q3UYM6;A0A0J9YU44;A0A0J9YUL1;A0A0J9YTV0;D3YWY7;Q6EVH9;D3Z439;Q8BUW8;D3YWM1;A0A338P7C5;D3YWC6	500
P3983	23.5	24.4	0.263	0.578	0.93	1.91	Pex11b	Peroxisomal membrane protein 11B	Q9Z210;E9PXK7;D6RFQ2;D6RFR1	14
P3336	22.5	24.3	0.263	0.578	1.78	3.44	H2-Q4		Q8HWB2;Q31152;Q0WXH7;Q95H92;Q0WXI6;Q3UWA5;K7W4D1;P01900;A0A2Z4SXG9;A0A2Z4T468;A0A2Z4SZE4;A0A2Z4SXT8;A0A2Z4SXN6;A0A2Z4SY86;A0A2Z4T1B9;A0A2Z4T1F2;Q0WXI7;O19476;Q66JR0;E9PX63;Q4KN81;Q2XN57;Q31215;O19441;A7VMS6;E9Q0G4;G3UXE9;P01895-2;P01895;P01898;P14427;A0A2Z4T2W0;A0A2Z4T1X3;A0A2Z4T440;A0A2Z4T2S5;A0A2Z4T1W3;A0A2Z4SZL3;A0A2Z4SZK4;A0A2Z4SZB3;A0A2Z4SYM0;A0A2Z4SYI0;A0A2Z4SY06;A0A2Z4SXX1;A0A2Z4SXW0;A0A2Z…	173
P1512	23.3	21.8	0.263	0.578	-1.48	-2.79	Gtf2h4	General transcription factor IIH subunit 4	Q542U3;O70422;E0CXV5;E0CY64;Q3UEU9;E0CYM3;E0CYK8	19
P1294	24.3	22.4	0.264	0.578	-1.88	-3.69	Pabpn1;Gm20521	Polyadenylate-binding protein 2	G3UY42;Q8CCS6-2;Q8CCS6;D3YUB9;D3Z5F7;D3Z055;G3UWS5;G3UX74;Q5XFR0	44
P1362	25	24	0.264	0.578	-1.01	-2.01	Il6st;il6st	Interleukin-6 receptor subunit beta	Q6PDI9;H6WCS3;Q00560;V9GX00;Q3UQA0;V9GXT4;V9GXA2;V9GX52	35
P3308	29	28.3	0.264	0.578	-0.69	-1.61	Nedd4l	E3 ubiquitin-protein ligase NEDD4-like	Q8CFI0-3;E9PXB7;Q8CFI0;Q3TQK9;Q641N8;Q80U03;A0A286YDR6	178
P3610	28.5	28	0.264	0.578	-0.519	-1.43	Srrt	Serrate RNA effector molecule homolog	Q99MR6-3;Q99MR6-4;Q99MR6-2;Q99MR6;A0A0G2JDF8;A0A0G2JDN3;A0A0G2JG65;A0A0G2JDF1;A0A1Y7VNN4	176
P2020	24.7	23.1	0.265	0.578	-1.61	-3.06	Mpc1	Mitochondrial pyruvate carrier 1	Q3UX28;Q3TCV4;P63030;D3Z786;D3YWY6;D3Z5S0;E9Q0V4;Q9D6B6	26
P187	27.7	27.1	0.265	0.578	-0.582	-1.5	Lrp1	Prolow-density lipoprotein receptor-related protein 1;Low-density lipoprotein receptor-related protein 1 85 kDa subunit;Low-density lipoprotein receptor-related protein 1 515 kDa subunit;Low-density lipoprotein receptor-related protein 1 intracellular domain	A0A0R4J0I9;Q91ZX7;Q3U454;Q3U5J2;Q811K6;Q8C4T5;D3Z5M3	120
P3597	30.3	30.9	0.265	0.578	0.579	1.49	Rtcb	tRNA-splicing ligase RtcB homolog	Q99LF4;Q3TJ01	63
P3198	25.4	26	0.265	0.578	0.61	1.53	Tpm1		Q8BP43	49
P763	22.5	23.9	0.265	0.578	1.34	2.53	Golgb1		E9QAH1;E9PVZ8;B2RWW2;Q571K1;Q6PAK0;B7ZNF9;Q8CGE5;Q80UY9;Q3UYL3	46
P1670	24	22.3	0.265	0.578	-1.7	-3.24	Slc7a2	Cationic amino acid transporter 2	P18581-2;E9QJY0;P18581;Q8R2J2;Q8R2J3	16
P1928	24.6	23.8	0.265	0.578	-0.816	-1.76	Fitm2	Fat storage-inducing transmembrane protein 2	P59266	4
P475	26.9	25.8	0.266	0.578	-1.1	-2.14	Ganab	Neutral alpha-glucosidase AB	A1A4T2;Q8BHN3;Q8BHN3-2;Q3UE86;Q8BHN3-3	106
P1346	30.7	29.6	0.266	0.578	-1.1	-2.15	Hnrnpl		G5E924;Q3UMT7;Q8BI42;G3UY56;Q9CVU5;G3UYY3	91
P3564	27.3	26.6	0.266	0.578	-0.708	-1.63	Ifitm2	Interferon-induced transmembrane protein 2	Q99J93;A0A1B0GT68	7
P1556	22.1	24	0.266	0.578	1.9	3.74	Stx8	Syntaxin-8	O88983	4
P3261	25.5	26.1	0.266	0.578	0.682	1.6	Ncaph	Condensin complex subunit 2	Q8C156;Q6ZQJ9	11
P2129	22	19.9	0.266	0.578	-2.12	-4.36	Stx2	Syntaxin-2	Q3TN38;Q3TJ55;Q80W45;Q00262	4
P3663	25.7	26.4	0.266	0.578	0.628	1.55	Cyb5b	Cytochrome b5 type B	Q9CQX2;Q3TN44;Q3TH64;Q3TLE8	15
P2238	20.9	22.5	0.266	0.578	1.57	2.97	Fig4	Polyphosphoinositide phosphatase	Q3TE15;Q3TA31;Q91WF7;Q3U2A4	7
P3043	28	27.6	0.266	0.578	-0.418	-1.34	ppp2r5d;Ppp2r5d		Q8K5D8;Q91V89;Q7TNL5;Q99PC9;Q921X5	80
P3725	27.1	26.5	0.266	0.578	-0.602	-1.52	Pdhb	Pyruvate dehydrogenase E1 component subunit beta, mitochondrial	Q9D051	10
P2053	23.9	21.7	0.267	0.578	-2.23	-4.7	Nfic	Nuclear factor 1;Nuclear factor 1 C-type	Q3UHA6;P70255-5;P70255-4;P70255-3;P70255;A0A1Y7VK55;P70255-7;P70255-6	21
P355	20.8	22.7	0.267	0.578	1.9	3.73	Ints2	Integrator complex subunit 2	Q148R8;A0A1S6GWJ5;Q80UK8-2;Q80UK8;X1WI16;Q5SXZ7;A0A0A0MQG3	16
P2541	23.1	24.1	0.267	0.578	1.09	2.12	Rsrp1	Arginine/serine-rich protein 1	Q3UC65;Q3UC65-3;Q3UC65-2	10
P3359	19.8	22.3	0.268	0.578	2.52	5.73	Mmgt1	Membrane magnesium transporter 1	Q8K273	2
P2252	22	23.6	0.268	0.578	1.57	2.96	Vps39;mKIAA0770	Vam6/Vps39-like protein	Q3TC98;Q8BUJ2;Q8BY36;Q5KU38;Q3URK7;Q3USV9;Q6ZQ51;Q8R5L3-2;Q8R5L3;Q8C051	67
P1196	22.9	24.7	0.268	0.578	1.86	3.63	Abhd14b	Alpha/beta hydrolase domain-containing protein 14B	E9QN99;A0A087WPF8;A0A087WSR2;Q8VCR7;A0A087WP24;A0A087WRJ2;A0A1L1SUX1;A0A1L1SRH5	34
P2372	22.9	24.2	0.268	0.578	1.27	2.41	Itprip	Inositol 1,4,5-trisphosphate receptor-interacting protein	Q3TNL8-2;Q3TNL8	12
P1317	20	22.4	0.268	0.578	2.38	5.21	Arfgef1	Brefeldin A-inhibited guanine nucleotide-exchange protein 1	G3X9K3;D3YYK9;Q8R3I7	22
P287	21.4	22.8	0.269	0.578	1.41	2.65	Cyth3;Cyth1;Cyth2;CYTOHESIN-1	Cytohesin-2;Cytohesin-1;Cytohesin-3	A0A1Y7VIW9;G5E8Q4;Q922J4;A0A1B0GRX7;Q8K3E8;Q3T9T9;Q99KH2;Q3TXK1;Q3TGW1;Q5HZZ0;Q3TZ02;Q570Y7;Q9ESS4;Q5DTF5;A2A517;P63034-3;Q9QX11-2;Q9QX11;P63034-2;O08967;P63034	21
P1384	20.4	22.4	0.269	0.578	1.94	3.84	Rif1	Telomere-associated protein RIF1	J7I1C3;Q6PR54-2;Q6PR54;Q6PR54-3	8
P1940	26	25.3	0.269	0.578	-0.773	-1.71	Cdc42	Cell division control protein 42 homolog	P60766;Q3UL78;P60766-1;A0A2R8VH29;Q8CEV8;G3UZM2;D3Z3L1;F2Z463;D3YX61	27
P1986	29.5	30	0.269	0.578	0.515	1.43	Psmc6	26S protease regulatory subunit 10B	Q14AQ1;P62334;Q8QZS9	59
P2666	23.3	21.1	0.269	0.578	-2.2	-4.59	Itpripl2	Inositol 1,4,5-trisphosphate receptor-interacting protein-like 2	Q3UV16	6
P1340	22.1	23.7	0.27	0.578	1.53	2.89	Wdr11	WD repeat-containing protein 11	G5E8J3;Q8K1X1;A0A0U1RPD4;A0A0U1RQ40	10
P652	21.4	22.9	0.27	0.578	1.48	2.79	Med24	Mediator of RNA polymerase II transcription subunit 24	A6PW47;Q99K74-2;Q99K74;Q99K74-3	7
P918	24.7	23.2	0.27	0.578	-1.48	-2.78	Ndufb10	NADH dehydrogenase [ubiquinone] 1 beta subcomplex subunit 10	D3YUK4;Q9DCS9	2
P1836	23.4	21.3	0.27	0.578	-2.08	-4.22	Mapk14	Mitogen-activated protein kinase;Mitogen-activated protein kinase 14	Q5U421;P47811-4;P47811-3;P47811;B2KF34;B2KF35;P47811-2	29
P809	28.7	28.3	0.27	0.578	-0.422	-1.34	Nup205		B9EJ54;A0A0J9YUD5;Q6ZQG1;Q6PDG0;Q6P9L5;Q6P9Y6;Q3UFI7;E9Q880;Q9D6C1;Q80VE6;B0LAE1	296
P252	23.7	22	0.27	0.578	-1.69	-3.24	Arl6ip1	ADP-ribosylation factor-like protein 6-interacting protein 1	A0A0U1RPY6;B0LAE4;Q3TQE3;Q8C1Y9;Q80ZW9;Q3TIC7;Q9JKW0;Q3UBA1;Q3THR3	16
P1127	27.6	28.1	0.27	0.578	0.515	1.43	Dctn1	Dynactin subunit 1	Q3T9V8;E9Q586;Q3TB96;Q6NZM3;E9Q3M3;D3YX34;O08788-2;O08788;Q3TRF1;D3Z2M9;D3YYG9	273
P3734	30.3	30.6	0.27	0.578	0.36	1.28	Rars	Arginine--tRNA ligase, cytoplasmic	Q9D0I9;Q3TVC5;Q3UAZ3	96
P3908	23.4	26	0.271	0.579	2.53	5.77	Txnrd1	Thioredoxin reductase 1, cytoplasmic	Q9JMH6-2;Q9JMH6;Q91Y95;Q91Y98;A0A1W2P6U1	24
P604	25.4	26	0.271	0.579	0.621	1.54	Set;BC085271	Protein SET	A2BE93;Q5U445;Q3T9S3;Q9EQU5-2;Q9EQU5;A2BE92	17
P2758	22.8	20.8	0.271	0.579	-2	-3.99	Ndrg3	Protein NDRG3	Q544I1;Q9QYF9;Q8VCV2;Q8CBD0	12
P2264	26.6	27.1	0.272	0.579	0.537	1.45	Slc29a1	Equilibrative nucleoside transporter 1	Q3TCZ2;Q3UJY1;Q9JIM1-2;Q9JIM1;E9PXM6;A8VP81;E9PWY7	35
P3158	28	28.4	0.272	0.579	0.423	1.34	Nup93	Nuclear pore complex protein Nup93	Q8BJ71;Q3TFC8;A0A1D5RLQ0;Q8BJ71-2;A0A1D5RM86	115
P3928	25.3	24.5	0.272	0.579	-0.809	-1.75	Actr10	Actin-related protein 10	Q9QZB7;A0A1Y7VL71	9
P3618	25.2	26	0.273	0.579	0.787	1.73	Hspbp1	Hsp70-binding protein 1	Q99P31;A0A0U1RPF2;A0A0U1RPE7;A0A0U1RQ49;A0A0U1RNL5	26
P2330	26.2	26.9	0.273	0.579	0.659	1.58	Kars	Lysine--tRNA ligase	Q8C292;Q8C1V4;Q3TIV6;Q99MN1	52
P573	23.4	20.6	0.273	0.579	-2.72	-6.57	Cd44	CD44 antigen	Q3UNN2;Q3U8S1;Q3U468;A2APM5;A2APM3;A2APM4;E9QKM8;Q80X37;A2APM1;A2APM2;P15379-2;P15379-3;P15379-6;P15379-11;P15379-5;P15379-10;P15379-9;P15379-4;P15379-8;P15379-7;P15379;Q3TLT9;P15379-12;P15379-13	88
P3595	26.2	25.5	0.273	0.579	-0.718	-1.64	Ndufa10	NADH dehydrogenase [ubiquinone] 1 alpha subcomplex subunit 10, mitochondrial	Q99LC3;A0A087WR38	11
P2620	27.8	28.6	0.273	0.58	0.763	1.7	Arglu1	Arginine and glutamate-rich protein 1	Q3UL36;A0A140LIS5;Q3UL36-2	22
P2686	24.6	22.4	0.273	0.58	-2.23	-4.69	Ppp2r5e	Serine/threonine-protein phosphatase 2A 56 kDa regulatory subunit epsilon isoform	Q3UZJ4;Q61151;A0PJ98;REV__D3Z4M1;Q6PD28	14
P3732	29.4	29.8	0.273	0.58	0.416	1.33	Hnrnpm	Heterogeneous nuclear ribonucleoprotein M	Q9D0E1;Q3THB3;A0A1S6GWJ8;Q9D0E1-2;Q3TL61;B8JK32;Q3TW40;Q570Z0;B8JK33;Q3TQ66;F6W322;F7C9U3;Q3UCL9	324
P2807	25	23.9	0.274	0.581	-1.08	-2.11	Tom1l2	TOM1-like protein 2	Q5SRX1-3;Q5SRX1-4;Q5SRX1-2;Q5SRX1;Q5SXA4;Q5SXA5;Q5SRX1-5	41
P246	24	25	0.274	0.581	0.983	1.98	Bckdk	[3-methyl-2-oxobutanoate dehydrogenase [lipoamide]] kinase, mitochondrial	Q99KP1;A0A0U1RNL7;A0A0U1RPT4;Q3UCB5;Q3UC13;O55028;D3Z7R0;Q8C6H9;A0A0U1RQ50;A0A0U1RQ97	24
P3641	27.5	27	0.275	0.581	-0.512	-1.43	Uqcrq	Cytochrome b-c1 complex subunit 8	Q9CQ69;I7HPX6	9
P660	22	24.4	0.275	0.581	2.39	5.25	Lims1		A8CVP4;A8CVP1;Q4ZJB3	30
P3529	26.8	26	0.275	0.581	-0.78	-1.72	Fads1	Fatty acid desaturase 1	Q920L1	12
P3789	26.2	26.8	0.275	0.581	0.589	1.5	Timm50	Mitochondrial import inner membrane translocase subunit TIM50	Q9D880	10
P1203	25.2	26.1	0.275	0.581	0.912	1.88	Pds5a	Sister chromatid cohesion protein PDS5 homolog A	E9QPI5;Q6A026;Q8VDS0;A0A0J9YV33;Q9D337	45
P269	24.4	22.9	0.276	0.582	-1.56	-2.96	Pi4ka		A0A140T8I9;E9Q3L2;A0A1S6GWJ7;A0A338P7D3;A0A338P6F9	38
P1036	24.5	25.2	0.276	0.582	0.714	1.64	Kif2a	Kinesin-like protein;Kinesin-like protein KIF2A	F8VQ42;E0CZ72;P28740-2;P28740;P28740-1;Q9D481	43
P942	24.5	25.5	0.277	0.583	0.924	1.9	Slc50a1	Sugar transporter SWEET;Sugar transporter SWEET1	D3YXA7;Q9CXK4;D3Z071	7
P2488	22.4	23.4	0.277	0.584	0.997	2	Btbd9	BTB/POZ domain-containing protein 9	Q8C2V5;Q8CDU2;Q3U4Z0;Q8C726	4
P2605	26.2	23.6	0.278	0.584	-2.56	-5.89	Capg	Macrophage-capping protein	Q99LB4;Q3UJ44;Q3TNN6;D3YTL5;P24452;D3YZN3;D3YU77;D3Z014;D3Z4K5	49
P2409	25	24	0.278	0.584	-1	-2	Gga2	ADP-ribosylation factor-binding protein GGA2	Q3UE19;Q3TVV9;Q6P5E6;Q6P5E6-2	26
P1405	30.8	31.5	0.278	0.584	0.667	1.59	Alyref;Alyref2	THO complex subunit 4;Aly/REF export factor 2	O08583;O08583-2;Q9JJW6-2;Q4KL64;G3X9I4;D9J342;Q9JJW6	46
P3906	28.7	27.9	0.279	0.585	-0.807	-1.75	Arpc3	Actin-related protein 2/3 complex subunit 3	Q9JM76;H7BWZ3;A0A0G2JFK7;D3Z2F7;D3Z2F8	38
P3531	26.1	25.3	0.279	0.585	-0.787	-1.73	Acaa1a;Acaa1b	3-ketoacyl-CoA thiolase A, peroxisomal;3-ketoacyl-CoA thiolase B, peroxisomal	Q921H8;H3BKL5;Q3UPU8;H3BJZ9;Q8BLD7;Q3TUU3;Q3UKM0;Q8VCH0;Q8R343;H3BKA1;H3BJC1	68
P3378	22.8	21	0.279	0.585	-1.78	-3.44	Optn	Optineurin	Q8K3K8	4
P3781	27.1	28	0.28	0.585	0.872	1.83	Nop56	Nucleolar protein 56	Q9D6Z1;Q3USZ5;Q3UJZ7;E0CXZ0;F7CHQ7;F6USW7;F7CHP9;A2APD7;F6U250;F6V095	108
P1462	23.8	22.6	0.28	0.586	-1.18	-2.26	Cetn3	Centrin-3	Q9D046;Q545L8;O35648;A0A286YD15;A0A286YDS3;A0A286YDP0;Q9CYN1	10
P627	27.1	28.1	0.281	0.587	0.957	1.94	Pabpc4	Polyadenylate-binding protein	A3KFU5;Q6PHQ9;Q91YZ8;A3KFU8;Q99LF8;Q3UX16;V9GXG3;Q3TSA5;Q3TUS5	139
P1931	29.7	29.1	0.282	0.589	-0.665	-1.59	Arpc4	Actin-related protein 2/3 complex subunit 4	Q9D3C4;Q7TPD9;P59999;Q8BVW6;Q3TX55;E9PWA7	45
P2747	22.2	23.3	0.283	0.59	1.13	2.19	Cln8	Protein CLN8	Q8BNW2;Q542J5;Q9QUK3;D3Z3T9;D3Z2H1;D3Z332	9
P2324	25.7	25	0.283	0.59	-0.714	-1.64	Sec23b	Protein transport protein Sec23B	Q3UKB4;Q3TYS4;Q3TIS3;Q9D662;Q3TAW4;Q8CDS4;A2ANA0;Q3U2Q0;A2AN98;A2AN99;A2AN97	118
P2431	23	20.1	0.283	0.59	-2.9	-7.47	Slc39a1	Zinc transporter ZIP1	Q3TXF0;Q9QZ03	2
P1660	27.8	27.3	0.283	0.59	-0.459	-1.37	Ap2a2	AP-2 complex subunit alpha-2	Q6PEE6;Q3U7X9;Q69ZW4;P17427	96
P268	23.2	21.6	0.284	0.59	-1.66	-3.17	Akap13		E9Q394-2;E9Q394;A0A140LJJ5;Q3UZK5;A0A140LHG3	26
P2719	24.4	25.4	0.284	0.59	0.994	1.99	Rfc2	Replication factor C subunit 2	Q9D0K3;Q4KL82;Q9WUK4;Q99K91	26
P2570	26	24.5	0.284	0.59	-1.46	-2.74	Slc1a5	Amino acid transporter;Neutral amino acid transporter B(0)	Q9ESU7;Q3UFR4;Q5U647;P51912	35
P1718	32.1	32.6	0.284	0.59	0.533	1.45	U2af2	Splicing factor U2AF 65 kDa subunit	Q80XR5;P26369;Q505Q1;Q922I0;Q3KQM4;A0A140LJK3;A0A140LJ08	98
P992	25.5	26.1	0.284	0.59	0.582	1.5	Myo5a		D3Z4J3;D3YZ62;F6TDE5;F6Z2S4;G5E8G6;G3X9Y9;P21271;P21271-3;D6RFU0	333
P1600	30.6	30	0.285	0.59	-0.564	-1.48	Pgk1	Phosphoglycerate kinase 1;Phosphoglycerate kinase	P09411;S4R2M7;P09041	49
P1339	24.4	25.3	0.285	0.59	0.944	1.92	Notch2	Neurogenic locus notch homolog protein 2;Notch 2 extracellular truncation;Notch 2 intracellular domain	Q3U1W7;G5E8J0;O35516-2;O35516;Q6PCM9;Q01705-2;Q01705-4;Q01705-3;Q01705	41
P3560	24.8	25.6	0.286	0.592	0.86	1.82	Mcoln1	Mucolipin-1	Q99J21;Q99J21-2;E0CZ07;A0A140LHW6;A0A140LHY3	12
P2745	29	28.4	0.286	0.592	-0.633	-1.55	Tfrc	Transferrin receptor protein 1	Q542D9;Q62351;Q8C872;Q8JZS3	75
P2010	31.6	32	0.286	0.592	0.346	1.27	Rps3	40S ribosomal protein S3	Q5YLW3;P62908;Q9D0A2;Q9CZP6;Q3UK56;Q3UCL7;D3YV43;A0A140LI77;O89068	184
P3160	25.1	26.3	0.287	0.592	1.23	2.35	Zc2hc1a	Zinc finger C2HC domain-containing protein 1A	Q8BJH1;Q8BJH1-2	17
P25	28.3	28.8	0.287	0.592	0.455	1.37	Bzw1	Basic leucine zipper and W2 domain-containing protein 1	A0A087WQS2;Q9CQC6;A0A087WPF9;Q9CVI6;A0A087WS48	55
P2811	25.5	24.4	0.287	0.592	-1.11	-2.15	Luc7l3	Luc7-like protein 3	Q5SUF2;Q5SUF2-3;Q5SUF2-2;F8WGA8	28
P1593	22.8	20.7	0.287	0.592	-2.11	-4.33	Col3a1	Collagen alpha-1(III) chain	Q8BJU6;Q3TW25;Q8K173;Q8BLW4;Q8BKY2;Q7TT32;Q3UH72;Q3TVI5;Q5DTG2;P08121;A0A087WPJ5	43
P3156	22.8	24	0.287	0.592	1.19	2.28	Cox15	Cytochrome c oxidase assembly protein COX15 homolog	Q8BJ03-2;Q8BJ03	10
P3665	21.9	23.7	0.288	0.592	1.74	3.33	Ormdl2	ORM1-like protein 2	Q9CQZ0;Q9CQZ0-2	5
P1673	23.9	24.8	0.288	0.592	0.89	1.85	Sdc1	Syndecan;Syndecan-1	Q3V1F2;P18828-2;P18828	6
P3437	27.6	28.1	0.288	0.592	0.466	1.38	Actr1b	Beta-centractin	Q8R5C5;E0CZD4;E0CYB4;Q8R1B2	33
P1012	25.4	26.2	0.288	0.592	0.767	1.7	Gls	Glutaminase kidney isoform, mitochondrial	D3Z7P3-2;D3Z7P3;D3Z7P4;F6U529;F6RDM4;F7B327	37
P1066	24.2	22.6	0.289	0.592	-1.6	-3.04	Map4k5	Mitogen-activated protein kinase kinase kinase kinase;Mitogen-activated protein kinase kinase kinase kinase 5	E9PX30;Q8BPM2;Q05BG3;E9Q1T3;Q8BPM2-2;Q8BRE4	28
P3214	29.6	30.2	0.289	0.592	0.574	1.49	Srrm2	Serine/arginine repetitive matrix protein 2	Q8BTI8;Q8BTI8-3;Q8BTI8-2;Q05BN4;Q05CY4;A0A087WPS9;A0A087WR98	143
P181	22.3	23.3	0.289	0.592	1.07	2.1	Ranbp10	Ran-binding protein 10	A9UGK3;A0A0R4J0G4;Q6VN19	15
P3106	24.6	22.9	0.29	0.594	-1.68	-3.21	Pdk1	[Pyruvate dehydrogenase (acetyl-transferring)] kinase isozyme 1, mitochondrial	Q8R2U8;Q8BFP9;Q8BFP4	16
P1827	27.1	26.5	0.29	0.595	-0.609	-1.53	Vps4b	Vacuolar protein sorting-associated protein 4B	Q3TN07;P46467;Q3U8P5;Q8BM73;Q8BPY9	37
P1263	26	25.2	0.291	0.595	-0.746	-1.68	Ddx46	Probable ATP-dependent RNA helicase DDX46	F8WHR6;Q569Z5-2;Q569Z5;Q3UZ56;A0A2R8VHK2	55
P3015	26.5	26	0.292	0.597	-0.518	-1.43	Camk2g	Calcium/calmodulin-dependent protein kinase type II subunit gamma	Q6ZWS7;Q923T9-3;A0A2I3BQP6;Q923T9-2;Q923T9;A0A286YCW8;A0A286YDL6;A0A286YCH4;A0A286YCB8;A0A286YCI7;A0A286YDK9;Q8BW40	80
P3063	24.2	22.5	0.292	0.598	-1.72	-3.29	Nup214	Nuclear pore complex protein Nup214	Q8CHS9;Q80U93	12
P3003	21.3	22.4	0.293	0.598	1.14	2.2	Klhl9;Klhl13	Kelch-like protein 9;Kelch-like protein 13	Q8C7P1;Q6ZPT1;Q9CSA7;Q497T4;Q80TF4-5;Q80TF4-3;Q80TF4-4;Q80TF4-2;Q80TF4	11
P15	23.4	24.5	0.293	0.598	1.1	2.15	Ktn1	Kinectin	A0A087WQF8;A0A087WP48;A0A087WS04;A0A087WS29;A0A087WQG4;A0A087WQD0;A0A087WNW3;A0A087WQI3;A0A087WPW5;A0A087WS23;A0A087WQ25;A0A087WRS1;A0A087WQQ5;A0A087WP85;A0A087WP14;A0A087WPX0;F8VQC7;Q61595-2;Q61595-12;Q61595-16;Q61595-3;Q61595-14;Q61595-6;Q61595-4;Q61595-9;Q61595-8;Q61595-13;Q61595-5;Q61595-15;Q61595-10;Q61595-7;Q61595-11;Q61595;Q6A0E9	350
P684	21.6	23.1	0.293	0.598	1.49	2.8	Mospd2	Motile sperm domain-containing protein 2	B1AU74;Q9CWP6-2;Q9CWP6-3;Q9CWP6;Q3U0U1;Q9CWP6-4	20
P3390	26.5	25.9	0.293	0.598	-0.622	-1.54	Gspt1	Eukaryotic peptide chain release factor GTP-binding subunit ERF3A	Q8R050-2;Q8R050;Q8CCV1;Q8BPH0;Q3UL02;Q149F3;F7CE88;Q3UZ36	70
P774	25.3	24.5	0.294	0.598	-0.792	-1.73	Pik3r4	Phosphoinositide 3-kinase regulatory subunit 4	B2RXR2;Q8VD65;B2RY05;A0A087WP62;A0A087WQR4;A0A0R4J2C7	37
P345	21.4	22.7	0.294	0.598	1.33	2.52	Mrps9	28S ribosomal protein S9, mitochondrial	A0A1S6GWG5;Q9D7N3;Q78IX0;Q9ER89;Q3UMV5;Q5XJX8	13
P2323	24.1	23.2	0.296	0.601	-0.977	-1.97	Ric8a	Synembryn-A	Q3TIR3;A0A1B0GS30;A0A1B0GSI8	9
P2254	29.6	29.1	0.296	0.602	-0.569	-1.48	Arpc1b	Actin-related protein 2/3 complex subunit 1B	Q3TCE7;Q91Z25;Q9WV32;Q3TBA2;Q3U094;F6VVE6;F6THG2;D3Z6S0	95
P3208	20.8	19.1	0.296	0.602	-1.76	-3.39	Nek1	Serine/threonine-protein kinase Nek1	Q8BSB6;Q8CD72;B2RXQ4;B7ZWK0;Q69Z74;B2RXX0;P51954	8
P2847	22.4	20.9	0.297	0.602	-1.52	-2.86	Hells	Lymphocyte-specific helicase	Q60848-2;Q60848	6
P950	23.6	24.5	0.297	0.602	0.886	1.85	Mapre2	Microtubule-associated protein RP/EB family member 2	D3YYK8;E9Q6X0;Q8R001-2;Q8R001;Q3TG90;A0A0J9YVB9;D3Z6G3;Q2UZW7;Q6PER3	23
P3149	25.3	24.6	0.297	0.602	-0.722	-1.65	Armcx3	Armadillo repeat-containing X-linked protein 3	Q8BHS6	5
P1202	29.1	28.6	0.297	0.602	-0.511	-1.42	Pcx;Pc	Pyruvate carboxylase;Pyruvate carboxylase, mitochondrial	G5E8R3;Q3TCQ3;Q3T9S7;E9QPD7;Q05920;Q3UFS6;Q62043;Q8BP54;A0A286YCC5	255
P3147	23	21.5	0.297	0.602	-1.59	-3	Tbc1d10b	TBC1 domain family member 10B	Q8BHL3;A0A0U1RPN1	3
P319	23	25.7	0.298	0.603	2.7	6.51	Ryr1	Ryanodine receptor 1	K3W4M2;A0A1L1SQG7;E9PZQ0	9
P2937	21.6	22.9	0.299	0.606	1.25	2.38	Scaf8	Protein SCAF8	Q6DID3;Q3TBS5;Q99LN2	10
P3240	25.5	26.2	0.3	0.606	0.688	1.61	Hat1	Histone acetyltransferase type B catalytic subunit	Q8BY71;A2ATU9	23
P1938	25	24.2	0.3	0.606	-0.799	-1.74	Nploc4	Nuclear protein localization protein 4 homolog	Q3UE06;Q3UDU9;P60670-2;P60670	32
P3347	27.1	26.3	0.301	0.607	-0.763	-1.7	Sorbs3	Vinexin	Q8K0M3;A0A2I3BS41;Q9R1Z8	46
P418	22.7	21.2	0.301	0.607	-1.52	-2.87	Gnpnat1	Glucosamine 6-phosphate N-acetyltransferase	Q3THZ8;A0A2I3BQY4;Q9JK38;A0A2I3BQ33;A0A2I3BS07;A0A2I3BQS3;A0A2I3BRH6;A0A2I3BRZ8;A0A2I3BQE3	12
P910	24.9	24.1	0.302	0.608	-0.844	-1.8	Sec11a	Signal peptidase complex catalytic subunit SEC11;Signal peptidase complex catalytic subunit SEC11A	D3YWT0;D3Z569;D3YTS1;Q9R0P6;Q6PET3	18
P2222	22.1	20.7	0.303	0.61	-1.42	-2.68	Osbp	Oxysterol-binding protein 1	Q3B7Z2;Q3B7Z2-2	5
P520	29.7	30	0.303	0.61	0.364	1.29	Rpn2	Dolichyl-diphosphooligosaccharide--protein glycosyltransferase subunit 2	Q61833;A2ACG7;Q3U505;Q9DBG6	84
P3130	20.6	21.9	0.303	0.61	1.24	2.37	Tmco3	Transmembrane and coiled-coil domain-containing protein 3	Q8BH01-3;Q8BH01-2;Q8BH01	3
P936	19.8	21.5	0.303	0.61	1.73	3.33	Tnfaip8	Tumor necrosis factor alpha-induced protein 8	D3Z205;D3Z0Q1;J3QM73;D3YWJ5;D3Z325;D3Z312;Q921Z5-2;Q921Z5	8
P2467	24.4	23.6	0.304	0.61	-0.8	-1.74	Prmt3	Protein arginine N-methyltransferase 3	Q3U2K1;Q922H1-2;Q922H1;Q8C1M0	18
P1363	20.8	23.1	0.304	0.61	2.29	4.9	Dlg1	Disks large homolog 1	Q3UP61;H7BWY4;Q811D0-2;Q811D0;Q811D0-3;E9Q9H0;D3Z3B8;S4R2T8;Q571K0;Q3TPP5;F6UDT8;Q8CD64	57
P1724	22.8	21.2	0.304	0.61	-1.63	-3.1	Man2a1	Alpha-mannosidase 2	P27046	2
P2889	22.1	20	0.305	0.611	-2.12	-4.34	Fstl1	Follistatin-related protein 1	Q62356	3
P667	26.2	26.8	0.305	0.611	0.66	1.58	Nme2;Gm20390	Nucleoside diphosphate kinase;Nucleoside diphosphate kinase B	B0LAA8;Q5NC82;E9PZF0;Q01768;Q8R4B4;Q5NC80;Q5NC79	38
P2452	23	24.3	0.305	0.612	1.3	2.46	Pigt	GPI transamidase component PIG-T	Q3U047;Q3U5R2;Q8BXQ2;B7ZC19;F6U4X6	20
P2534	31.7	31.3	0.306	0.612	-0.386	-1.31	Actb		Q3UBQ4	54
P1765	28.6	28.1	0.306	0.612	-0.464	-1.38	Wars	Tryptophan--tRNA ligase, cytoplasmic;T1-TrpRS;T2-TrpRS	Q3U6U7;Q4FJZ4;P32921-2;P32921;Q3UDG2;E0CXX4;E0CXQ4	111
P1879	24.5	22.5	0.306	0.612	-1.98	-3.94	Pkm	Pyruvate kinase PKM	P52480-2	38
P2088	32.2	32.5	0.307	0.612	0.329	1.26	Srsf3;Gm12355	Serine/arginine-rich splicing factor 3	Q3U781;Q9D6W4;P84104-2;P84104;A2A4X6	45
P2030	31.1	31.7	0.307	0.612	0.652	1.57	Actg1	Actin, cytoplasmic 2;Actin, cytoplasmic 2, N-terminally processed	Q4KL81;P63260;Q3TSB7;Q3UD81;G3UYG0;B1ATY1	238
P3723	22	19.8	0.307	0.612	-2.15	-4.45	Emc4	ER membrane protein complex subunit 4	Q9CZX9	3
P3236	25.1	25.9	0.307	0.612	0.779	1.72	Kank2	KN motif and ankyrin repeat domain-containing protein 2	Q8BX02;Q8BX02-2	24
P1985	28.2	27.8	0.308	0.612	-0.397	-1.32	Arf6	ADP-ribosylation factor 6	Q3U0D7;P62331	14
P1971	29.7	30.2	0.308	0.612	0.435	1.35	Psmc5	26S protease regulatory subunit 8	P62196;A0A1S6GWH1;Q99KR1;Q8K1K2	91
P48	24.5	25.3	0.308	0.612	0.774	1.71	Krtcap2	Keratinocyte-associated protein 2	A0A0A0MQN1;Q5RL79	2
P3562	22.1	19.9	0.309	0.613	-2.2	-4.59	Atg5	Autophagy protein 5	Q99J83	2
P2567	31	31.6	0.309	0.613	0.572	1.49	Bag6		Q3UF95;G3UYQ2;G3UZT6;G3V013;Q9CRG8;S4R183;S4R224	136
P1741	29.3	28.9	0.309	0.613	-0.416	-1.33	Atxn10	Ataxin-10	P28658;Q3TKP3;Q3TCF4;Q8BWX1	106
P3719	24.5	26.1	0.309	0.613	1.6	3.03	Eral1;Era	GTPase Era, mitochondrial	Q9CZU4;Q8R4A7;Q9ESC4;Q9ESC5	5
P2754	23	21.4	0.309	0.613	-1.53	-2.89	Arl3	ADP-ribosylation factor-like protein 3	Q543P7;Q9WUL7	8
P3737	22.8	23.8	0.31	0.615	0.927	1.9	Adck1	Uncharacterized aarF domain-containing protein kinase 1	Q9D0L4;Q9D0L4-2	8
P3269	28.4	28.8	0.31	0.615	0.358	1.28	Kiaa0196	WASH complex subunit strumpellin	Q8C2E7;Q8C2E7-2;Q3TQ26	92
P3965	25.8	25.1	0.311	0.615	-0.686	-1.61	Rbmx	RNA-binding motif protein, X chromosome;RNA-binding motif protein, X chromosome, N-terminally processed	Q9WV02;A2AFI3;Q9WV02-2;S4R1F6;A2AFI4;Q9DAE2	71
P609	23.3	25	0.313	0.618	1.7	3.25	Ehmt2	Histone-lysine N-methyltransferase EHMT2	Q3U4G9;A2CG76;Q9Z148;Q9Z148-2;Q9Z148-3;Q8BP38;A2CG77	50
P591	21.9	20.4	0.313	0.619	-1.51	-2.84	Gorasp2	Golgi reassembly-stacking protein 2	Q3V458;A2ATI8;A2ATI6;Q3TG07;A2ATI9;Q3TX06;Q3TIK1;Q99JX3-2;Q99JX3	18
P477	22.5	20.2	0.313	0.619	-2.32	-5.01	Actb		A1E281;F6WX90;Q7M0E4;Q8CF71	25
P2515	26.2	26.8	0.314	0.619	0.581	1.5	Txnl1	Thioredoxin-like protein 1	Q3U8R9;Q8CDN6;Q3UNH3;Q3UBF4	49
P2092	26.6	27.2	0.314	0.619	0.665	1.59	Prkdc	DNA-dependent protein kinase catalytic subunit	P97313	5
P2675	25	25.6	0.314	0.62	0.577	1.49	Tubal3	Tubulin alpha chain-like 3	Q3UX10	4
P1631	27.1	27.6	0.315	0.62	0.464	1.38	Pdcd6	Programmed cell death protein 6	P12815;Q8C5M4;P12815-2;Q3UGE5	36
P3534	22.8	21.6	0.315	0.62	-1.26	-2.4	Ddx27	Probable ATP-dependent RNA helicase DDX27	Q921N6;H3BLJ6;Q921N6-2	9
P1350	28.3	27.9	0.315	0.621	-0.438	-1.35	Arhgef2	Rho guanine nucleotide exchange factor 2	H3BJU7;H3BJX8;H3BJ45;H3BJ40;H3BKH9;Q60875-5;Q60875-4;Q60875;A0A2X0SFE2;Q3TYZ4;Q60875-2;Q60875-3;H3BL15;H3BLF9;H3BJ59;H3BLJ1;H3BIX8;H3BJM4;H3BJ48	303
P180	29.6	30	0.316	0.621	0.381	1.3	Pck2	Phosphoenolpyruvate carboxykinase [GTP], mitochondrial	A0A0R4J0G0;Q8BH04;Q8R3X7;A0A2I3BQL9;Q3TDE6;A0A2I3BS39;Q3UGF0;Q3UQD8;A0A2I3BRX1;A0PJG3;A0A2I3BQC6;A0A2I3BQ75;Q8CI37;Q8BSX3;Q9Z2V4	245
P1662	25.3	26	0.316	0.621	0.654	1.57	Hk1	Hexokinase;Hexokinase-1	Q6GQU1;Q3TJE3;P17710-3;Q3UE51;G3UVV4;Q3UPC4;P17710-4;P17710-2;P17710;Q3TTB4;D3YYR4;D3Z365;Q91W97;B4YB29;D3Z105	182
P2058	22.3	24.1	0.316	0.621	1.79	3.46	Ctps2	CTP synthase 2	P70303-3;P70303-2;P70303	24
P316	20.9	22.1	0.317	0.621	1.26	2.39	Tln2	Talin-2	E9PUM4;B2RY15;A0A1L1SQ51;Q71LX4;Q68FD6;Q3TN69	34
P3568	28.4	29	0.317	0.622	0.558	1.47	Psmd6	26S proteasome non-ATPase regulatory subunit 6	Q99JI4;Q8C1T2;A0A286YDW8	58
P1881	25.3	26	0.318	0.623	0.703	1.63	Tmem165	Transmembrane protein 165	P52875;B2RUD1;D3YV67	8
P3000	21.8	24.5	0.318	0.623	2.62	6.14	Sbf1	Myotubularin-related protein 5	Q6ZPE2;Q6ZPE2-2;D6RG52;F7AWK3	21
P1307	24.3	25.4	0.318	0.623	1.05	2.07	Vps16	Vacuolar protein sorting-associated protein 16 homolog	Q8BWV2;G3X8X7;Q920Q4;Q920Q4-2;Q8C016;A2BI90	63
P2892	24.2	22.8	0.319	0.624	-1.4	-2.64	Ostf1	Osteoclast-stimulating factor 1	Q62422	4
P1803	23.3	21.9	0.319	0.624	-1.39	-2.62	Fyn	Tyrosine-protein kinase Fyn;Non-specific protein-tyrosine kinase	P39688;D3YZ57;P39688-2	13
P629	20.6	22.3	0.319	0.624	1.74	3.34	Kdm1a	Lysine-specific histone demethylase 1A	G8JL40;A3KG93;Q6ZQ88;F6ZC60;F6Z4I3	14
P2320	24.4	25.3	0.32	0.624	0.936	1.91	Cdc16	Cell division cycle protein 16 homolog	Q3TI84;Q8R349;A0A1B0GR68;Q3TZ92;Q99JU8	22
P3300	22.9	21.1	0.32	0.624	-1.77	-3.42	Micu2	Calcium uptake protein 2, mitochondrial	Q8CD10	4
P3910	19.6	21.5	0.32	0.624	1.89	3.71	Rasgrp2	RAS guanyl-releasing protein 2	Q9QUG9-2;Q9QUG9	2
P1285	24.4	23.4	0.32	0.624	-0.917	-1.89	Cog4	Conserved oligomeric Golgi complex subunit 4	G3UWH9;Q8R1U1;Q7TSQ9;G3UX78;G3UZ15;G3UWY4;G3UYW8;G3UWX2	25
P1023	22.5	21.2	0.321	0.625	-1.28	-2.44	Sidt2	SID1 transmembrane family member 2	E0CXC7;Q3U1L8;Q8CIF6;Q8CIF6-2;F6SS13;F6TVH9;F7B6N2;F7DF36	16
P393	24.6	25.4	0.321	0.625	0.855	1.81	Tbc1d5	TBC1 domain family member 5	Q571D8;Q3U325;A0A286YDB3;Q80XQ2;Q3UN43;Q4KMV6;Q8CC81;Q9DAW8	58
P1163	21.4	19.8	0.322	0.626	-1.62	-3.07	Ift122	Intraflagellar transport protein 122 homolog	Q8C5U2;E9Q9G8;Q6NWV3;Q6NWV3-2	8
P1846	27.1	28.3	0.322	0.626	1.12	2.18	Lmna	Prelamin-A/C;Lamin-A/C	P48678;P48678-2;P48678-3;D3YUF7;Q9CTL2;Q8BNX5;Q3V159;A0A0R4J0Q5;P21619-2;P21619	103
P303	22.6	20.7	0.322	0.626	-1.93	-3.8	Trrap	Transformation/transcription domain-associated protein	F7CGG2;E9PZA7;E9QLK7;E9PWT1;A0A1D5RLL4;Q3UH32;Q80YV3;Q3TIP5	52
P3071	26.2	26.7	0.323	0.626	0.482	1.4	Fam98b	Protein FAM98B	Q80VD1	13
P1067	26.7	25.8	0.323	0.626	-0.867	-1.82	Samd9l	Sterile alpha motif domain-containing protein 9-like	E9PX59;Q69Z37;Q6PIQ3;Q8C059;Q8BZG4;Q9WVE2;V9GX63;Q9WVE3	114
P1814	29	28.6	0.323	0.626	-0.454	-1.37	Cct8;Cctq	T-complex protein 1 subunit theta	Q3UL22;Q6A0F1;P42932;Q9WVS5;Q8BVY8;Q3UKQ2;H3BL49;Q9CS06;Q9CRW7;H3BJB6;H3BLL1;H3BKG2;H3BKR8	253
P2448	27.1	27.5	0.323	0.626	0.41	1.33	Snx9	Sorting nexin;Sorting nexin-9	Q3U1P2;Q3TZU7;Q91VH2;Q9CZK0	66
P1251	27.5	28.4	0.324	0.626	0.835	1.78	Farp1	FERM, RhoGEF and pleckstrin domain-containing protein 1	F8VPU2;Q8K2R0;E9Q805;Q3UY58;Q99KU3;Q8R2X2;Q80VF7;Q8BM51	69
P3566	27	27.4	0.324	0.626	0.423	1.34	Stoml2	Stomatin-like protein 2, mitochondrial	Q99JB2;A2AG39;F6WI02;A2AG41	30
P9	27.4	27.8	0.325	0.628	0.4	1.32	mt-Co2;COX2;Mtco2	Cytochrome c oxidase subunit 2	Q7JCZ1;A0A075DC90;P00405	15
P143	25.2	24.4	0.326	0.629	-0.777	-1.71	Antxr1	Anthrax toxin receptor 1	A0A0N4SV16;Q9CZ52-2;Q9CZ52;A0A0N4SUW7	30
P3370	28	27.6	0.326	0.629	-0.382	-1.3	Brox	BRO1 domain-containing protein BROX	Q8K2Q7;A0A0A6YWK4;Q8K2Q7-2;A0A0A6YWP0;A0A0A6YVS9	17
P932	21	23	0.326	0.63	2.01	4.02	Tm9sf1	Transmembrane 9 superfamily member 1	D6RGM8;D3YWH4;D3Z6X7;Q9DBU0;D3YYW1;D3Z279	20
P3165	22.9	24.5	0.327	0.63	1.56	2.95	Eif2a	Eukaryotic translation initiation factor 2A;Eukaryotic translation initiation factor 2A, N-terminally processed	Q8BJW6;Q8BJW6-2;D3YZZ6;D6RFN2;D6RGA6	23
P110	23.1	21.4	0.327	0.63	-1.66	-3.16	Rap1gds1		Q8BKH0;A0A0G2JGC8;E9Q6Q4;Q3TU36;Q3TPS9;E9Q912;Q3TA69;I6L967;Q3TLU4;A0A0G2JF70;Q3TYN8	71
P1148	20.6	22	0.327	0.63	1.4	2.65	Rbms2	RNA-binding motif, single-stranded-interacting protein 2	Q3UGN4;E9Q7G6;Q9WTS9;Q8VC70	8
P370	23.5	21.9	0.328	0.63	-1.59	-3.01	Tmem19	Transmembrane protein 19	A0A1W2P7R5;A0A1W2P7P6;Q91W52;Q91W52-2	4
P3875	26.3	25.8	0.328	0.63	-0.497	-1.41	Rtn3	Reticulon-3	Q9ES97-3;Q9ES97-4;Q9ES97-5;Q9ES97-2;Q9ES97	21
P1494	23.1	19.8	0.328	0.63	-3.26	-9.59	Eif6	Eukaryotic translation initiation factor 6	Q545K4;Q3UA13;Q3U818;O55135;Q9R071;Q3UBJ6;Q3U740;A6PWZ2	33
P2037	34	33.7	0.328	0.63	-0.316	-1.24	Actc1	Actin, alpha cardiac muscle 1	Q9CXK3;Q497E4;P68033;Q61275;Q3UIJ3;Q3TG92;A0A1D5RM20	307
P2229	20.4	22.1	0.329	0.63	1.7	3.26	Glmn	Glomulin	Q3T9A5;Q3TMW7;Q8BZM1	9
P2639	25.2	26.1	0.329	0.63	0.898	1.86	Mlf2	Myeloid leukemia factor 2	Q3URS8;Q3UNV7;Q99KX1;A0A0N4SVX3;A0A0N4SVM2	17
P2645	28.8	29.3	0.33	0.632	0.529	1.44	Sec31a	Protein transport protein Sec31A	Q3UPL0;Q3UPL0-2;S4R2A9;S4R192;S4R256;Q9CVL3;S4R1T5;Q3UPL0-3;Q05DS7;S4R1Y8	138
P590	23.2	21.8	0.331	0.633	-1.44	-2.71	Upf2		A2AT37;F6Q3G7	9
P2239	23.7	24.8	0.331	0.633	1.06	2.09	Fxr2	Fragile X mental retardation syndrome-related protein 2	Q3TA75;Q6P5B5;Q9WVR4	24
P1669	23.4	20.9	0.331	0.633	-2.56	-5.89	Cyr61	Protein CYR61	Q3TX21;P18406	18
P2414	22.9	24	0.331	0.633	1.11	2.16	Skiv2l;SKI		Q8CDP6;Q6NZR5;Q3TW36;O70349;Q8R3X0;Q3TE28;Q8C2W7;G3UYT1	57
P2559	24.3	25	0.332	0.633	0.723	1.65	Afg3l2	AFG3-like protein 2	Q3UDQ7;Q8JZQ2;Q3U7C0;Q8R5F1;Q9D736;S4R1J9;S4R2T7;S4R2F3;Q8C8R3;Q8C8R3-2;Q8C8R3-4	39
P116	25.3	24.6	0.332	0.633	-0.676	-1.6	Nras;Kras;Hras	GTPase NRas;GTPase KRas;GTPase KRas, N-terminally processed;GTPase HRas;GTPase HRas, N-terminally processed	A0A0G2JGP4;Q9D091;Q3UCX0;Q4FJP3;P08556;A0A0G2JE25;Q3TMF4;Q0VDV7;P32883;Q61411;A0A0G2JGM2;Q71SW8;P97870;C0H5X4;Q61411-2;Q9R0B8;B2KGV5;Q9QWR5;Q53WZ3;Q675B0;E9Q8V2;E9PVD5;A0A0N4SVY1	91
P1952	30.4	30.7	0.332	0.633	0.368	1.29	Rpl26	60S ribosomal protein L26	Q4FZH2;P61255;B1ARA3;Q3U7N1;B1ARA5	64
P2243	21.3	23.3	0.332	0.634	2.04	4.12	Ap5b1	AP-5 complex subunit beta-1	Q3TAP4	3
P2437	26.3	25.6	0.333	0.634	-0.669	-1.59	Rab31	Ras-related protein Rab-31	Q3TXV4;Q921E2;Q3TM43;D6RFT6	18
P2419	27.6	28.1	0.333	0.634	0.439	1.36	Dync1li1	Cytoplasmic dynein 1 light intermediate chain 1	Q3TWG5;Q8R1Q8;Q3TVT4;A2VDF8	56
P1681	23.7	22.7	0.333	0.634	-0.978	-1.97	Prkca	Protein kinase C;Protein kinase C alpha type	Q4VA93;P20444;Q9R0Z6;Q2NKI4;Q3UN66;P68404;P68404-2;P63318	18
P2961	27.5	27	0.333	0.634	-0.469	-1.38	Ube4b;mKIAA0684	Ubiquitin conjugation factor E4 B	Q6NWW1;Q9ES00;Q80TU3;G3UZD6;Q3V426;G3UZM6;H7BXC2	117
P1890	29.2	29.5	0.334	0.636	0.346	1.27	Stom	Erythrocyte band 7 integral membrane protein	P54116;Q8BPA1;Q99L68	25
P3936	22.7	23.9	0.335	0.637	1.12	2.18	Angptl2	Angiopoietin-related protein 2	Q9R045;Q9CZZ8;A0A0A6YXQ1;Q640P2-2;Q8R0Z6	11
P2801	25.6	26.1	0.335	0.637	0.528	1.44	Abcf1	ATP-binding cassette sub-family F member 1	Q5RL55;Q6P542;Q3U6P1;Q99K92;A1A4B8;G3V012	37
P3968	23.2	21.9	0.336	0.637	-1.31	-2.47	Phlda3	Pleckstrin homology-like domain family A member 3	Q9WV95	2
P1466	30.2	29.9	0.336	0.638	-0.294	-1.23	Pnn	Pinin	Q3TUQ5;O35691;Q9CV89;A0A1W2P6S1	66
P2765	24.7	23.9	0.337	0.638	-0.831	-1.78	Dgat1	O-acyltransferase;Diacylglycerol O-acyltransferase 1	Q54AA6;Q9Z2A7	14
P3607	25.6	26.1	0.337	0.638	0.497	1.41	Dnaja3	DnaJ homolog subfamily A member 3, mitochondrial	Q99M87;Q99M87-3	19
P1730	31.8	31.5	0.337	0.638	-0.314	-1.24	Rpl3	60S ribosomal protein L3	Q3UB90;Q3UB67;Q3UB15;P27659;Q3U9L3;Q3T9U9;A0A087WQK0;A0A087WNS0;A0A2R8VHN4;Q99N25;Q9CQ09;Q5U470;E9PWZ3	172
P1555	23.1	22	0.337	0.638	-1.12	-2.17	Yme1l1	ATP-dependent zinc metalloprotease YME1L1	O88967;Q8C597	6
P427	26	26.5	0.338	0.639	0.51	1.42	Timm23	Mitochondrial import inner membrane translocase subunit Tim23	A0A2I3BS49;Q9CXU4;Q8JZQ1;Q9WTQ8	14
P3428	22.5	20.6	0.338	0.639	-1.91	-3.76	Hexim1	Protein HEXIM1	Q8R409;Q8VDF7	7
P906	22.7	20.7	0.339	0.639	-2	-3.99	Lsm4	U6 snRNA-associated Sm-like protein LSm4	D3YTP8;Q9D181;Q9CY46;Q9QXA5;A0A1B0GQZ9;A0A1B0GRR9	10
P1742	23.2	24.3	0.339	0.639	1.11	2.15	Bri3	Brain protein I3	Q8C7X8;P28662;E9PUB2;Q8C4X5	6
P3693	26	25.2	0.339	0.639	-0.809	-1.75	Sugt1	Suppressor of G2 allele of SKP1 homolog	Q9CX34;Q9CRG3	11
P3671	22.6	20.9	0.339	0.639	-1.63	-3.09	Vta1	Vacuolar protein sorting-associated protein VTA1 homolog	Q9CR26;F8WJC2;Q3V4B3	4
P444	24.2	25.7	0.34	0.64	1.54	2.91	Kifc2	Kinesin-like protein;Kinesin-like protein KIFC2	A0A2R8W6X1;Q3UNC4;G3X8Q6;O08672	8
P2971	29.9	30.3	0.34	0.64	0.38	1.3	Xpo1	Exportin-1	Q6P5F9;Q921J0;Q8BYY5;F6YA11;A2AKT6	85
P2312	26.9	26.1	0.34	0.64	-0.779	-1.72	Stip1	Stress-induced-phosphoprotein 1	Q3THQ5;Q60864	36
P3275	20.3	21.8	0.341	0.641	1.48	2.8	Tbl3	Transducin beta-like protein 3	Q8C4J7;A0JLN6;Q8CE86	7
P2843	26.9	26.5	0.342	0.641	-0.402	-1.32	Csnk2a1	Casein kinase II subunit alpha	Q61177;Q60737;Q9D0E8;Q8CD20;A2ANR6	39
P3660	22.9	21.1	0.342	0.641	-1.78	-3.43	Ykt6	Synaptobrevin homolog YKT6	Q9CQW1	4
P296	31.8	31.5	0.342	0.641	-0.299	-1.23	Cherp	Calcium homeostasis endoplasmic reticulum protein	A0A1D5RL92;Q8CGZ0;Q9CYM4	73
P2583	24.7	25.5	0.342	0.641	0.805	1.75	Rasa3	Ras GTPase-activating protein 3	Q3UGJ5;Q60790;Q8C6G4	29
P3790	27.7	27.1	0.342	0.641	-0.63	-1.55	Arpc5l	Actin-related protein 2/3 complex subunit 5-like protein	Q9D898	6
P1957	30	29.6	0.343	0.641	-0.332	-1.26	Arf4	ADP-ribosylation factor 4	Q14BR4;P61750;Q9DD04;E9Q798;F6UFB9;D3YV25;E9Q2C2	45
P1147	24.4	25.3	0.343	0.641	0.948	1.93	Numa1		E9Q7G0;A0A1B0GSW3;Q3TH77;A0A1B0GT61;Q91W16;F6ZQA3;Q3UNM2;A0A1B0GSH2;Q99KG8	58
P2494	24.2	23.3	0.343	0.641	-0.848	-1.8	Prkab1	5-AMP-activated protein kinase subunit beta-1	Q542K0;Q3U5I9;Q9R078	6
P3599	20.5	21.7	0.343	0.641	1.24	2.37	Nus1	Dehydrodolichyl diphosphate syntase complex subunit Nus1	Q99LJ8	1
P2817	26.8	26.2	0.343	0.641	-0.56	-1.47	Grb10	Growth factor receptor-bound protein 10	Q5SUW3;Q60760-2;Q60760;Q60760-3;Q5SUW0;Q3TFU9;B1ATS7;B1ATS8	64
P2760	21.5	22.8	0.343	0.641	1.31	2.48	Tsn	Translin	Q545E6;Q62348	6
P1098	25.1	24.4	0.344	0.641	-0.702	-1.63	Add1	Alpha-adducin	E9Q1K3;F8WHZ9;F8WGR0;Q8K232;Q9QYC0-2;Q9QYC0;Q8BJT2	20
P2458	30.4	30	0.344	0.641	-0.457	-1.37	Khsrp	Far upstream element-binding protein 2	Q3U0V1;Q9R1J3	30
P1973	30.3	30.6	0.344	0.641	0.34	1.27	Rps15a	40S ribosomal protein S15a	Q5M9M4;P62245;F8WJ41;D3YVB4;D3Z712	38
P501	27.2	26.5	0.344	0.641	-0.673	-1.59	Arfgef2	Brefeldin A-inhibited guanine nucleotide-exchange protein 2	A2A5R2;Q3U5C3;Q3U2F2;F6YCJ0	64
P2079	29.4	29.1	0.344	0.641	-0.387	-1.31	Cct6a	T-complex protein 1 subunit zeta	Q52KG9;Q3TIX8;Q3TI05;P80317;Q3TW97;Q3TI62;Q8VEI1;Q497N0;Q61390;Q8BVT1;B1AT05	166
P3331	22	19.4	0.345	0.642	-2.54	-5.81	Ints4	Integrator complex subunit 4	Q8CIM8;Q8CIM8-3;Q8CIM8-2	13
P3578	23.5	24.3	0.346	0.643	0.807	1.75	Vwa5a	von Willebrand factor A domain-containing protein 5A	Q99KC8	5
P583	22.7	23.6	0.346	0.643	0.842	1.79	Gpd2	Glycerol-3-phosphate dehydrogenase;Glycerol-3-phosphate dehydrogenase, mitochondrial	A2AQR0;Q64521	8
P469	28	27.6	0.347	0.643	-0.41	-1.33	Eif4g2	Eukaryotic translation initiation factor 4 gamma 2	A0JNY7;G3XA17;Q62448;F7CBP1;Q62448-2;Q3U9U9;Q3URI0;F6UU81;F6TW20;F7DAB1	181
P1047	19.6	21.7	0.347	0.643	2.1	4.28	Btbd2;Btbd1	BTB/POZ domain-containing protein 1	E9PY28;E9PUS2;F6WBW4;Q5XJI1;Q14BP4;Q14BP3;Q7TNF6;Q5M8N6;P58544	11
P3686	24.6	25.4	0.347	0.643	0.823	1.77	Smc1a	Structural maintenance of chromosomes protein 1A	Q9CU62;A0JLM6;Q7TNG4;Q6A0B0	28
P1948	27.1	26.6	0.347	0.643	-0.512	-1.43	Cops2	COP9 signalosome complex subunit 2	P61202;Q3V3N6;P61202-2;Q3UK65;A2AQE4	73
P2294	27.9	28.3	0.348	0.644	0.33	1.26	Farsb	Phenylalanine--tRNA ligase beta subunit	Q3TG12;Q9CZU5;Q9WUA2;Q8C644;Q3TI98;Q3TMX6;Q3UYC2;A0A087WPV4;A0A087WQ15	116
P218	26	26.5	0.348	0.644	0.524	1.44	Erlin1	Erlin-1	A0A0R4J1G5;Q91X78;E9PUH5;E9PZB0	22
P2343	24.7	23.8	0.349	0.644	-0.819	-1.76	Prkci	Protein kinase C;Protein kinase C iota type	Q3UMD5;Q3TJJ5;Q3UGW9;Q5DTK3;Q62074;F6QWV4;D3YXY0	38
P641	25.8	26.3	0.349	0.644	0.465	1.38	Abcc1	Multidrug resistance-associated protein 1	A5D6P3;O35379;Q8C7V6;Q3UDM1;E9Q1I5;Q9JL41;Q8BRD0;D3Z407;D3YYJ6;D3YZY1	68
P2375	21.1	22.8	0.349	0.644	1.79	3.46	Exoc5	Exocyst complex component 5	Q3U8A5;Q3TPX4;E9PZ92;Q3UD13;E0CYX2	17
P1588	30.3	29.9	0.349	0.644	-0.35	-1.27	Hsp90aa1	Heat shock protein HSP 90-alpha	Q80Y52;P07901;Q3TKA2;Q3UIF3;A0PJ91;Q3TJU7;Q3TKB9;Q3TKG0;Q8C5U3;Q8C2A9;B7ZC50;A2A6A2;B7ZC49	403
P2214	22.4	24.2	0.349	0.644	1.77	3.4	Smc3	Structural maintenance of chromosomes protein;Structural maintenance of chromosomes protein 3	Q6P5E5;Q1HL32;Q9CW03;Q6PIE1;Q6PFZ4;Q3UNU2;Q3TPG9;Q3US85;Q3TMK9	64
P1532	25.2	25.7	0.35	0.646	0.513	1.43	Mtx2	Metaxin-2	Q8C454;Q3TI40;O88441;Q2M4G1;Q3TI19	28
P2461	25	24.3	0.351	0.647	-0.671	-1.59	Exoc1	Exocyst complex component 1	Q5PPR2;Q3U1G4;Q6P1Y9;Q8R3S6;G3UVW9	38
P2694	20.9	22.6	0.352	0.648	1.65	3.13	Cnot7	CCR4-NOT transcription complex subunit 7	Q543X5;Q3V231;Q60809;Q3TLK9	11
P3309	22.5	20.4	0.353	0.65	-2.03	-4.1	Polr2b	DNA-directed RNA polymerase II subunit RPB2	Q8CFI7	7
P1083	28.5	28.2	0.353	0.65	-0.337	-1.26	Atl3	Atlastin-3	E9PYT3;Q91YH5;Q91YH5-2	50
P1183	26.7	26.2	0.354	0.65	-0.576	-1.49	Lpgat1	Acyl-CoA:lysophosphatidylglycerol acyltransferase 1	E9QL80;Q6A0A4;Q3UZK0;Q91YX5;Q8R1E1;D3YVK0	65
P2004	24.9	23.2	0.354	0.65	-1.68	-3.21	Gnb1	Guanine nucleotide-binding protein G(I)/G(S)/G(T) subunit beta-1	Q3TQ70;P62874;Q3U1B1;H3BKR2;H3BLF7;Q61621	39
P347	25.4	26.3	0.354	0.65	0.863	1.82	Gabarap;Gabarapl1	Gamma-aminobutyric acid receptor-associated protein;Gamma-aminobutyric acid receptor-associated protein-like 1	A0A1S6GWH0;Q9DCD6;B1AR50;Q8R3R8	14
P2459	23.1	24	0.354	0.65	0.964	1.95	Ankrd13a	Ankyrin repeat domain-containing protein 13A	Q3U0V3;Q80UP5;F7B209;A0JLM7;Q3TS15;Q6PD24	20
P1449	25.7	26.7	0.355	0.65	1.05	2.07	Pld3	Phospholipase D3	O35405;D6RCG9;D3Z179;D3YY25	17
P1583	28.5	27.9	0.355	0.65	-0.662	-1.58	Gpi;Gpi1	Glucose-6-phosphate isomerase	P06745;B7ZWL9;B2RXT5;CON__Q3ZBD7;A0A0U1RP97;A0A0U1RQ72;A0A0U1RQ18	74
P636	27.8	28.6	0.355	0.65	0.86	1.82	Atp6v0c;Gm15487	V-type proton ATPase 16 kDa proteolipid subunit	E9Q9C5;Q8C1D9;A3KML5;Q80YP7;P63082;A4FVC9;D3Z3B2;Q3UK60	13
P432	28.7	28.3	0.355	0.65	-0.354	-1.28	Nup155	Nuclear pore complex protein Nup155	A0A2R8VHH1;Q80X48;Q99P88;Q3UL43;Q6ZQ45;Q8BUA6;Q8BLF5;Q8BKJ0;Q8BLM6;Q3USP6	195
P732	36.5	36.9	0.355	0.65	0.376	1.3	Actb;Actg1	Actin, cytoplasmic 1;Actin, cytoplasmic 1, N-terminally processed	B2RRX1;P60710;Q3U939;Q61276;Q3UAF7;Q3UCF8;Q3UGS0;Q3U5R4;Q3UAA9;Q3TIJ9;Q3UAF6;Q3UA89;E9Q1F2;G3UZ07;E9Q606;Q99NC5;E9Q2D1;F8WGM8	755
P3793	24.2	24.8	0.356	0.65	0.619	1.54	Fam45a	Protein FAM45A	Q9D8N2;Q3TH34;D3YUG1	9
P1143	23.8	22.9	0.356	0.65	-0.89	-1.85	Plod2	Procollagen-lysine,2-oxoglutarate 5-dioxygenase 2	Q3U055;E9Q718;Q9R0B9	15
P2032	26.5	27	0.356	0.65	0.515	1.43	Ube2i	SUMO-conjugating enzyme UBC9	P63280;Q8CFZ0;G3UYP0;G3UZL6	22
P691	22.9	24.4	0.356	0.65	1.45	2.72	Uprt	Uracil phosphoribosyltransferase homolog	B1AVZ0	4
P1597	28.3	27.7	0.357	0.65	-0.549	-1.46	Itgb1	Integrin beta-1	P09055;P09055-2;Q8BUD1	42
P414	22.1	20	0.357	0.65	-2.14	-4.4	Tmem184b	Transmembrane protein 184B	A0A2I3BQI5;Q8BG09	2
P2442	24.3	21.9	0.357	0.65	-2.4	-5.26	Unc5b	Netrin receptor UNC5B	Q3TYW6;Q8K1S3-2;Q8K1S3;Q3UH38;Q3TCV5;Q3UTY3;Q3TPN7;E9PVI4;Q3URW2;Q3UQ08;O08747;O08747-2	84
P3064	24.9	25.6	0.357	0.65	0.691	1.61	Ube3c	Ubiquitin-protein ligase E3C	Q80U95;A0A0G2JDR9	18
P2471	30.9	31.4	0.358	0.652	0.41	1.33	Rbm39	RNA-binding protein 39	Q3U313;Q8VH51-2;Q8VH51;Q3UXT6;E9Q8F0;Q0VGU9;Q8VH51-3;F7AA45;B7ZD61;B7ZD63;Q3UZ51;Q3TJP1;B7ZD64;E9PZF9;E9Q999;D6RCZ8;D6RJ85	225
P1913	21.8	23.4	0.358	0.652	1.61	3.06	Ncstn	Nicastrin	Q3TDE4;Q3TD54;Q3T9E5;Q6ZQF2;P57716;Q3TV74	22
P1932	22.7	23.6	0.359	0.652	0.913	1.88	Sec61g	Protein transport protein Sec61 subunit gamma	Q5SWJ8;P60060;G3UWH0	5
P11	22.3	21.1	0.359	0.652	-1.21	-2.31	mt-Co3;COX3;COXIII	Cytochrome c oxidase subunit 3	Q7JCX7;Q7JCA9;G3EBA9;A3R3W7;A0A141CM47;A0A075DCG2;P00416	7
P3444	22.1	20.6	0.359	0.652	-1.59	-3.02	Desi1	Desumoylating isopeptidase 1	Q8VC21;Q9CQT7	2
P2714	21.9	19.9	0.359	0.652	-1.98	-3.94	Usp18	Ubiquitin carboxyl-terminal hydrolase;Ubl carboxyl-terminal hydrolase 18	Q4FK24;Q9WTV6;Q3UE35;Q3UAR6;B2RRS6	27
P3782	22.6	24.1	0.361	0.653	1.54	2.9	Gpx8	Probable glutathione peroxidase 8	Q9D7B7	2
P2748	24.1	22.7	0.361	0.653	-1.46	-2.74	Lgals8	Galectin;Galectin-8	Q542M5;Q9JL15;A8DIL0;Q3U2W5;Q8C6H0	44
P2015	34.3	34.6	0.361	0.653	0.324	1.25	Rps27a	Ubiquitin-40S ribosomal protein S27a;Ubiquitin;40S ribosomal protein S27a	Q642L7;P62983;Q3TWD1	48
P2075	28.3	27.8	0.361	0.653	-0.472	-1.39	Cct7	T-complex protein 1 subunit eta	Q3TIJ7;Q3TET0;P80313;Q8C5Q5;Q3TJN2;Q3THH8;Q3UDB1;Q3UIJ0;A0A0N4SV00;A0A0N4SUI8;A0A0N4SV22	191
P3009	26.2	25.7	0.361	0.653	-0.507	-1.42	mKIAA0617;Cul3	Cullin-3	Q6ZQ84;Q9JLV5;E9Q4T8;F6ZZK0;F6R0N8;F6UY44	58
P2340	25	24.2	0.361	0.653	-0.746	-1.68	Ola1	Obg-like ATPase 1	Q3TJF2;Q9CZ30;Q3TW21;B1AYJ9;Q9CZ30-2;Q8CAV3;Q99K73	35
P2122	21.3	22.4	0.361	0.653	1.13	2.19	Figf	Vascular endothelial growth factor D	P97946	1
P2268	24.9	25.5	0.362	0.653	0.621	1.54	Gbas	Protein NipSnap homolog 2	Q7TMG8;Q3TD78;O55126;A0A0G2JEV1	21
P1628	29.5	29.2	0.363	0.654	-0.324	-1.25	Tcp1	T-complex protein 1 subunit alpha	P11983;P11983-2;W0TYI4;Q6LBL9;Q62289;F2Z483;Q62291;Q9QZ34;Q9QZ36;Q9QZ35;Q62290;Q9QZ33	117
P2391	25.5	24.4	0.363	0.654	-1.14	-2.21	Tomm70a	Mitochondrial import receptor subunit TOM70	Q3TSX8;Q80TT4;Q9CZW5	39
P332	22.9	23.7	0.364	0.654	0.81	1.75	Clasp2	CLIP-associating protein 2	Q8BSE7;A0A1L1ST22;Q8BRT1-5	9
P760	21.8	23.4	0.364	0.654	1.59	3.01	9630033F20Rik;Tigar	Fructose-2,6-bisphosphatase TIGAR	B2RWB7;Q8BZA9;A0A0J9YV11	9
P59	27.2	27.5	0.364	0.654	0.345	1.27	Cnih4	Protein cornichon homolog 4	A0A0A6YW87;Q9CX13	2
P1150	22.4	23.8	0.364	0.654	1.38	2.6	Mllt4	Afadin	E9Q852;E9Q9C3;Q9QZQ1-2;Q9QZQ1;E9PYX7;Q3TLN8;D3Z7L2;D3YUD2;F7C3I9	51
P965	26.3	25.8	0.364	0.654	-0.484	-1.4	Cops6	COP9 signalosome complex subunit 6	D3Z0F5;Q3UIT2;O88545;F6QK86	27
P117	24.8	23.4	0.364	0.654	-1.34	-2.53	Nub1	NEDD8 ultimate buster 1	Q3UYM1;A0A0G2JGQ4;P54729;A0PJ90;A0JLP6	36
P1420	27	27.5	0.365	0.654	0.519	1.43	Psmb1	Proteasome subunit beta type;Proteasome subunit beta type-1	Q6RI64;O09061;A0A338P7C0;A0A338P7F1	32
P3282	27.9	27.3	0.365	0.654	-0.597	-1.51	Srsf2	Serine/arginine-rich splicing factor 2	Q8C671;Q62093;Q06477	13
P2746	29.5	29.8	0.365	0.654	0.282	1.22	Clic1	Chloride intracellular channel protein;Chloride intracellular channel protein 1	Q542F1;Q9Z1Q5;Q3TIP8	47
P2593	20	21.5	0.365	0.654	1.5	2.83	Aak1	AP2-associated protein kinase 1	Q3UHJ0-2;Q3UHJ0	6
P2052	24.4	22.2	0.365	0.654	-2.21	-4.63	Ebp	3-beta-hydroxysteroid-Delta(8),Delta(7)-isomerase	P70245	1
P675	24.6	25.5	0.365	0.654	0.851	1.8	Macf1	Microtubule-actin cross-linking factor 1	E9QA63;B1ARU4;E9PVY8;Q9QXZ0;A0A0A0MQA6;F7ACR9;E9QNP1;Q9QXZ0-3;Q9QXZ0-2;Q9QXZ0-4;F6Q750;B1ARU1;Q80TZ5;F6RCJ3;Q4QQN2;Q80ZZ3;F6YKN8;Q8C8N4;Q3UPG9;F6XCT0;F6SHS0;F6RL59;Q9CYG3;Q5DTZ2;S4R2C6;S4R2A8;A0A0A0MQH5;Q3TRV6	221
P1945	22.6	21.4	0.365	0.654	-1.14	-2.21	Ube2k	Ubiquitin-conjugating enzyme E2 K	Q3TL77;Q6ZWQ6;P61087;F8WIC2;A0A0J9YUR9;Q3V3R8;A0A0J9YUI1;A0A0J9YU07;D3Z4U3	12
P1963	28.8	28.5	0.366	0.655	-0.324	-1.25	Wdr5	WD repeat-containing protein 5	P61965;Q3UNQ3;F6Q3W0	35
P3948	25	25.8	0.367	0.657	0.727	1.66	Sae1	SUMO-activating enzyme subunit 1;SUMO-activating enzyme subunit 1, N-terminally processed	Q9R1T2;Q9R1T2-2	19
P2652	23.6	24.5	0.368	0.657	0.869	1.83	Gemin4		Q8K1K1;Q6P6L6;Q3URX8	21
P2575	23.2	24.4	0.368	0.657	1.22	2.33	Nfkb2	Nuclear factor NF-kappa-B p100 subunit;Nuclear factor NF-kappa-B p52 subunit	Q3UV15;Q3ULT8;Q3UG25;Q9WTK5;Q3U5V4;Q4U105;Q4U108	31
P3761	25.4	24.8	0.369	0.658	-0.608	-1.52	Dlst	Dihydrolipoyllysine-residue succinyltransferase component of 2-oxoglutarate dehydrogenase complex, mitochondrial	Q9D2G2-2;Q9D2G2	12
P2973	24.8	25.3	0.369	0.658	0.573	1.49	Kif11	Kinesin-like protein KIF11	Q6P9P6;Q8BQH0	15
P2870	21.8	20.8	0.369	0.658	-1.07	-2.1	Traf4	TNF receptor-associated factor 4	Q61382	1
P1487	26	25.5	0.369	0.658	-0.5	-1.41	Prkag1	5-AMP-activated protein kinase subunit gamma-1	Q3TWR3;O54950;Q2VPC9;A0A2R8VHU2;A0A2R8W6Y3	44
P2143	21.6	23.1	0.369	0.658	1.51	2.85	Zfp41	Zinc finger protein 41	Q02526;E0CX66	4
P995	20.8	22.3	0.37	0.658	1.5	2.84	Dpf2	Zinc finger protein ubi-d4	Q3UKV4;D3Z5N6;Q61103;F8WIP7	11
P3682	26.6	27.2	0.37	0.658	0.583	1.5	Dis3	Exosome complex exonuclease RRP44	Q9CSH3;A0A2I3BR78;Q8R2P7;A0A2I3BR88	46
P514	25.8	25.3	0.371	0.658	-0.552	-1.47	Sec24a	Protein transport protein Sec24A	A2AA71;Q3U2P1;A4FUV5;A2AA72;Q3U2P1-2;Q8BJ88	36
P917	20.9	22.1	0.371	0.658	1.25	2.38	Lypla1	Acyl-protein thioesterase 1	D3YUG4;D3Z111;J3QP56;Q4FK51;P97823-2;P97823	6
P3183	21.9	20.3	0.371	0.658	-1.67	-3.18	Lhfp	Lipoma HMGIC fusion partner	Q8BM86	3
P3971	24.5	22.9	0.371	0.658	-1.61	-3.06	Agtrap	Type-1 angiotensin II receptor-associated protein	Q9WVK0	1
P210	20.9	22.1	0.372	0.659	1.19	2.28	Srpk2	SRSF protein kinase 2;SRSF protein kinase 2 N-terminal;SRSF protein kinase 2 C-terminal	A0A0R4J124;O54781;Q8C9R8;Q8CBI1;Q3UF35;A0A0G2JEI1;A0A0G2JDT6;A0A0G2JDY2;Q3TEK9;Q3TTG2	21
P909	26.3	25.8	0.372	0.66	-0.491	-1.41	Spns1	Protein spinster homolog 1	D3YTR6;Q8R0G7;D3YWA9;D3YWU4;A0A0U1RPY3;D6REG2;A0A0U1RNZ2	30
P3054	25.5	26.2	0.373	0.66	0.701	1.63	Ikbkap	Elongator complex protein 1	Q7TT37	16
P2240	23.6	24.4	0.374	0.662	0.749	1.68	Pigu	Phosphatidylinositol glycan anchor biosynthesis class U protein	Q3TRB7;Q3TAA8;Q8K358	6
P1962	26.6	25.9	0.375	0.663	-0.623	-1.54	Dcaf7	DDB1- and CUL4-associated factor 7	Q80ZU1;Q3U3H9;P61963	27
P2679	23.6	22.2	0.375	0.663	-1.45	-2.73	Camk1;Camk1d	Calcium/calmodulin-dependent protein kinase type 1;Calcium/calmodulin-dependent protein kinase type 1D	Q8BJA6;Q3UY68;Q91YS8;D3Z368;Q3TDM2;Q3UH04;B1AW58;Q8BW96-2;Q8BW96-3;Q8BW96;Q3TDH8	28
P2543	23.6	24.6	0.375	0.663	1.01	2.01	Eif1a;Eif1ax;Gm8300;Gm2016;Gm2056;Gm6803;Gm2035;Gm5039	Eukaryotic translation initiation factor 1A, X-chromosomal;Eukaryotic translation initiation factor 1A	Q4FJR7;Q3UC76;Q8BMJ3;Q60872;Q3UTA4;Q3TQZ4;J3QQ02;J3QPI8;J3QP87;J3QNT6;A0A1Y7VNG9;A0A1Y7VLT7;A0A1Y7VK80;A0A1Y7VJE9;Q3UJQ5;Q8BX20;Q3UT53;J3QMW5	36
P1562	23.9	24.6	0.376	0.663	0.755	1.69	Actb		O89054	16
P3295	23.4	21.7	0.376	0.663	-1.72	-3.29	Tceb3	Transcription elongation factor B polypeptide 3	Q8CB77	13
P2984	22.1	23.4	0.377	0.663	1.36	2.56	Snrnp40	U5 small nuclear ribonucleoprotein 40 kDa protein	Q6PE01;Q3UFK4	3
P3320	24.1	23.1	0.377	0.663	-0.997	-2	Vps37a	Vacuolar protein sorting-associated protein 37A	Q8CHS8-3;Q8CHS8;Q3UV99;Q8CHS8-2	14
P1505	27	26.6	0.377	0.663	-0.423	-1.34	Dpm1	Dolichol-phosphate mannosyltransferase subunit 1	O70152;A2BDX2;F8WII3	26
P3055	28.9	29.4	0.377	0.663	0.42	1.34	Prpf38b	Pre-mRNA-splicing factor 38B	Q80SY5;A0A0G2JEW4;A0A0G2JGW4;Q8CI29	38
P829	22	21	0.377	0.663	-0.989	-1.98	Herc2	E3 ubiquitin-protein ligase HERC2	C6EQH2;Q4U2R1-2;Q4U2R1	3
P2925	23.3	21.8	0.377	0.663	-1.53	-2.89	Armcx2	Armadillo repeat-containing X-linked protein 2	Q8BTE9;Q8BTE8;Q8BJ82;Q8BJ81;Q6A058;Q91VZ8;Q9CS81	35
P3244	22.8	21.4	0.377	0.663	-1.45	-2.73	Ttc39b	Tetratricopeptide repeat protein 39B	Q8BYY4-2;Q8BYY4;E0CX38	9
P3500	24.5	25.4	0.377	0.663	0.902	1.87	Tdrd3	Tudor domain-containing protein 3	Q91W18-2;Q91W18-3;Q91W18;F6ZI20	29
P145	21.3	22.7	0.378	0.663	1.39	2.62	Fam21	WASH complex subunit FAM21	A0A0N4SV74;Q6PGL7-2;Q6PGL7;Q9CT54;A0A0N4SUJ0;Q8BRP9	17
P3108	28.7	29	0.378	0.663	0.297	1.23	Lpp	Lipoma-preferred partner homolog	Q8BFW7;Q8BFW7-4;Q8BFW7-5;Q8BFW7-3;Q8BFW7-2	65
P135	25.1	26.7	0.378	0.663	1.57	2.96			A0A0J9YUQ8;A0A0J9YUJ8	40
P1334	25.5	26.1	0.378	0.663	0.601	1.52	Tmtc3	Transmembrane and TPR repeat-containing protein 3	G5E8C4;Q8BRH0;A0A0R4J173;Q8BRH0-2;D3Z2Z3	39
P2446	25.5	24.8	0.378	0.663	-0.684	-1.61	Mta2	Metastasis-associated protein MTA2	Q3TZP3;Q9R190;Q3UDZ8	32
P1859	23.9	22.5	0.38	0.664	-1.49	-2.8	Ahcy	Adenosylhomocysteinase	Q3U5U5;Q3U4D1;Q3TF14;P50247;Q5M9P0;Q8BPI7;A2ALT5	46
P727	26.5	26	0.38	0.664	-0.491	-1.41	Tnfaip2	Tumor necrosis factor alpha-induced protein 2	B2RQW1;Q3U4L9;D3Z4L9;Q61333;G3XA62;G3UWJ7;G3UXC6	43
P3844	27.9	27.5	0.38	0.664	-0.374	-1.3	Paics	Multifunctional protein ADE2;Phosphoribosylaminoimidazole-succinocarboxamide synthase;Phosphoribosylaminoimidazole carboxylase	Q9DCL9;D3Z6P1;D6RCU8	32
P1087	22.4	23.3	0.38	0.664	0.938	1.92	Micall2	MICAL-like protein 2	E9PZD2;Q5DU62;Q3TN34;Q80UK4	27
P557	29.5	29.1	0.38	0.664	-0.395	-1.32	Hnrnpa3	Heterogeneous nuclear ribonucleoprotein A3	Q6P6I7;A2AL12;Q5FB19;Q3UZG3;Q8BG05;Q5U3M2;Q58E39;A2AL13;V9GX38	141
P467	26	26.4	0.38	0.664	0.423	1.34	Pcid2	PCI domain-containing protein 2	A0JLQ7;Q8BFV2;Q8BNM3;E9Q1H5;E9Q5V9	36
P2274	23.7	24.7	0.381	0.665	0.949	1.93	Rpa2	Replication protein A 32 kDa subunit	Q3TE40;Q62193;Q99KL9;F6V8R7	12
P718	21.7	19.8	0.381	0.665	-1.94	-3.82	Dip2c		Q69ZV2;B7ZMZ7;B2RQ71;E9PWR4;Q8CBE5;A0A1Y7VMZ0;Q5EBR0;Q6NY04;Q6PGL8	26
P1481	26.7	27.1	0.381	0.665	0.432	1.35	Ap3d1	AP-3 complex subunit delta-1	O54774;Q3U237;Q3UR54;Q8CGH7;Q05CQ3;A0A1W2P6Q6;Q3U1P6	87
P2255	25.9	26.6	0.382	0.665	0.727	1.66	Cul4a	Cullin-4A	Q3TCH7;Q8R1T2;Q3UD60;E9PXT5;Q3TLY0;Q9CTG1;Q9CW15;F6UV36	74
P978	24.7	24	0.382	0.665	-0.702	-1.63	Tmx2	Thioredoxin-related transmembrane protein 2	D3Z2J6;Q9D710;D3YYX0	5
P1081	29.9	30.2	0.382	0.665	0.34	1.27	Gm10036;Rpl11	60S ribosomal protein L11	E9PYL9;Q9CXW4;Q8VC94;A2BH06;E9PZB3	50
P201	23	21.4	0.383	0.665	-1.62	-3.07	Magi1	Membrane-associated guanylate kinase, WW and PDZ domain-containing protein 1	Q4VBG2;A0A0R4J0S6;Q6RHR9-2;Q8CCP7;A0A0N4SWH0;Q5DTM1;Q3TQ86;Q4H4B5;E9PZ12;B9EKC0;A0A0N4SUZ0;Q4H4B4;Q6RHR9-3;Q6RHR9	31
P1348	22.2	20.8	0.383	0.665	-1.37	-2.59	Frmd4a;Frmd4b	FERM domain-containing protein 4A;FERM domain-containing protein 4B	H3BL79;H3BIZ7;Q8BIE6;Q8BIE6-2;A0A0N4SVT9;H3BKK8;F7CDA2;H3BJN6;H3BK97;Q3TB04;Q6ZQ04;Q920B0-2;Q920B0	17
P1577	24.4	23.4	0.383	0.665	-0.993	-1.99	Araf	Serine/threonine-protein kinase A-Raf	P04627;B1AUP0;Q3UXR0;Q3TQI2;E9Q0P8;A0A0N4SWH5;Q99N73;Q8CAD1;B1AUN8	23
P1394	28.4	27.5	0.383	0.665	-0.829	-1.78	Gvin1	Interferon-induced very large GTPase 1	L7N451;Q80SU7;H3BL64;Q9D303;Q3TA32;Q8BNW0	143
P229	23.5	24.3	0.384	0.666	0.804	1.75	Cdc23	Cell division cycle protein 23 homolog	G3X8W7;A0A0R4J1W7;Q8BGZ4;Q3TEF0;Q8BGZ4-2;Q8BXQ5	29
P2147	31.1	30.8	0.384	0.666	-0.308	-1.24	Atp5a1	ATP synthase subunit alpha, mitochondrial;ATP synthase subunit alpha	Q03265;D3Z6F5;Q3U452;D6RJ16	56
P2406	27.1	27.6	0.384	0.666	0.578	1.49	Ssr4	Translocon-associated protein subunit delta	Q3TVJ8;Q9D8L3;Q62186;Q9D6F7;Q9DC94	23
P3025	25.9	26.4	0.384	0.666	0.511	1.42	Ostc	Oligosaccharyltransferase complex subunit OSTC	Q78XF5	2
P1159	29.4	29	0.385	0.666	-0.357	-1.28	Ctnnd1	Catenin delta-1	G3X9V2;E9Q8Z6;E9Q8Z8;P30999;E9Q8Z4;E9Q8Z9;D3Z2H2;E9Q901;E9Q904;E9Q986;D3Z7H6;E9Q907;E9Q905;D3Z2H7	519
P428	21	19.3	0.385	0.666	-1.66	-3.16	Nudcd1	NudC domain-containing protein 1	Q8BJK0;A0A2K6EDK3;Q6PIP5	3
P5	25.5	24.7	0.385	0.666	-0.77	-1.71	Vps52	Vacuolar protein sorting-associated protein 52 homolog	Q3V3A4;A0A068BGT0;Q8C754;G3UY33;Q8C754-2	47
P234	24.9	24.2	0.386	0.666	-0.7	-1.62	Xpo4	Exportin-4	A0A0R4J254;Q9ESJ0;Q8C976	18
P708	22.4	20.8	0.386	0.666	-1.62	-3.08	Klhl42	Kelch-like protein 42	B2KFS7;Q8BFQ9	4
P2560	21	22.5	0.387	0.667	1.55	2.93	Yipf3	Protein YIPF3;Protein YIPF3, N-terminally processed;Protein YIPF	Q3UDR8;F6YIY0;Q497F8	7
P1736	22	20.3	0.387	0.667	-1.66	-3.16	aco1;Aco1	Aconitate hydratase;Cytoplasmic aconitate hydratase	Q8VDC3;P28271	6
P653	23.5	22.2	0.387	0.667	-1.33	-2.52	P3h1;Lepre1	Prolyl 3-hydroxylase 1	A6PW84;Q3V1T4;A2A7Q5;Q3V1T4-3;Q3V1T4-2;F2Z499	38
P3746	20.8	23	0.387	0.667	2.18	4.52	Tmed10	Transmembrane emp24 domain-containing protein 10	Q9D1D4;A0A1Y7VM54;Q9D1D4-2	6
P1637	22.8	21.6	0.388	0.667	-1.24	-2.36	Slc4a2	Anion exchange protein 2;Anion exchange protein	P13808-4;Q3UGM4;A0A0R4J1K4;A0A0R4J1K9;Q7TPS4;Q3UKP0;A0A0R4J101;P13808-5;P13808-2;P13808-3;P13808	23
P1929	24.8	25.4	0.388	0.667	0.55	1.46	Eif5	Eukaryotic translation initiation factor 5	Q3TQR3;P59325;Q8BVV6;Q05CM5;Q3TKY2;A0A1Y7VNP4;Q05CY6;Q3TT65;A0A1Y7VJG2;Q6PHA6;Q05C65;Q05CH7;A0A1Y7VKT5;A0A1Y7VLL6;A0A1Y7VLQ0;A0A1Y7VLK2	68
P154	25.2	26.1	0.388	0.667	0.915	1.89	Ddx47	Probable ATP-dependent RNA helicase DDX47	A0A0N4SWC5;F6QKD2;A0A0N4SVT1;Q4VBG1;Q9CWX9;A0A0N4SVK2;D3YWF9;Q3TEK1	24
P3569	28	28.4	0.389	0.669	0.326	1.25	Sfxn1	Sideroflexin-1	Q99JR1;Q8BPC9	16
P3044	21.2	22.5	0.39	0.669	1.34	2.54	Dek	Protein DEK	Q9CVL7;Q7TNV0;Q3U4W4;E9Q8Y1;D3YVJ6;Q3UR53	18
P3518	23.2	21.4	0.39	0.67	-1.79	-3.46	Uckl1	Uridine-cytidine kinase-like 1;Uridine-cytidine kinase	Q91YL3;D6RJ84;Q9CTH8;F7CAK3;B7ZCR1;F6V4H6	19
P588	26.2	24.5	0.39	0.67	-1.66	-3.15	Ttn	Titin	E9Q8N1;E9Q8K5;A2ASS6;A2ASS6-2;F7CR78	32
P3820	21.5	19.6	0.391	0.67	-1.83	-3.56	Tax1bp3	Tax1-binding protein 3	Q9DBG9;B1AUD9	3
P1861	26.8	27.2	0.391	0.67	0.451	1.37	Atp6v1e1	V-type proton ATPase subunit E 1	P50518;A0A0N4SW07;A0A0N4SW34;A0A0N4SWA3	18
P401	28.8	29.1	0.392	0.67	0.308	1.24	Rps24	40S ribosomal protein S24	A0A286YEB7;Q9D7P1;Q9CY61;Q5M9M7;Q3TIF8;Q9CQK2;P62849-2;P62849-3;P62849;Q9DCA4	39
P3193	23.4	22.3	0.392	0.67	-1.14	-2.21	Vrk2	Serine/threonine-protein kinase VRK2	Q8BN21-2;Q8BN21;Q8BN21-3	11
P67	22.2	21.3	0.392	0.67	-0.927	-1.9	Ntmt1	N-terminal Xaa-Pro-Lys N-methyltransferase 1;N-terminal Xaa-Pro-Lys N-methyltransferase 1, N-terminally processed	A0A0A6YXY1;A0A0A6YX97;A2APZ3;Q8R2U4	4
P468	31.5	31.1	0.392	0.67	-0.413	-1.33	Hist1h2bj;Hist1h2bk;Hist1h2bm;Hist1h2br;LOC665622;Hist1h2bp;Hist1h2bc;Hist2h2bb;Hist1h2bh;Hist1h2bb;Hist1h2bf;Hist1h2ba;Hist3h2ba;Hist3h2bb;Hist2h2be	Histone H2B;Histone H2B type 1-P;Histone H2B type 1-K;Histone H2B type 1-C/E/G;Histone H2B type 2-B;Histone H2B type 1-H;Histone H2B type 1-B;Histone H2B type 1-M;Histone H2B type 1-F/J/L;Histone H2B type 1-A;Histone H2B type 3-A;Histone H2B type 3-B;Histone H2B type 2-E	A0JLV3;B2RVD5;B2RTK3;Q8CBB6;Q921L4;Q8CGP2;Q8CGP1;Q6ZWY9;Q64525;Q64478;Q64475;P10854;P10853;Q8CGP2-2;A0JNS9;P70696;Q8VEE3;Q9D2U9;Q8CGP0;Q64524;Q8C622	140
P1172	26.5	27.1	0.392	0.67	0.665	1.59	Chd4	Chromodomain-helicase-DNA-binding protein 4	E9QAS4;E9QAS5;Q5DTP7;Q6PDQ2;Q3U582;Q8BM83;Q99JM0;E9PYU4;E9PYL1;A2A8L1;Q3UFM8;F6WR45;Q3ULG0;Q8BL30	217
P2401	29.1	28.7	0.392	0.67	-0.433	-1.35	Asns	Asparagine synthetase [glutamine-hydrolyzing]	Q3TV20;Q61024;Q3TIA9;D3Z0C2;D3YYR0;D3Z028	94
P3516	22.8	23.9	0.392	0.67	1.07	2.1	Pip4k2c	Phosphatidylinositol 5-phosphate 4-kinase type-2 gamma	Q91XU3	9
P2511	24.7	23.5	0.393	0.67	-1.22	-2.33	Actb		Q3U804	53
P2347	28.4	28.8	0.393	0.67	0.451	1.37	Fam98a	Protein FAM98A	Q3TJZ6;Q8BL36	32
P1852	25.9	26.5	0.393	0.67	0.617	1.53	Hnrnpa1	Heterogeneous nuclear ribonucleoprotein A1;Heterogeneous nuclear ribonucleoprotein A1, N-terminally processed	Q3U7F3;Q3TIK8;Q5EBP8;Q3UK83;P49312;Q3TFB1;P49312-2;B7ZWG9;V9GXF8	92
P1112	24.3	23.5	0.393	0.67	-0.839	-1.79	Slc7a1	High affinity cationic amino acid transporter 1	Q3TQZ8;E9Q3N1;Q3UTL4;Q3UGD6;Q09143;D3Z161	16
P3539	20.5	22.1	0.394	0.67	1.6	3.03	Nfs1	Cysteine desulfurase, mitochondrial	Q921V3;Q9Z1J3;A6QRH3;F7CZD1;F6TXD3	9
P2067	22.6	21.1	0.394	0.67	-1.46	-2.75	Stx4	Syntaxin-4	P70452	4
P2896	26.3	26	0.394	0.67	-0.391	-1.31	Mapk3	Mitogen-activated protein kinase 3;Mitogen-activated protein kinase	Q63844;A0A0U1RPX4;D3Z3G6;Q3U2H3;D3Z6D8;A0A0U1RPZ0;E9PXX5;E9Q3I6;Q8C8P0;Q8BV72;Q6P5G0;Q61532	75
P1295	20.6	21.8	0.394	0.67	1.27	2.42	Usp9x		G3UY52	7
P3880	21.6	20.4	0.395	0.67	-1.14	-2.2	Kdelc1	KDEL motif-containing protein 1	Q9JHP7-3;Q9JHP7-2;Q9JHP7;D6RE32	11
P16	24.5	25.1	0.395	0.67	0.607	1.52	Clasp1	CLIP-associating protein 1	E9Q6L0;B2RY22;J3QP81;A5D6Q8;A0A087WS18;A0A087WQF1;A0A087WQ95;A0A087WNW8;A0A087WRK0;A0A087WP42;E9QNY9;A0A087WRE8;E9QKH0;A0A087WQ31;Q80TV8-2;Q80TV8;A0A0A6YXZ1;A0A0N4SUT7;A0A0N4SVH2;A2RRR3;E9Q8N5;Q08EB6;Q08EB5;F7DCH5;B9EJA4;Q8BRT1;A0A087WRU7;Q3TPM6;A0A0A6YWK1	207
P3780	21.6	22.9	0.395	0.67	1.29	2.44	Fam162a	Protein FAM162A	Q9D6U8	2
P2717	26.8	27.3	0.395	0.67	0.426	1.34	Ssr3	Translocon-associated protein subunit gamma	Q4FK79;Q9DCF9-2;Q9DCF9	3
P70	22.1	20.6	0.395	0.67	-1.5	-2.82	Lrba;Nbea	Lipopolysaccharide-responsive and beige-like anchor protein;Neurobeachin	A0A1D5RM41;A0A0A6YXX3;A0A0A6YXL6;E9Q3Y4;Q9ESE1-3;Q9ESE1-2;Q9ESE1;Q8C7C2;Q9EPN1-3;Q9EPN1-4;Q9EPN1	18
P3087	22.9	21.8	0.396	0.671	-1.14	-2.21	Vps33a	Vacuolar protein sorting-associated protein 33A	Q80XK7;Q9D2N9;A0A0G2JEL2	9
P2177	20.3	21.5	0.396	0.671	1.26	2.4	Plk1	Serine/threonine-protein kinase PLK;Serine/threonine-protein kinase PLK1	Q3UG81;Q3TPZ2;Q07832	9
P2357	27.6	28	0.397	0.671	0.314	1.24	Ahsa1	Activator of 90 kDa heat shock protein ATPase homolog 1	Q3TL79;Q8BK64;A0A1Y7VM19	30
P1162	21.7	22.6	0.398	0.673	0.914	1.88	Kif1c	Kinesin-like protein;Kinesin-like protein KIF1C	E9Q9B0;Q6A011;O35071;Q3V3Y9;Q8VI89;Q3UUN4;Q05BI6;Q05BP4	21
P3263	24	23.3	0.398	0.673	-0.689	-1.61	Tmem120a	Transmembrane protein 120A	Q8C1E7;D3Z0U3	5
P3585	25.9	26.4	0.398	0.673	0.453	1.37	Prpf19	Pre-mRNA-processing factor 19	Q99KP6;Q99KP6-2;Q99KP6-3	23
P3470	24	24.6	0.399	0.673	0.628	1.54	Cbwd1	COBW domain-containing protein 1	Q8VEH6;Q8VEH6-2	10
P1895	29.8	30.2	0.399	0.673	0.431	1.35	Psmc4	26S protease regulatory subunit 6B	P54775;Q569X4;Q3TUN5;Q8BKU2;Q3TFA5;A0A140LIZ5;Q3TJ97;Q3UBF0;Q52L53	219
P2462	22.9	21.5	0.399	0.673	-1.37	-2.58	Snx18	Sorting nexin;Sorting nexin-18	Q3UPB9;Q3U1H7;Q8C788;Q91ZR2	12
P1550	23.9	24.6	0.4	0.673	0.687	1.61	Arl6	ADP-ribosylation factor-like protein 6	Q3U6U3;Q8VCV3;Q3TUM2;O88848;O88848-2;D3Z067	23
P2704	26.5	26	0.4	0.674	-0.512	-1.43	Trim47	Tripartite motif-containing protein 47	Q497Z1;Q8C0E3;A3KMJ7;Q8C0E3-2;Q66JW4;B7ZN75;Q7TMQ8	74
P3453	22.4	21.3	0.4	0.674	-1.06	-2.08	Tmem97	Transmembrane protein 97	Q8VD00	1
P3189	27.3	27.8	0.401	0.674	0.474	1.39	Qars		Q8BML9;D3Z158;Q3TIN2;Q8R1V9;A0A140LHZ5;A0A140LIS6;A0A140LHB3;A0A0A6YY08;A0A140LIN2;A0A140LJH2;A0A140LID3;A0A140LHJ3;A0A140LJK5;A0A140LIR0;F6TDS3;A0A140LII8;A0A140LJH1;A0A140LIZ4;A0A140LHC3	181
P635	27.8	28.3	0.401	0.675	0.471	1.39	Ywhaq	14-3-3 protein theta	A3KML3;F6YY69;F6VW30;P68254-2;P68254	85
P2423	30.2	29.9	0.402	0.675	-0.352	-1.28	Aldh18a1	Delta-1-pyrroline-5-carboxylate synthase;Glutamate 5-kinase;Gamma-glutamyl phosphate reductase	Q3TWN8;Q9Z110;Q9Z110-2;Q3UGW8;Q3UZ27;D3Z0B4;H3BKJ8;H3BLE8;H3BKK0	184
P1529	28.1	27.8	0.402	0.675	-0.335	-1.26	Wdr1	WD repeat-containing protein 1	Q9DBM8;Q3TJY2;O88342;Q3TE06;Q9DC08;Q3TNK2;Q3U136;Q80ZI9;A0A0J9YU05	163
P654	20.6	22.1	0.402	0.675	1.47	2.76	Dpy19l1	Probable C-mannosyltransferase DPY19L1	A6X919;A6X919-2;A6X919-3	9
P3613	23.3	21.6	0.402	0.675	-1.76	-3.38	Ms4a4d	Membrane-spanning 4-domains subfamily A member 4D	Q99N05	2
P103	24.8	25.4	0.403	0.675	0.657	1.58	Ints3	Integrator complex subunit 3	A0A0G2JFJ6;Q7TPD0;A0A4X7;Q7TPD0-2	23
P3545	25.1	24.3	0.403	0.675	-0.819	-1.76	Znf330	Zinc finger protein 330	Q922H9-2;Q922H9	14
P3038	25.3	23.7	0.403	0.675	-1.61	-3.06	Tubb2a	Tubulin beta-2A chain	Q7TMM9	30
P230	24.6	23.8	0.403	0.675	-0.853	-1.81	Osgep		E9QMF4;Q3UQ67;A0A0R4J1Y3;E0CXW7;Q58EU1;Q8BWU5	13
P3007	27.1	26.3	0.406	0.679	-0.756	-1.69	Larp1	La-related protein 1	Z4YJT3;Q6ZQ58;Q3UU34;Q9D423;Q8C4B1;Q6ZQ58-2	75
P2576	23.9	24.7	0.407	0.68	0.759	1.69	Ascc2	Activating signal cointegrator 1 complex subunit 2	Q3UG63;Q91WR3;Q91WR3-3;Q91WR3-2	35
P2094	22.1	20.4	0.407	0.681	-1.73	-3.32	Nrp1	Neuropilin-1	P97333;Q3UFP7;Q3UQY7	8
P3159	24.9	24.1	0.408	0.681	-0.794	-1.73	Chmp2b	Charged multivesicular body protein 2b	Q8BJF9;A0A338P7L8	11
P3658	27.3	26.8	0.408	0.681	-0.464	-1.38	Rer1	Protein RER1	Q9CQU3	6
P3205	27	27.4	0.408	0.681	0.396	1.32	Scfd1	Sec1 family domain-containing protein 1	Q8BRF7;Q8BRF7-3;Q8BRF7-2;A0A1W2P6R7;Q6ZQ26	57
P2026	30.4	30.1	0.408	0.681	-0.353	-1.28	Ywhaz	14-3-3 protein zeta/delta	P63101;A0A2I3BQ03;Q3UA58;D3YXN6;Q8BWN0;D3YXF4;D3YW45	55
P3902	23.6	22.6	0.409	0.683	-1	-2	Litaf	Lipopolysaccharide-induced tumor necrosis factor-alpha factor homolog	Q9JLJ0	2
P2416	29	29.3	0.41	0.683	0.29	1.22	Mthfd1	C-1-tetrahydrofolate synthase, cytoplasmic;Methylenetetrahydrofolate dehydrogenase;Methenyltetrahydrofolate cyclohydrolase;Formyltetrahydrofolate synthetase;C-1-tetrahydrofolate synthase, cytoplasmic, N-terminally processed	Q3TW74;Q922D8;Q3UZH3;A0A1W2P733;Q8BXX7;A0A1W2P7L5;Q8BY49	174
P1068	22.3	21.3	0.41	0.683	-0.994	-1.99	Cc2d1a	Coiled-coil and C2 domain-containing protein 1A	E9PX94;Q8K1A6	4
P2271	23.6	22.7	0.411	0.684	-0.87	-1.83	Cops7b	COP9 signalosome complex subunit 7b	Q3TDL0;Q8BV13;D6RH36;D6RI85	6
P1897	23.7	22.9	0.411	0.684	-0.789	-1.73	Ddx6	Probable ATP-dependent RNA helicase DDX6	P54823	6
P1448	26.7	27	0.412	0.684	0.395	1.31	Exoc4	Exocyst complex component 4	Q69ZD1;O35382;Q8CA11;Q8CEG7;Q8C391;Q9CXE1;Q8CAQ9;Q9CWI0	110
P1515	24.1	24.9	0.412	0.684	0.841	1.79	Stx7	Syntaxin-7	Q8BH40;O70439;Q9JMJ6;Q9DCE1	21
P1569	23.7	22.4	0.412	0.684	-1.25	-2.37	mt-Atp6;Mtatp6	ATP synthase subunit a	Q7JCY9;Q3V2U3;Q3V257;Q3TKD9;P00848	5
P2518	27.7	28.1	0.412	0.684	0.384	1.31	Eif3f	Eukaryotic translation initiation factor 3 subunit F	Q6IRT4;Q8BTW2;Q3U8X1;Q9DCH4;Q3UVY8;B0LAD0;Q8VH52	50
P196	23.2	23.8	0.412	0.684	0.659	1.58	Trim56	E3 ubiquitin-protein ligase TRIM56	A0A0R4J0Q6;Q80VI1	8
P1909	22.8	23.7	0.412	0.684	0.916	1.89	Wfs1	Wolframin	Q3UN10;Q80UI9;Q3UMA8;Q3TDI2;P56695	15
P2235	21.6	22.8	0.413	0.684	1.24	2.37	Noc4l	Nucleolar complex protein 4 homolog	Q3T9T2;Q8BHY2;Q3UKH4	5
P2572	24.4	23.7	0.413	0.684	-0.708	-1.63	Dnajc3	DnaJ homolog subfamily C member 3	Q3UFV9;Q91YW3;Q3UKA1	17
P656	25.8	25.3	0.413	0.684	-0.516	-1.43	Gmfb	Glia maturation factor beta	A7VJ98;Q80X87;Q9CQI3;A0A2I3BPS1;A0A2I3BR94;D3Z2F6;D3YY16;A7VJA4;Q9ERL7;Q3U6A4	36
P3061	19	21.1	0.414	0.685	2.1	4.3	Zfyve16	Zinc finger FYVE domain-containing protein 16	Q80U44	2
P3675	23.8	22.3	0.414	0.685	-1.45	-2.73	Uqcrfs1	Cytochrome b-c1 complex subunit Rieske, mitochondrial;Cytochrome b-c1 complex subunit 11	Q9CR68	3
P1800	24.1	23	0.415	0.685	-1.15	-2.21	Dnm1	Dynamin-1	P39053-5;P39053-4;P39053;A0A0J9YUE9;A0A0J9YUN4;P39053-3;P39053-6;D6RH60;F6W8Z8	113
P2044	26.5	25.7	0.416	0.686	-0.759	-1.69	Ywhah	14-3-3 protein eta	P68510;Q8BJH3	11
P794	25.4	25.9	0.416	0.686	0.57	1.48	Sntb2	Beta-2-syntrophin	Q542S9;Q3V2N5;B7ZNU9;Q61235	48
P1641	30.1	30.5	0.416	0.686	0.341	1.27	Rpl7	60S ribosomal protein L7	Q5M9N8;Q3UBI6;P14148;Q3TK73;F6XI62	109
P3465	25.3	24.6	0.416	0.686	-0.765	-1.7	Apol9a;Apol9b		Q8VDU3;Q8C7I4;A0A2R8W6N5;A0A2R8W6I1;Q6PF90;A0A2R8W6T2	17
P3047	24.9	25.4	0.417	0.687	0.553	1.47	Slc25a20	Mitochondrial carnitine/acylcarnitine carrier protein	Q7TPW6;Q9Z2Z6	14
P3884	25.1	25.6	0.417	0.687	0.518	1.43	Praf2	PRA1 family protein 2	Q9JIG8;A0A140LJ36	3
P1054	22.3	20.9	0.417	0.687	-1.41	-2.66	Gstm5	Glutathione S-transferase Mu 5	E9PVM7;P48774;E9PV63	5
P3773	24.2	24.9	0.417	0.687	0.672	1.59	Exoc2	Exocyst complex component 2	Q9D4H1;Q8K2J3	24
P2345	24.7	23.9	0.418	0.687	-0.792	-1.73	Slc35b2	Adenosine 3-phospho 5-phosphosulfate transporter 1	Q3TJQ2;Q3U866;Q3U399;Q91ZN5-2;Q91ZN5;A0A286YE16;Q9D1L5	29
P2463	28.6	29	0.418	0.687	0.327	1.25	Ddb1	DNA damage-binding protein 1	Q3U1J4;Q91YC8;Q3ULS8	71
P3442	24.6	23.8	0.418	0.687	-0.759	-1.69	Cops8	COP9 signalosome complex subunit 8	Q8VBV7;A0A087WPM5	7
P556	21.2	22.3	0.418	0.687	1.09	2.14	Slc25a51	Solute carrier family 25 member 51	A2AKW0;Q5HZI9;A2AKV9	5
P825	23.2	22	0.419	0.687	-1.2	-2.3	Iqgap3		F8VQ29;B9EKT6;Q3UQP1;A0A0A6YXJ2	36
P3695	27.9	28.2	0.419	0.687	0.317	1.25	Hnrnpa0	Heterogeneous nuclear ribonucleoprotein A0	Q9CX86	8
P1526	26.2	25.7	0.42	0.688	-0.467	-1.38	Slc25a17	Peroxisomal membrane protein PMP34	O70579;A0A2R8VI88	10
P2949	23.9	24.9	0.42	0.688	0.953	1.94	Exoc3	Exocyst complex component 3	Q8K0E2;Q6KAR6;Q8BIT7;A0A1Y7VKY4;Q9ET46;A0A1Y7VP30	41
P2156	24.7	24.1	0.42	0.688	-0.624	-1.54	Cdk18	Cyclin-dependent kinase 18	Q0VDL6;Q04899;Q0VDL5	21
P3556	33.1	32.8	0.42	0.688	-0.275	-1.21	Myo5a	Unconventional myosin-Va	Q99104	122
P1192	24.4	25.2	0.42	0.688	0.874	1.83	2310035C23Rik;Kiaa1468	LisH domain and HEAT repeat-containing protein KIAA1468	E9QM90;A0A087WSS1;Q148V7;G3X9J4;Q148V7-2;Q148V7-3;A0A087WRM8;Q9D743;A0A087WPW3;Q8CAN3	81
P1037	26	26.7	0.422	0.689	0.711	1.64	Piezo1;mKIAA0233	Piezo-type mechanosensitive ion channel component;Piezo-type mechanosensitive ion channel component 1	E9PUQ9;F7AC58;E2JF22;Q6ZQF9;Q80XT7;Q3UM62;Q811I7;F6PYU5;Q7TQL5;F6QY99	123
P68	21.3	22.4	0.422	0.69	1.06	2.08	Osbpl9	Oxysterol-binding protein;Oxysterol-binding protein-related protein 9	Q8R0G3;Q5FWX7;E9Q6C1;F6UHR6;E9PXZ2;A0A0A6YXH3;A0A1S6GWJ0;A2A8Z1-2;A2A8Z1	9
P1312	25.2	25.6	0.422	0.69	0.446	1.36	Syde1	Rho GTPase-activating protein SYDE1	G3X960;Q9DBZ9	8
P1925	32.6	32.9	0.423	0.691	0.289	1.22	Tpm2		Q6PJ18;P58774-2	92
P3744	27.4	27.7	0.424	0.691	0.335	1.26	Cndp2	Cytosolic non-specific dipeptidase	Q9D1A2;Q3TG71;Q6KAT3	39
P3586	29.6	29.9	0.424	0.691	0.312	1.24	Nampt	Nicotinamide phosphoribosyltransferase	Q99KQ4;Q3TLX1	47
P3980	21.8	23.1	0.424	0.691	1.24	2.37	Bag6	Large proline-rich protein BAG6	Q9Z1R2;A0A1B0GX81;Q3TDL4;Q8HWH4;G3UXT8;G3UYZ0	146
P2101	31.8	32.4	0.426	0.693	0.677	1.6	G3bp2	Ras GTPase-activating protein-binding protein 2	Q3U541;P97379;Q3U6B1;A0A0J9YTQ8;A0A0J9YUY8;Q5DU21	100
P3195	25.9	25.3	0.426	0.693	-0.544	-1.46	Tcaf1	TRPM8 channel-associated factor 1	Q8BNE1-2;Q8BNE1;Q8BNE1-3;Q8BNE1-4	36
P2310	20.3	22.1	0.426	0.693	1.84	3.57	Pelo	Protein pelota homolog	Q3THL5;Q80X73	8
P3349	24.2	22.4	0.427	0.694	-1.85	-3.6	Ppp2r3d	Serine/threonine-protein phosphatase 2A regulatory subunit B subunit delta	Q8K1A4;Q9Z176;J3QPX4	5
P2059	26.7	27.1	0.427	0.694	0.355	1.28	Hnrnph2	Heterogeneous nuclear ribonucleoprotein H2	P70333;Q3UR26	14
P1856	21.1	22.5	0.428	0.694	1.45	2.74	Psen1;Psen2	Presenilin;Presenilin-1;Presenilin-1 NTF subunit;Presenilin-1 CTF subunit;Presenilin-1 CTF12;Presenilin-2;Presenilin-2 NTF subunit;Presenilin-2 CTF subunit	Q3UYK2;P49769;Q5EM20;Q3TDW2;A0A0R4J1F2;Q3U4P5;Q61144;P49769-2;Q61144-2	18
P3881	32.4	32.6	0.428	0.694	0.286	1.22	Dync1h1	Cytoplasmic dynein 1 heavy chain 1	Q9JHU4;Q80U36;Q8C6T5;Q3TAZ3;F6ZX84;Q923F5;Q3UA73;O08821;O70182	400
P3420	25.3	25.8	0.428	0.695	0.411	1.33	Ptrh2	Peptidyl-tRNA hydrolase 2, mitochondrial	Q8R2Y8	5
P3713	28.1	27.6	0.43	0.696	-0.484	-1.4	Gars	Glycine--tRNA ligase	Q9CZD3;Q9DBT1	21
P1303	22.6	21.2	0.43	0.696	-1.46	-2.75	Reep5	Receptor expression-enhancing protein;Receptor expression-enhancing protein 5	Q9CQG4;Q921E4;Q5QGU0;G3X8R0;Q60870	9
P1630	20.4	22.3	0.431	0.697	1.85	3.62	Cox5a	Cytochrome c oxidase subunit 5A, mitochondrial	P12787	4
P2224	22.7	23.5	0.431	0.697	0.78	1.72	Apoo	Apolipoprotein O	Q3KNM9;Q9DCZ4-2;Q9DCZ4;Q9DCZ4-3	8
P3848	25.2	24.7	0.431	0.697	-0.517	-1.43	Etfb	Electron transfer flavoprotein subunit beta	Q9DCW4;A0A0U1RNP5;A0A0N4SVE0;A0A0U1RNR3;A0A0U1RQB4;A0A0N4SWE9;A0A0U1RNK9	22
P2544	22.3	23.2	0.431	0.697	0.972	1.96	Cdc5l	Cell division cycle 5-like protein	Q3UCF2;Q6A068;A0A1W2P855;A0A1W2P7Z8;A0A1W2P7S8;A0A1W2P7H4;A0A1W2P6Q8;Q05DT4	41
P3037	32.3	31.7	0.432	0.697	-0.633	-1.55	Syncrip	Heterogeneous nuclear ribonucleoprotein Q	Q7TMK9;G3V018;Q3TRV3;G3UWM1;G3XA76;G3UXU5	97
P3863	24.2	23.6	0.432	0.697	-0.628	-1.55	Mgea5	Protein O-GlcNAcase	Q9EQQ9;Q9EQQ9-3;Q05CX1;Q9CU60;Q9EQQ9-2	14
P173	23.2	21.3	0.432	0.697	-1.93	-3.81	Znf326;Zfp326	DBIRD complex subunit ZNF326	A0A0R4J098;O88291;D3YXQ7;O88291-2;D6RG92;O88291-3	21
P2124	23.4	24	0.432	0.697	0.609	1.53	Gnpat	Dihydroxyacetone phosphate acyltransferase	Q05DV2;Q8R390;Q545P6;Q3UBU1;Q3TKG9;P98192;Q9CT84	19
P47	23.1	22.1	0.432	0.697	-0.999	-2	Urod	Uroporphyrinogen decarboxylase	A0A0A0MQG7;P70697	2
P2554	25.5	26	0.433	0.697	0.467	1.38	Poldip3	Polymerase delta-interacting protein 3	Q3UDD3;Q8BG81;Q3U8V1;Q3TJ78;Q571G8;F6VR84;Q8C713	44
P1941	31.4	31.2	0.433	0.697	-0.225	-1.17	Eif4a1	Eukaryotic initiation factor 4A-I	Q4FZL1;Q5F2A7;P60843;Q3UXC2;Q3TGK7;Q3TFG3;Q3TLL6;Q3U8I0;Q78WR5;Q3TSJ4;Q99LR0;D6RJ60;D6RJ11	261
P1912	21.8	23	0.433	0.697	1.21	2.32	Usp25	Ubiquitin carboxyl-terminal hydrolase 25	P57080;Q8CBA4;Q9CSW6;Q8BR08;Q3TTN0	15
P1338	23	22.2	0.434	0.697	-0.811	-1.75	Cherp		G5E8I8	35
P3752	25	25.5	0.434	0.697	0.513	1.43	Sec13	Protein SEC13 homolog	Q9D1M0	8
P2832	23.4	22.4	0.434	0.697	-1.03	-2.04	Grwd1	Glutamate-rich WD repeat-containing protein 1	Q8K335;Q8BIF7;Q5XJZ3;Q810D6	20
P2991	21.6	23.4	0.434	0.697	1.71	3.27	Exoc8	Exocyst complex component 8	Q6PGF7	6
P2573	23.7	24.4	0.434	0.697	0.67	1.59	Trmt10c	Mitochondrial ribonuclease P protein 1	Q3UFY8	8
P3923	20.5	21.9	0.435	0.698	1.39	2.62	Dnajb2	DnaJ homolog subfamily B member 2	Q9QYI5-2;Q9QYI5-1;Q9QYI5;A0A087WR37;A0A087WPZ9	14
P1133	28	27.6	0.435	0.698	-0.398	-1.32	Ythdc1	YTH domain-containing protein 1	E9Q5K9;E9Q5K9-2;E9Q5K9-3;D6RG95;Q8C4W4	58
P3040	25	24.1	0.435	0.698	-0.907	-1.87	Ipo8	Importin-8	Q7TMY7;Q7TMY7-2;B2KGD7	14
P2820	22.4	21.2	0.436	0.699	-1.21	-2.32	Ddx56	Probable ATP-dependent RNA helicase DDX56	Q8BK66;Q5SVX3;Q9D0R4;Q5SVX2	7
P3712	21.6	19.2	0.437	0.699	-2.42	-5.34	Carkd	ATP-dependent (S)-NAD(P)H-hydrate dehydratase	Q9CZ42-2;J3QN06;J3QMM7;K3W4M4;Q9CZ42-3;Q9CZ42	13
P2246	21.8	20.6	0.437	0.699	-1.18	-2.27	Trpc4ap	Short transient receptor potential channel 4-associated protein	Q3TB80;Q3TDP6;Q571F0;Q9JLV2-2;Q9JLV2;Q3US52;Q3U4F7;Q3TNI0	13
P1503	23.3	24	0.437	0.699	0.724	1.65	Sigmar1	Sigma non-opioid intracellular receptor 1	O55242;B7ZJH9;B7ZJH7;B7ZJH6;I4DCY6;A2AMS0;O55242-2	12
P1090	22.1	23.1	0.437	0.699	1.03	2.04	Chd2	Chromodomain-helicase-DNA-binding protein 2	E9PZM4;G3UXJ4	7
P1679	29.7	29.4	0.437	0.699	-0.374	-1.3	Hspa5	78 kDa glucose-regulated protein	Q3U9G2;P20029;Q9DC41;Q3TWF2;Q3TKF8;Q3TI47;Q3U7T8;Q3U6V3;Q3UEM8;Q3TUS2	268
P3634	20.2	21.6	0.438	0.699	1.38	2.61	Ormdl3	ORM1-like protein 3	Q9CPZ6	2
P3364	22.3	20.5	0.438	0.699	-1.77	-3.42	Sdha	Succinate dehydrogenase [ubiquinone] flavoprotein subunit, mitochondrial	Q8K2B3	3
P538	26.7	27.1	0.438	0.699	0.375	1.3	Eftud2	116 kDa U5 small nuclear ribonucleoprotein component	G3UZ34;Q543F1;Q3U5Q3;Q3TMY8;A2AH85;Q6A0E3;O08810;Q7TMX4;G3UXK8	194
P1484	22.7	21.8	0.438	0.699	-0.823	-1.77	p15(INK4b);Cdkn2B;Cdkn2b	Cyclin-dependent kinase 4 inhibitor B	Q9QUP0;O54846;Q549R4;Q3UNM8;P55271	5
P185	21.8	20.4	0.439	0.699	-1.37	-2.59	Chtf18	Chromosome transmission fidelity protein 18 homolog	A0A0R4J0I4;Q8BIW9;E9PVJ3;E9Q2M3;F6ZBE7	13
P658	21.6	22.6	0.44	0.7	1.02	2.03	Epb4.1l3		A7YY80;D0VYV7;A0A286YD84;V6BQR3;Q8BGK4;A0A286YCY1;A0A286YCY8;Q8BT38;A7MCX4;A0A286YDD0;A0A068WAZ7;A2A839;A2A838;A0A068WAQ5;A2A842;B6ZHC8;A2A841;P48193-2;P48193;Q3UH12;A0A1D5RLV1;A2AD32;A0A286YD94;Q3U0G7;Q3V048;B6ZHC3;F7CR30;F7BUB8;B6ZHC2;F6S4K9	209
P3729	22.6	21.6	0.44	0.7	-0.974	-1.96	Srsf9	Serine/arginine-rich splicing factor 9	Q9D0B0;Q3TXM9;F6RTE1	6
P3806	26.8	26.3	0.44	0.7	-0.422	-1.34	Napa	Alpha-soluble NSF attachment protein	Q9DB05;Q9CXX1;A0A1B0GR35;P28663	29
P1535	26.7	26.2	0.441	0.701	-0.416	-1.33	Cops4	COP9 signalosome complex subunit 4	Q14AI7;O88544;Q3TIJ1;F6QTS1;D3YV99;D3Z1R9	71
P1540	22.3	23.6	0.441	0.701	1.31	2.48	Lamtor3	Ragulator complex protein LAMTOR3	Q542I7;Q3TX23;O88653;A0A0G2JGQ3	10
P812	23.2	24.1	0.441	0.701	0.888	1.85	Dnaaf5	Dynein assembly factor 5, axonemal	B9EJR8;B2RY24;Q7TPU1	15
P2260	25.8	25.2	0.442	0.701	-0.574	-1.49	Prep	Prolyl endopeptidase	Q543B9;Q3TCS0;Q9QUR6;Q8C6A3;Q3TQ97	53
P2862	23.7	22.2	0.442	0.701	-1.51	-2.85	Cdc37	Hsp90 co-chaperone Cdc37;Hsp90 co-chaperone Cdc37, N-terminally processed	Q61081;A0A1L1STC0	7
P818	30.6	30.3	0.442	0.701	-0.233	-1.18	Ddx3x	ATP-dependent RNA helicase DDX3X	B9EKE9;Q3TQX5;Q62167;B7ZWF1	143
P3339	28.3	28.6	0.442	0.701	0.276	1.21	Slc25a1	Tricarboxylate transport protein, mitochondrial	Q8JZU2;F6VVY4	14
P3454	22.4	20.7	0.442	0.701	-1.64	-3.11	Hip1	Huntingtin-interacting protein 1	Q8VD75;A0A0J9YUA3;Q8C303;A0A1D5RMM7;A0A0J9YV08;A0A0G2JFU3;A0A0J9YUX9;Q8BPA2;Q80UP1;Q9D689;Q6P1F5;Q6ZQ77;Q9JKY5	30
P1984	30.7	30.3	0.444	0.703	-0.382	-1.3	Snrpd3	Small nuclear ribonucleoprotein Sm D3	Q91VM2;P62320;A0A1W2P7K5	15
P3930	27.2	26.9	0.444	0.703	-0.324	-1.25	Eif3i	Eukaryotic translation initiation factor 3 subunit I	Q9QZD9;Q3T9Y8;A2AE03;Q8BTM6	39
P1313	21.6	22.8	0.444	0.703	1.21	2.31	Atad2	ATPase family AAA domain-containing protein 2	G3X963;Q8CDM1;Q8CDM1-2;Q8K282;Q9CSS4;Q6IQY4	16
P1596	28.1	27.8	0.444	0.703	-0.304	-1.23	Gnai2	Guanine nucleotide-binding protein G(i) subunit alpha-2	P08752;A0A0A6YWA9;B2RSH2;Q8JZT4;A2AE32;Q9D7B3;B2RVZ3;A2AE33;P20612;Q3V3I2;P50149;Q922Y6;Q8BSY7;F6QPU5	54
P205	21.7	19.9	0.445	0.703	-1.75	-3.36	Polr2a	DNA-directed RNA polymerase;DNA-directed RNA polymerase II subunit RPB1	A0A0R4J0V5;O08847;P08775;Q3TC95	7
P511	25.9	25.4	0.445	0.703	-0.502	-1.42	Rere	Arginine-glutamic acid dipeptide repeats protein	A2A7T3;Q80TZ9;A0A1W2P787;Q2NLC0;A2A7T1;B7ZND6	27
P968	21	22.4	0.446	0.705	1.4	2.64	Phldb1	Pleckstrin homology-like domain family B member 1	E9PWB1;D3Z4N0;D3Z0X5;Q6PDH0;Q6PDH0-2;E9Q307;E9PWW4;F6RYD0;F6RUK9;F7B296;F7AWU3;Q8BWJ2;E9Q340	55
P2119	24.2	24.8	0.447	0.705	0.598	1.51	Slc35b1	Solute carrier family 35 member B1	P97858;E0CZ89;P97858-2	7
P1979	30.4	30.1	0.448	0.705	-0.331	-1.26	Snrpe	Small nuclear ribonucleoprotein E	P62305;E9Q4F4;E9Q0W8	13
P132	22.5	21.3	0.448	0.705	-1.19	-2.28	43719	Septin-11	A0A0J9YTY0;A0A0J9YUL3;Q8C1B7-3;Q8C1B7-2;Q8C1B7;A0A0J9YUV6	16
P1659	27.8	28.1	0.448	0.705	0.297	1.23	Ap2a1	AP-2 complex subunit alpha-1	P17426-2;P17426;A0A140LIG7;A0A140LHA6;A0A140LHG0	75
P292	25.7	26.1	0.448	0.705	0.426	1.34	Gys1	Glycogen [starch] synthase, muscle	A0A1B0GT92;Q9Z1E4;A0A1B0GR90	23
P1344	23.4	22.7	0.448	0.705	-0.683	-1.61	Ppp6r3	Serine/threonine-protein phosphatase 6 regulatory subunit 3	G5E8R4;Q922D4-4;Q922D4-3;Q922D4-2;Q922D4	15
P799	24.7	23	0.448	0.705	-1.67	-3.18	Igf2r	Cation-independent mannose-6-phosphate receptor	B7ZWC4;Q07113;B9EKB8;Q8C2F9;Q8K0J1;Q8C6V9;Q80VF2;Q7TMR1;F6SFP4	124
P2404	23.2	23.9	0.45	0.707	0.712	1.64	Mad2l1	Mitotic spindle assembly checkpoint protein MAD2A	Q5HZH8;Q3TV93;Q9Z1B5	9
P1105	26.8	26.4	0.45	0.707	-0.421	-1.34	Gm10094;Sap18	Histone deacetylase complex subunit SAP18	E9Q317;Q4FZH3;O55128;D3YY73;D3Z2N9;D3YY55	41
P1157	22.8	23.7	0.451	0.707	0.914	1.88	Afap1	Actin filament-associated protein 1	Q9CT56;E9Q8X9;Q80YS6;Q8BV31	11
P3301	22.8	21.4	0.451	0.707	-1.38	-2.6	Slc35e1	Solute carrier family 35 member E1	Q8CD26;A4FUQ6	4
P1141	21.3	22.7	0.451	0.707	1.35	2.55	Pum1	Pumilio homolog 1	Q3UHW0;E9Q6M7;Q3U4T5;Q3TTW5;Q3TRI4;Q3TQ21;Q3UR00;Q80U78-2;Q80U78-3;Q80U78	40
P2341	22.1	20.9	0.451	0.707	-1.19	-2.28	Melk	Maternal embryonic leucine zipper kinase	Q3UMB0;Q3TJF3;Q61846	3
P301	25.3	25.9	0.452	0.709	0.543	1.46	Rab3gap1	Rab3 GTPase-activating protein catalytic subunit	Q3UYK8;A0A1D5RLG3;Q80UJ7	39
P3692	26.2	26.6	0.453	0.71	0.411	1.33	Yif1b	Protein YIF1B	Q9CX30-2;Q9CX30;A0A140LHN0;D3YY42;D3Z5F9	35
P2848	19.8	21.4	0.454	0.71	1.62	3.07	Ripk1	Receptor-interacting serine/threonine-protein kinase 1	Q60855;F7D1J2	5
P1594	24.7	24.1	0.454	0.71	-0.547	-1.46	S100a10	Protein S100-A10	Q3UF30;Q3TC45;P08207	6
P564	30.7	31.1	0.454	0.71	0.316	1.25	Rpl10;Rpl10l	60S ribosomal protein L10;60S ribosomal protein L10-like	I7HLV2;Q3THJ6;A2AM97;Q6ZWV3;P86048;A0A1B0GXC3;B7FAU6;O89059	82
P1823	25.2	25.7	0.454	0.71	0.531	1.44	Cfl2	Cofilin-2	Q3UHW9;P45591;A0A1Y7VJ71	15
P2226	23.6	22.4	0.455	0.711	-1.18	-2.26	Nsfl1c	NSFL1 cofactor p47	Q3KQQ1;Q3UVN5;Q9CZ44;Q9CZ44-3;A2AT02;Q9CZ44-2	43
P2764	27.9	28.2	0.455	0.711	0.272	1.21	Elovl1	Elongation of very long chain fatty acids protein;Elongation of very long chain fatty acids protein 1	Q548M4;Q9JLJ5;Q4V9V3;Q9WU14	9
P1275	21.7	22.8	0.456	0.711	1.14	2.2	Plekha2	Pleckstrin homology domain-containing family A member 2	F8WIK5;Q9ERS5	4
P3176	23.1	21.9	0.457	0.713	-1.26	-2.39	Smg1	Serine/threonine-protein kinase SMG1	Q8BKX6	5
P3927	33.1	32.7	0.457	0.713	-0.404	-1.32	Actg1		Q9QZ83	48
P1806	26.8	26.2	0.459	0.714	-0.583	-1.5	Tkt	Transketolase	P40142;A0A286YE28;Q9Z2L5	26
P3239	25.4	24.7	0.459	0.714	-0.677	-1.6	Tmx3	Protein disulfide-isomerase TMX3	Q8BXZ1	6
P57	21.7	22.5	0.459	0.714	0.798	1.74	Nuf2	Kinetochore protein Nuf2	A0A0A6YW74;Q99P69-2;Q99P69;A0A0A6YVY5	7
P3011	23.1	24.3	0.459	0.715	1.18	2.26	Mlec	Malectin	Q6ZQI3	4
P3885	26.9	27.3	0.46	0.715	0.331	1.26	Ddx21	Nucleolar RNA helicase 2	Q9JIK5;Q9CWZ5;Q6PCP0;Q3ULC7;Q8K2L4;Q9CSR3	96
P2018	23	21.8	0.46	0.715	-1.19	-2.28	Vamp3;Vamp2	Vesicle-associated membrane protein 3;Vesicle-associated membrane protein 2	P63024;Q8CHR4;O35619;B0QZN5;P63044	6
P236	21.2	22.4	0.46	0.715	1.12	2.17	Otud4	OTU domain-containing protein 4	A0A0R4J260;B2RRE7	8
P1748	26.2	25.7	0.461	0.716	-0.496	-1.41	Nedd8	NEDD8	Q3UI46;P29595;Q3TY05	5
P406	24.4	23.1	0.462	0.718	-1.28	-2.44	Tsc2	Tuberin	Q3UGI8;A0A2I3BRT5;Q7TT21;Q3UG88;A0A2I3BPP1;Q3UHB2;Q3TCQ7;Q61037-7;Q61037-4;Q61037-3;Q61037-2;Q61037-6;Q61037-5;Q61037;Q3UG84;A0A2I3BPE9;Q3UI96;Q3TBX9;Q925J1;Q3TP98;Q3TQ10	93
P2055	28	27.6	0.463	0.718	-0.327	-1.25	Mpp1	55 kDa erythrocyte membrane protein	Q542P4;P70290;Q684Q6;B7ZCL8;A2AN84;B7ZCL9;Q3THA8;B7ZCM0;B7ZCM1;D6RFD5	115
P2031	29.5	29.8	0.463	0.718	0.234	1.18	Rps17	40S ribosomal protein S17	Q5M9L7;Q8BT90;P63276;Q3TK12	36
P1714	28.7	29.2	0.464	0.718	0.414	1.33	Msn	Moesin	P26041;Q3TZQ2;Q05DU4;Q3UF33	94
P3323	23.8	22.9	0.464	0.718	-0.956	-1.94	Dym	Dymeclin	Q8CHY3	3
P1977	30.7	31	0.465	0.719	0.275	1.21	Rps11	40S ribosomal protein S11	Q3UC02;Q9DB79;P62281;A0A1B0GRR3;Q9D0P6;A0A1B0GSE8;Q9CW75	76
P3304	21.9	20.6	0.465	0.719	-1.29	-2.45	Sf3b5	Splicing factor 3B subunit 5	Q8CEW9;Q923D4	4
P3477	29.4	29	0.465	0.719	-0.434	-1.35	Ipo4	Importin-4	Q8VI75;Q5U4C5;D6RES6;A0A2I3BRV3;O89081	61
P1435	23.8	23.2	0.466	0.719	-0.63	-1.55	Ptpn9	Protein-tyrosine-phosphatase;Tyrosine-protein phosphatase non-receptor type 9	Q2M4G8;O35239;A0A1L1STP0	14
P3890	20.1	21.1	0.466	0.719	1.06	2.08	Rilpl1	RILP-like protein 1	Q9JJC6	1
P600	23.1	23.9	0.466	0.719	0.75	1.68	Ythdf1	YTH domain-containing family protein 1	A2AWN8;P59326;Q3U8D6;Q3TH60;Q8R5D2	13
P3233	25.6	25.1	0.466	0.719	-0.575	-1.49	Acsl4	Long-chain-fatty-acid--CoA ligase 4	Q91YN3;Q8BW44;Q9QUJ7-2;Q9QUJ7	52
P2090	28.4	28.7	0.467	0.72	0.317	1.25	Mcm2	DNA helicase;DNA replication licensing factor MCM2	Q3UJN1;P97310;Q3UK39;A0A0N4SVY2	76
P1857	26	25.6	0.467	0.72	-0.453	-1.37	Tmod1	Tropomodulin-1	P49813	12
P1169	24	23.4	0.467	0.72	-0.662	-1.58	Btaf1		E9QAE3;A0ZVB6;Q8BTS9;Q52KH4	17
P3163	22.8	23.5	0.468	0.721	0.627	1.54	Sgta	Small glutamine-rich tetratricopeptide repeat-containing protein alpha	Q8BJU0;A0A1W2P7I5;Q3TN35;Q8BJU0-2;A0A1W2P6P1	10
P621	21.2	22.3	0.469	0.721	1.15	2.22	Lgmn	Legumain	Q3UE99;A2RTI3;O89017	6
P3628	21.2	22.2	0.469	0.721	1.01	2.01	Pno1	RNA-binding protein PNO1	Q9CPS7	3
P302	24	24.5	0.469	0.721	0.549	1.46	Efr3a	Protein EFR3 homolog A	A0A1D5RLL3;Q8BG67;Q8BG67-2;A0A2I3BR57	19
P2206	24.5	23.5	0.47	0.722	-0.972	-1.96	Cdk12	Cyclin-dependent kinase 12	Q14AX6-2;Q14AX6-3;Q14AX6;Q9CVL4;A0A1Y7VLM0;Q3TNY6;Q3U4J9;Q0VBK8;Q64261	36
P1200	21.7	20.1	0.471	0.724	-1.6	-3.03	Ehbp1l1	EH domain-binding protein 1-like protein 1	G5E8Y6;E9QP49;Q99MS7-4;Q99MS7-5;Q99MS7-3;Q99MS7-2;Q99MS7	14
P1264	26.6	27.2	0.471	0.724	0.595	1.51	Pds5b	Sister chromatid cohesion protein PDS5 homolog B	F8WHU5;Q4VA53;Q4VA53-3;Q4VA53-2	86
P2110	23.3	21.9	0.472	0.725	-1.43	-2.69	Gclc	Glutamate--cysteine ligase catalytic subunit	Q3UNA7;Q3TEF1;P97494;Q9QZG5	19
P993	27.3	27.6	0.472	0.725	0.35	1.27	Zc3hav1	Zinc finger CCCH-type antiviral protein 1	D3Z5I1;Q3UPF5;Q3UPF5-2;G3X9X5;Q8K302;Q9D6F5	104
P2612	23.1	24.1	0.474	0.726	0.967	1.95	Cpne3	Copine-3	Q3UJS6;Q8BT60;Q5DTH0;Q8BIJ1;Q05D94;Q9D6C8;Q8BRJ6;A0A0R4J0J1;Q3UYN2;Q1RLL3;Q9Z140;Q8BLR2;Q0VE82;Q9DC53;Q8JZW4	23
P2562	22.9	24.3	0.474	0.727	1.43	2.69	Hgsnat	Heparan-alpha-glucosaminide N-acetyltransferase	Q3UDW8;Q3UDW8-2	7
P3235	28.1	28.5	0.476	0.729	0.325	1.25	Acaa2	3-ketoacyl-CoA thiolase, mitochondrial	Q8BWT1;Q3UKH3	31
P1747	21.8	20.5	0.476	0.729	-1.34	-2.53	Hexa	Beta-hexosaminidase;Beta-hexosaminidase subunit alpha	Q3TXV7;Q8BNS6;Q3UCP6;Q3U936;Q3TW10;Q3TVI2;Q3TKF6;P29416;Q3THQ0	26
P2643	23.5	22.7	0.477	0.729	-0.78	-1.72	Arhgef40	Rho guanine nucleotide exchange factor 40	S4R189;Q3UPH7-3;Q3UPH7-6;Q3UPH7-2;Q3UPH7;S4R2U9;S4R1S6	35
P1622	28.7	29	0.477	0.729	0.325	1.25	Cdk1	Cyclin-dependent kinase 1	Q99JW7;P11440;D3Z2T9;Q8R4A4	61
P1739	22.5	21.1	0.477	0.729	-1.37	-2.59	Slc6a9	Sodium- and chloride-dependent glycine transporter 1;Transporter	P28571-1;P28571-2;P28571;E9QA02;E9Q3Z2;E9Q517;E9Q3V0	10
P634	23.2	23.8	0.477	0.729	0.592	1.51	Vbp1	Prefoldin subunit 3	A3KMJ8;P61759;Q3TIR6	5
P1911	33.2	33.5	0.478	0.73	0.322	1.25	Fus	RNA-binding protein FUS	Q8CFQ9;Q564D0;Q3USY4;P56959;G3UXT7;Q3UK30;G3UZD2;Q91VQ2	104
P3022	22.4	21.1	0.479	0.731	-1.28	-2.42	Stambpl1	AMSH-like protease	Q76N33;Q76N33-2;D3Z0S7;Q3UUR8	12
P3839	21.1	23.1	0.479	0.731	1.99	3.98	Ndufs7	NADH dehydrogenase [ubiquinone] iron-sulfur protein 7, mitochondrial	Q9DC70	2
P1746	31.1	31.5	0.481	0.733	0.414	1.33	Pabpc1	Polyadenylate-binding protein;Polyadenylate-binding protein 1	Q8BN32;Q3U8U8;P29341;Q99KL3;Q9D4E6;Q9DBE3;Q792Y0;Q62029;A0A2I3BR37;F6ZAX1;Q05DT1;Q3V2M1;Q921B8;Q8C7D3;B2RXY9;A2A5N3	186
P3958	27.5	27.8	0.482	0.733	0.305	1.24	Cul1	Cullin-1	Q9WTX6;Q3TPM3;Q05DR6;Q3UIA5;D3Z2H3;A0A0N4SUW1	89
P3808	23.2	22.2	0.482	0.733	-1.06	-2.09	Mcts1;Mcts2	Malignant T-cell-amplified sequence 1;Malignant T-cell-amplified sequence 2	Q9DB27;Q9DB27-2;Q9CQ21	8
P1780	31.5	31.9	0.482	0.733	0.428	1.35	Fbl	rRNA 2-O-methyltransferase fibrillarin	Q3UJS2;P35550;A0A140LIR6	49
P3821	23.3	21.6	0.482	0.734	-1.72	-3.28	Lman2	Vesicular integral-membrane protein VIP36	Q9DBH5	4
P109	21.3	22.7	0.482	0.734	1.31	2.48	Pgam5	Serine/threonine-protein phosphatase PGAM5, mitochondrial	A0A0G2JG95;B7ZNW0;A1A4A7;Q8BX10-2;Q8BX10	20
P1095	20.9	22	0.483	0.734	1.05	2.07	Tgfb1i1	Transforming growth factor beta-1-induced transcript 1 protein	E9Q1D5;Q62219-7;Q62219-10;Q62219-9;Q62219-5;Q62219-4;Q62219-2;Q62219;Q62219-3	45
P490	27.6	27.9	0.483	0.734	0.309	1.24	Cul4b	Cullin-4B	E9PXY1;A2A432;A2A432-2;J3QJX0;Q3TP81	98
P2337	24.8	24.3	0.484	0.735	-0.509	-1.42	Sh3gl1	Endophilin-A2	Q3U3C4;Q3TRJ7;Q3TJB4;Q62419;A2ALV1;Q8BXU5;A2ALV3;Q62420	24
P3438	24.8	25.2	0.484	0.735	0.435	1.35	Usp15	Ubiquitin carboxyl-terminal hydrolase 15	Q8R5H1-5;Q8R5H1-2;Q8R5H1;Q3TSV9;Q3TQV7;Q3TPH3;Q8R5H1-4;Q8R5H1-3;A0A1W2P8B7	65
P2778	22.5	21.5	0.485	0.736	-0.975	-1.97	Hook3	Protein Hook homolog 3	Q5BKS5;Q8BUK6;F6W1A2;Q3UUZ6	8
P3371	25.6	26.1	0.485	0.736	0.528	1.44	Ipo11	Importin-11	Q8K2V6;Q8K2V6-2;Q8BXQ4	26
P2145	23.3	24.8	0.486	0.736	1.47	2.77	Col6a2	Collagen alpha-2(VI) chain	Q02788;D3Z7D5	21
P2900	25.3	24.9	0.486	0.736	-0.456	-1.37	Aebp1	Adipocyte enhancer-binding protein 1	Q640N1;Q640N1-2;A0A0R4J0C4;Q9D2L5	15
P2175	24.6	23.9	0.486	0.736	-0.702	-1.63	Acads	Short-chain specific acyl-CoA dehydrogenase, mitochondrial	Q07417	10
P2295	20.9	22.2	0.487	0.736	1.3	2.46	Rad21	Double-strand-break repair protein rad21 homolog	Q3UTE4;Q3TG35;Q61550;A1L367;A1L366;A0A2I3BS25;Q6ZQJ6	27
P2318	24.4	25	0.487	0.737	0.595	1.51	Snx1	Sorting nexin-1	Q6NZD2;Q3U4S1;Q3TI63;Q9WV80;Q3UDY9;D3YWH1	56
P726	21.8	21.1	0.487	0.737	-0.784	-1.72	Naa25	N-alpha-acetyltransferase 25, NatB auxiliary subunit	Q8BKI9;Q8BY54;B2RQV1;Q8BWZ3-2;Q8BWZ3	5
[truncated: 1,023 more rows]
