# Supplementary material for: A CRISPR Screen Identifies the E3 Ubiquitin Ligase Rfwd2 as a Negative Regulator of Glucose Uptake in Brown Adipocytes
Source: Genes (Basel). 2023 Sep 26;14(10):1865. doi: 10.3390/genes14101865 (PMC10606202; doi:10.3390/genes14101865)
Supplement: Supplementary file 1 [file genes-14-01865-s001.zip › Table 3PC1loading.csv]

	PC1
Lpl	0.086341756
Capn6	0.085929152
Mgst1	0.08074744
Mvb12b	0.064106491
Ptk7	0.064065285
H2-K1;H2-K	0.062696634
Mia3	0.061599886
Slc6a6	0.061348539
Rexo4	0.059083597
Rab35	0.057647034
Cyp1b1	0.056948418
Xdh	0.056689264
Slc38a1	0.056616115
Tnfrsf10b	0.055501524
Ccnk	0.055375571
Oas2	0.053522469
Cyp51a1	0.053471416
Srm	0.053419625
Acsl5	0.053196465
Vkorc1	0.052938123
Fat1	0.052501522
Fads2	0.052331549
Ripk3	0.052272838
Copz1	0.051926224
Rras	0.051908201
Ptgfrn	0.051518345
Rbm42	0.051481326
Tm9sf2	0.051349472
Rabgap1	0.05107288
Dip2b	0.050738311
Wipf1	0.050453472
Rrp12	0.049773941
Hmgcs1	0.0495364
Fgfr1	0.049395004
Tmem55b	0.049135839
Bst2	0.049003344
Tbc1d2b	0.04847352
Sf3a2	0.048385786
Keap1	0.048287871
Ephb3	0.048194752
Oas1a;Oas1g	0.047293996
Ppig	0.047193556
Frmd8	0.046770947
Trim25	0.0467624
Ncoa4	0.04665549
Ttll12	0.045921662
Cbr3	0.045336158
Ttyh2	0.04533124
Idh3g	0.045219138
Chmp2a	0.044840913
Epg5	0.044795158
Nmt2	0.044545696
Rrm1	0.043650727
Scamp2	0.043507901
Gng12	0.043379412
Ptprk	0.043315882
Myo10	0.043195091
Zmpste24	0.043088586
Stx6	0.042784794
Sdpr	0.04246928
Mical1	0.042234184
Nsdhl	0.04198497
Unc5b	0.041848499
Dcxr	0.041489415
Hnrnpk	0.041257425
Timp3	0.041044633
Trio	0.041042762
Crip2	0.0408491
Vwa8	0.040829711
Picalm	0.040817456
Rab1;Rab1A	0.040657601
Fbxl20	0.040607239
Chmp1a	0.040493237
Tmem173	0.040386594
Blvra	0.040110083
Acadm	0.040059247
Cmpk1	0.040023504
Chuk	0.039947975
Calcoco1	0.03985952
Prpf4b	0.039807478
Capg	0.039491762
Ccpg1	0.039337295
Acadvl	0.039289077
Vtn	0.039095614
Chmp5	0.039026769
Cyr61	0.038608108
Itga3	0.038516036
Kdsr	0.038413722
Carkd	0.038356227
Eno3	0.038274562
Snrpb2	0.038154826
Lipe	0.037237685
Adam9	0.037060202
Stk16	0.0369522
Cldnd1	0.036801268
Iigp1	0.036798255
Znfx1	0.036324194
Wasf2	0.036057982
Ldlr	0.03602989
Epha2	0.035982301
Igtp;Ifggd1	0.035945878
Eno2	0.035908575
Slc12a2	0.035776267
Col18a1	0.035766696
Snrpa1	0.035647573
Plscr3	0.03542028
Sh3pxd2b	0.035129523
Fstl1	0.035013656
Tmem184b	0.034966277
Abcc4	0.03480718
Snx8	0.034722698
Anxa11	0.034720628
Gbe1	0.034643429
Prkcd	0.034506294
Pdlim1	0.034408819
Nbr1	0.034377004
Ptgis	0.034330766
Cenpb	0.034261049
Aplp2	0.034171606
Cep55	0.034003989
Thbs2	0.033937697
Hexim1	0.033892395
Serpine2	0.033878701
Them6	0.033875185
Tbc1d1	0.033849641
Akr1b3;Akr1b1	0.033831959
Ebp	0.033828258
Rfk	0.033772524
Pkm	0.033548087
S100a11	0.03351142
Rab34	0.033464663
Rprd2	0.033374365
Nrp1	0.033366765
Sec24c	0.033255929
Pdia4	0.032978979
Tmem209	0.032886157
Dip2c	0.032773722
Atg9a	0.0325517
Chmp1b;Chmp1b1;Chmp1b2	0.032424218
0	0.032294405
Sh3bgrl	0.032276695
Pde2a	0.032061859
Ttc9c	0.031980589
Gapvd1	0.031879876
Mlkl	0.031718508
Kirrel	0.031587576
Thumpd3	0.031254826
Ilvbl	0.031220007
Ano10	0.031199147
Rras2	0.03118593
Stx2	0.03117789
Dus3l	0.03114402
Ddx23	0.031096819
Pgs1	0.031093871
Mark3	0.031045366
Shmt2	0.030920667
Psme2;PSME2b	0.030804798
Prrc1	0.030771542
Plin1	0.030672129
Rab9;Rab9a	0.030494656
Fdft1	0.030457442
Pdf	0.03007437
Larp1b	0.030067548
Lnp	0.030054684
Wash1	0.029944584
Ank;Ankh	0.029927297
Cept1	0.029862022
Plin4	0.029710666
Gstt3;Gm20441	0.029702715
Tomm34	0.029621906
Gnaq	0.029518776
Tsen34	0.02949694
Tbk1	0.029485906
Rbm26	0.029464527
Xpo6	0.029456228
F3	0.029383621
Ptgs1	0.029305119
Slc38a2	0.029284484
Tfip11	0.02925044
Trim12c;Trim5	0.029235986
Prdx5	0.029184704
Letmd1	0.029149583
Tceb3	0.02913729
Aldh9a1	0.029004074
Mfn2	0.028965349
Agpat3	0.028960807
Rab5a	0.028860958
Wbp11	0.028829651
Ints4	0.028730741
Ahcyl2	0.028681412
Itga5	0.028603235
Sf3a3	0.028569272
Taok1	0.028467523
Agpat2	0.028422839
Srsf11	0.028341022
Prkar1a	0.028266627
Ruvbl2	0.028250628
aco1;Aco1	0.028181333
Sod2	0.028142136
Ugp2	0.027920012
Ddx39b	0.027909003
Pik3c2a	0.02781061
Fermt2	0.027727011
Ighg2b;Ighg;Igh-3	0.027630272
Ptp4a1	0.027569384
Ckm;Ckmt1;Ckmt2	0.02753674
Parp10	0.027506023
Pacsin3	0.027472006
Ogdh	0.027460842
Ifi35	0.027394649
Sparc	0.027391532
Ndfip1	0.027351841
Cdc37	0.027334176
Fam129a	0.027277316
Pmm2	0.027269525
Scd2;Scd3;Scd4	0.027256609
Me1	0.027172216
Efhd2	0.026983205
Gsn	0.026969559
Eif6	0.02696869
Nudcd1	0.026925292
Sdhc	0.026851022
Itpripl2	0.026707654
Dnajb1	0.026685593
Tgtp1	0.026671137
Csnk2b;Csnk2b-Ly6g5b	0.02657433
Uchl3	0.026512135
Ap1g1	0.026498155
Prkcsh	0.026467445
Emc4	0.026361389
Slc7a2	0.026293739
Ndfip2	0.026213866
Nek6	0.026156277
Ifit3;I830012O16Rik	0.026081165
Nup214	0.02607878
Slfn9;Slfn8	0.026078013
Hspa14	0.026021353
Slc31a1	0.025972265
Tbc1d17	0.025919498
Eif4e	0.025867012
Tspan9	0.025838319
Akap9	0.025792028
Lman2	0.02570444
Ehbp1l1	0.025638268
Cers6	0.025621535
Fam168a	0.02559756
Gclc	0.025579373
Vta1	0.025568497
Rin1	0.025564343
Atg101	0.025303615
Acvr1	0.025293045
Gulp1	0.025261514
Ak3	0.02520642
Chmp4b	0.025156048
Fads3	0.025035015
Ctage5;Mia2	0.024860333
Gnb1	0.02476491
Tspan4	0.024710563
Otub1	0.024661087
Tmem87a	0.024660241
Sf3b5	0.024534135
Irgm2	0.024488871
Rap1gds1	0.024475239
Capn2	0.024458151
Abcb1b;Abcb1a	0.024401361
Ero1l	0.02439636
Gpr108	0.024308491
Gnai3	0.024208198
Steap1	0.024142773
Gpr107	0.024016181
Acox1	0.023832138
Sf3a1	0.023818889
Git2	0.023764106
Ahcy	0.023728071
Igf2r	0.023726599
Fam50a	0.023688457
Comtd1	0.02358718
Usp18	0.023563986
Rhoj	0.023507747
Pdk1	0.023505888
Trnt1	0.023499026
Mapk14	0.023432531
Pabpn1;Gm20521	0.023393069
Syne1	0.023378499
Fth1	0.023354771
env;Fv4;F630007L15Rik	0.023332233
Prrc2c	0.023322926
Rhog	0.023316635
Epb4.1l1;Epb41l1	0.023258368
Sucla2	0.023234769
Gnl3	0.023164813
Fam114a1	0.023161301
Lgals8	0.022931731
Ttc39b	0.022916079
G6pc3	0.022887587
Xpnpep1	0.022886059
Man1b1	0.022848802
Acot13	0.022745588
Znf326;Zfp326	0.022693571
Ttn	0.022555511
Pi4ka	0.022523445
Vps26b	0.02250542
Utp14a	0.0224892
Por	0.022455476
Tagln2	0.022452235
Top1	0.022419102
Dip2a	0.022371333
Rab12	0.022337232
Nt5c2	0.022322495
Tsta3	0.022272691
Gtf2h4	0.022215431
Abr	0.022211827
Pes1	0.022204152
Lsm4	0.022169241
Rasgef1b	0.02216608
Armcx2	0.02211171
Ostf1	0.0220988
Atg5	0.022070517
Dolpp1	0.022057997
Lrba;Nbea	0.022039746
Irgm1	0.021979868
Rpf2	0.021909181
Abhd16a	0.021888889
Nek1	0.021857214
Kif3a	0.021832791
Mpdu1	0.021790724
Luc7l	0.021767268
Magi1	0.02176521
Tax1bp1	0.021656728
Hexa	0.021656228
Snap23	0.021633804
Scp2	0.021557907
Zdhhc20	0.02145598
Rps25	0.02142263
Trim32	0.021420194
Dync1li2	0.021360919
Srek1	0.021344317
Sec16a	0.021338092
Optn	0.021261232
Nckipsd	0.021223995
Adar	0.021117241
Cbr1	0.021095665
Wasl	0.020954725
Dpep1	0.020913981
Axl	0.020863381
Ppap2a	0.020849115
Map4k5	0.02084746
Tpp2	0.020765769
Cd109	0.020699537
Patl1	0.020628959
Polr2b	0.020588136
Eif2b2	0.020582133
Ldb1	0.020563093
Smarcd2	0.020539215
Myo1b	0.020533709
Jak1	0.020494565
Uba6	0.020443539
Rngtt	0.020424239
Ugcg	0.020421065
Myof	0.02039845
Lgals3bp	0.020283843
Abracl	0.020263426
Hspa1b;Hspa1a	0.020222259
Ccdc22	0.020173952
Tsc2	0.020162843
Lamb1	0.02008501
Aldh2	0.020055562
Camk1;Camk1d	0.020036807
Slc1a5	0.020022729
Fasn	0.020001661
Dock11	0.020001208
Man2a1	0.019979161
Gstm5	0.019972374
env;Mela	0.019960135
mKIAA0224;Dhx38	0.019935913
Dhfr	0.019890042
G6pdx	0.019872088
Dtx3l	0.01980221
Snap47	0.019753653
Taf2	0.01969207
Stub1	0.019665271
Lhfp	0.019593027
Fbxw11	0.01951713
Gnpnat1	0.019466639
Maoa	0.019457527
Frmd4a;Frmd4b	0.019447193
Agpat9	0.019388135
Peg10	0.019387018
Ptpn23	0.019342077
Ampd3	0.019275446
Sf3b3	0.019262508
Slc27a4	0.019249163
Tbrg4	0.019225896
Pdgfrb	0.019160327
Slc35e1	0.019153261
Pdha1	0.01911436
Zmiz1	0.019105151
Klhl22	0.019089982
Ptpn1	0.019041856
Far1	0.01902157
Lpcat3	0.019020158
Rap2a	0.018901045
Phlda3	0.018870888
Micu2	0.018827591
Eef1g	0.018827411
Rbm25	0.018792069
Akt2	0.018728015
Pdia3	0.018668761
Ist1	0.018635685
Mvb12a	0.0186312
Etf1	0.018609594
0	0.018581814
Prpf40a	0.018537013
Ctc1	0.01853666
Hbs1l	0.018499155
Nnmt	0.018362391
Rps6kb2;Rps6kb1	0.018357796
Vps33a	0.01824443
Osbp	0.018228076
Uba3	0.018211063
Spcs3	0.018171437
Pgd	0.018107726
Acss2	0.018104501
Psat1	0.018090142
Actb	0.018088343
Tor3a	0.018088206
Abcd4	0.01808356
Spg21	0.018083398
Adh7	0.018035139
Gstp1;Gstp2	0.017966815
Larp4	0.017955467
Tubb3	0.017933568
Ndrg3	0.017909411
Dlat	0.017904579
Aqr	0.017875325
Gba	0.017810566
Atic	0.017790769
Ddr2	0.017785551
Slc39a1	0.017751122
Ift122	0.01775064
Cav2	0.017741131
Vim	0.017700588
Ppp2r2a	0.017681034
Fyn	0.017639125
Ifih1	0.017635321
Anxa6	0.017632945
Maged2	0.017629351
Ddx27	0.017612617
Ehd2	0.017596844
Vrk2	0.017582337
Lamp2	0.017535784
Acsl3	0.017522293
Nfic	0.01752153
Slc30a7	0.017484827
Ppp6r2	0.017458077
Gorasp2	0.017406304
Tomm70a	0.017323307
Acly	0.017321649
Sar1b	0.017318278
pol;BC094435;gag-pol	0.017304417
Ddx56	0.017186051
Znf207;Zfp207	0.017152565
Cd81	0.017085044
Nudc	0.017046251
Ppme1	0.017012454
Dnajc7	0.016973321
Stambpl1	0.016958834
Abi3bp	0.016952721
Anp32b	0.016940319
Calr	0.016890066
Gna13	0.016865467
Ssbp3;Ssbp4	0.016783185
Luc7l3	0.016768777
Adprh	0.016758139
Ykt6	0.016743675
Gpr89a	0.016709113
Map4k4	0.01667831
Uckl1	0.016665459
Src	0.016664891
Nf1	0.016663129
Degs1	0.016580753
Ftl1;Ftl2	0.016559281
Sccpdh	0.016369635
Plekhf1	0.016366059
Clk2	0.016341668
Tor1b	0.016337098
Med19	0.01632914
Vps37b	0.016321015
Ifi47	0.016209428
Rab18	0.01619496
Acot7	0.016153228
Comt	0.016146484
Uqcrfs1	0.016136968
Tmem97	0.016071877
Lgals3	0.016065878
Kif1a;Kif1b	0.016030276
Sqle	0.016024952
Slc4a2	0.015950529
Naa10;Ard1	0.015841978
Rap2c	0.015827001
Utp20	0.015815662
Ctbp2	0.01575878
Fntb	0.015746729
Ifit1	0.015741879
Dvl2	0.015720023
Abhd17b	0.015718705
Vars	0.015668504
Esd	0.0156225
Pcdhgc3	0.0156199
Tmem176b	0.015608655
Agk	0.015550293
Slc2a1	0.015530672
Hnrnpr	0.015491368
Canx	0.015484545
Ncor2	0.015392265
Gltscr2	0.015374302
Snx18	0.015339965
Fabp5	0.015333005
Rcn1	0.015256118
43719	0.015208928
Lnpep	0.015101278
Pelp1	0.015023718
Ndrg1	0.014960151
Scaf11	0.014957531
Pgam1	0.014945849
Tars	0.014912888
Sfswap	0.014866878
Nt5dc2	0.014840975
Prdx2	0.014787656
Pcd2;Pdcd2	0.014766987
Pgrmc1	0.014747059
Slc6a9	0.014720779
Melk	0.014671069
Mbnl2	0.014608792
Glrx3	0.014593006
Acin1	0.014402418
Ccar2	0.014396821
Gga2	0.014389814
Fkbp4	0.014363322
Eef1b;Eef1b2	0.014362122
Cpeb4	0.014357796
Kntc1	0.014299093
Kif5b	0.014288385
Fscn1	0.014242414
Prkcdbp	0.014225784
Rab5c	0.014216858
Hacd3	0.01421113
Pkm	0.014181827
Pea15a;Pea15	0.014173079
Il6st;il6st	0.014171701
Trrap	0.014129026
Serpinc1	0.014127811
Lgals9	0.014095415
Prkaca	0.014083998
Gstm1	0.014058501
Hmox2	0.014018102
Ubac2	0.014007857
Gpx4;PHGPx	0.013958448
Bub3	0.013948562
0	0.01385653
Ppid	0.013818403
Arl3	0.013726434
Cnpy2	0.013703449
Ppfia1	0.013646305
Ganab	0.013620516
Cc2d1a	0.013495409
Mpc1	0.013493571
Tom1l2	0.013477201
Dbn1	0.013420051
Ube2n	0.013417692
Uqcrc2	0.013384097
Apol9a;Apol9b	0.013342878
Rsu1	0.013319869
Zfpl1	0.013269213
Usp8	0.013256232
Ppp6c	0.013255944
Ndufb10	0.013224831
Ctnna1	0.013224675
Ptpn11	0.013205191
Sgpl1	0.013189395
Metap1;mKIAA0094	0.013157956
Kdelc1	0.013136917
Hm13;H13	0.013132793
P3h1;Lepre1	0.013062814
mKIAA1101;Oxsr1	0.013044732
Pi4k2a	0.01300564
Stx4	0.012972437
Pebp1	0.012930197
Tmem59	0.01279411
Grwd1	0.012780659
Vamp3;Vamp2	0.012709421
Zak	0.01260603
Sugt1	0.012552962
Nsfl1c	0.012487506
Nap1l4	0.01248594
Dhrs1	0.012462093
Mat2b	0.01245014
Reep5	0.012444466
Ep300;Crebbp	0.012433398
Dnajb6	0.012432662
Lmod1	0.012431631
Lrrc47	0.012424518
Upf2	0.012420853
Clcn5	0.012410321
Aacs	0.012405595
Gpnmb	0.012356798
Chtf18	0.012350109
Gna11	0.012288101
Desi1	0.01220903
Traf4	0.012171868
Sqstm1	0.012158996
Map4k4	0.012148737
Stip1	0.012137965
Sar1a	0.012137446
Prps1l3;Prps1;Prps2	0.01209027
Tax1bp3	0.012048811
Gpd1;Gpd1l	0.011953011
Anxa7	0.011944992
Idh3b	0.011901571
St13	0.011851045
Steap2	0.011843719
Aco2	0.011843335
Hsph1	0.011835823
Larp1	0.011835049
Tmx3	0.011808509
Yif1a	0.011806401
Tmco1	0.011789145
Rheb	0.011776937
Ptprs;Ptprd	0.011762021
Atg3	0.011733539
Lage3	0.011722969
Rnf213	0.011709779
Rraga;Rragb	0.011677936
Hspa9	0.011663765
Slc7a1	0.011636266
Rnpc3	0.011608119
Adsl	0.011546848
Rab11b;Rab11a	0.011546501
Slc1a4	0.011543957
Cyb5r3	0.011535526
Cyb5a	0.011520392
Tbc1d10b	0.01152013
Dgat1	0.01150813
Cdc42	0.011452389
Vps37a	0.011430696
Txnip	0.011392291
Chordc1	0.011377726
Gne	0.011373023
Ssbp2	0.011342798
Dym	0.011340136
Hyou1	0.011326462
Dhx58	0.011307933
Cap1	0.011289893
Srsf6	0.011285246
Isg15	0.011263388
Tm4sf1	0.011247273
Eef1d	0.011222154
Cops8	0.01117257
Ddx6	0.011171406
Klc1	0.011158426
Naa15	0.011155655
Dhx37	0.011153708
Ano6	0.011141419
Tns2	0.01112722
Slc12a4	0.011110878
Ctnnb1	0.011002696
Myo1c	0.010983169
Gpi;Gpi1	0.010863869
Znf330	0.010850566
Rab8a	0.010845173
Sidt2	0.010842095
Gsk3b	0.010828868
Ccny	0.010817275
Abhd12	0.010812676
Hnrnpl	0.010811468
Sdha	0.010807558
Stx12	0.010797575
Srsf10	0.010757592
Nelfb	0.010752652
Plec	0.010742615
Arl8a	0.010741178
Plxnb2;mKIAA0315	0.010737253
Rock2	0.010717645
Nxn	0.010713659
Arl6ip1	0.010699288
Ppp2r5e	0.010688834
Jagn1	0.010673997
Ppp2ca;Ppp2cb	0.010639019
Nup88	0.010603316
Itm2c	0.010559262
Bgn	0.010528897
Rhoa	0.010461421
Pdcd6ip	0.010442877
Kpna3	0.010434224
Dync1i2	0.010372681
Dcakd	0.010368359
Rab1	0.010338335
Eif3d	0.010317698
Tmem176a	0.010314905
Hip1	0.010279999
Sptbn1	0.010237438
Cav1	0.010232082
Idh3a	0.010230107
Pex16	0.01020252
Dhx15	0.010148916
Cyfip1	0.010091031
Crtap	0.010049225
Kdelr3	0.010046366
Psmd9	0.009985342
Ntmt1	0.009984291
Aurkaip1	0.009983751
Scaf4	0.009928119
Araf	0.009917269
Son	0.009898559
Ola1	0.009820751
Actb	0.009785875
Adh5	0.00977895
Rab10	0.009764152
Kpna6	0.009761352
Ptrf	0.009759737
Myo1e;Myo1f	0.009749753
Ms4a4d	0.009748654
Actn4	0.009727948
Tfrc	0.009719875
mt-Co3;COX3;COXIII	0.009665205
Rps28	0.009624736
Hells	0.00962312
Rtn4	0.00961098
Naa25	0.009601343
Rab31	0.009592026
Acsl4	0.009569286
Oxr1	0.009564613
Arf1;Arf3	0.009553157
Scn10a	0.00950284
Mmp14	0.009491444
p15(INK4b);Cdkn2B;Cdkn2b	0.009408679
Sptan1	0.009383265
Parp9	0.009368917
Prmt3	0.009368117
2510003E04Rik;Kbp	0.009310391
Chmp2b	0.00929399
Ppox	0.009283608
Prkab1	0.009210681
Arhgef40	0.009200878
Yme1l1	0.009189458
Srsf9	0.009186609
Zc3h15	0.009182837
Glipr2	0.009155142
Gemin5	0.009132689
Map2k3	0.009132331
Elp3	0.00912056
Vps37c	0.009098859
Ifitm3	0.009058892
Prkaa1	0.009036586
Hsp90b1	0.009024335
Ugt1a6;Ugt1a6a;Ugt1a6b	0.008969338
Sp3	0.008955156
Lrp1	0.008940745
Nckap1	0.008907789
Sssca1	0.008903082
Tsg101	0.008887879
Herc2	0.008872946
Rcc2	0.008869135
Eif1	0.008864241
Tbcb	0.00880406
Mcts1;Mcts2	0.008757344
Sec11a	0.008700994
Arhgdia	0.008676064
Prep	0.008673215
Sec23b	0.008672419
Laptm4a	0.008648294
Naf1	0.008632727
Eif5a;Eif5a2	0.008615297
Iqgap3	0.008605884
Khdrbs3	0.008597684
Rbmx	0.008588454
Slc4a7	0.008566529
Pop4	0.008551059
Tmem168	0.008527416
Agtrap	0.008522032
Mfge8	0.008518614
Pgk1	0.008480435
Banf1	0.00848016
Cd44	0.008460375
Maz	0.00844534
Atp5o	0.00838575
Vps28	0.008376643
Nras;Kras;Hras	0.008370021
Api5	0.008302497
Itgb1	0.008287637
Snd1	0.008248503
Stat3	0.008245883
Fitm2	0.008229833
Glud1	0.008220955
Antxr1	0.008180257
Ppp2r3d	0.008159262
Agpat1	0.008144891
Samhd1	0.008117396
Rhoc	0.008113474
Cdk12	0.008113184
Sec23ip	0.008110257
Atp5l	0.008068161
Commd8	0.008066045
Atp6v1c1	0.008051316
Ak1	0.008026938
Dnm2	0.00800995
Ptk2	0.008000432
Tkt	0.007979943
Ppp6r3	0.007965181
Actr10	0.007951103
Hnrnpd	0.007912795
Commd3	0.007909292
Prkg1	0.007891248
Trim47	0.0078733
Atp5f1	0.007866831
Lypla2	0.007861024
Tollip	0.007793249
Nsf	0.007780523
Gspt1	0.00777298
Fryl	0.007764787
Atp5j2	0.007756087
Tmem19	0.007687753
Ndufa10	0.007681319
Sdcbp	0.007679352
Ppia	0.007663451
Emc3	0.007653754
P4hb	0.007652321
Rab14	0.007618464
Atp5c1	0.007617811
Ric8a	0.0076126
Gpatch8	0.007612268
Sh3gl1	0.007609456
Pnisr	0.007598755
Gm6793;Hnrnpa3;Gm9242	0.00758771
Ppp1r7	0.007543874
Zc3h13	0.007529828
Dlst	0.007527116
Ddx46	0.007524848
Nedd4l	0.007520362
Tra2b	0.007480223
Uqcr10	0.007443082
Parp12	0.007433302
Cct5	0.007419433
Emc1	0.007383901
Fhl3	0.007379824
Farp2	0.007332921
Rp9;rp9	0.00731477
Col3a1	0.007297107
Slc12a7	0.007296305
Nmd3	0.007290203
Cct2	0.007281864
Ehd4	0.007254809
Bag2	0.00722408
Mrpl38	0.007221091
Gm20431;Ube2v1;Ube2v2	0.00722069
Rab1b	0.007208203
Nub1	0.007196185
Oxct1	0.007194701
Pdcd7	0.007194377
Cct7	0.007192196
Cct3	0.007187198
Grb10	0.007181205
Armcx3	0.007152046
Pik3r4	0.007143293
Syncrip	0.007132702
Ncln	0.007108489
Cops7b	0.007042032
Gars	0.007009493
Akr1b7	0.007005136
Rangap1	0.006948051
Pbxip1	0.006943958
H2-D1;H-2D;H2-L	0.006916257
Bcap31	0.006906117
Tra2a	0.006882782
Tpt1	0.006862298
Pdhb	0.006860883
Sorbs3	0.006857847
Aebp1	0.006855752
Arfgef2	0.006846236
Plec	0.006821263
Nisch	0.006775665
Hspa8	0.006773715
Mtpn	0.006758884
Nup62	0.006752737
Actr3	0.006733636
0	0.006718613
Cdk18	0.006717801
Mgst3	0.006694509
Cetn3	0.006687261
Gabarapl2	0.006619704
Ube2k	0.006618176
Samd9l	0.006580208
Bmpr2	0.006579587
Nploc4	0.006576923
Nop9	0.006574384
Plxna1	0.006572204
Tspo	0.006570446
Ephx1	0.00655626
Slc25a10	0.006553564
Cct4	0.006542397
Tmem55a	0.006505922
Nap1l1	0.006501217
0	0.006497336
Ap1m1	0.00649729
Asns	0.006460683
Ppp2r1a	0.006457673
Rab21	0.006406936
Gfpt1	0.00639579
Dnajc3	0.006382535
Rnpep	0.006361931
Fads1	0.006344141
Sec24a	0.006297728
Gnas	0.006292575
Polr2a	0.006268604
Slc35b2	0.006255934
Ipo5	0.006252207
Capn1	0.006242345
Clint1	0.006241089
Hint1	0.00623761
Mgea5	0.006214512
Cops2	0.006205224
Ube2j1	0.006200375
Prpf31	0.006189776
Hspa5	0.006187218
Hsd17b7	0.006168209
Abce1	0.00616521
Napa	0.006139097
Drg1	0.006127513
Gvin1	0.006095019
Eif3c	0.006066188
Gtse1	0.006052258
mt-Atp6;Mtatp6	0.006047474
Nudt4;Nudt11;Nudt10	0.006033754
Ghdc	0.006032937
Itm2b	0.006031309
Cd63	0.00602896
Add1	0.006024867
Cand2	0.006016547
Mbnl1	0.006015188
Aars	0.006002264
Prkci	0.005980288
Tmx2	0.005968801
Eif3e	0.005952881
Trpc4ap	0.005942341
Urod	0.005901621
0	0.005885283
Tmbim6	0.005883107
Khsrp	0.005844172
Cdk9	0.005833179
Csnk2a2	0.005823091
Etfb	0.005821726
Vps52	0.005808493
Ckap4	0.005755152
Sap30bp	0.005733113
Pex3	0.005685586
D15Ertd621e;Fam91a1	0.005678212
Akr1b8	0.005669276
Mta2	0.00561727
Helz2;mKIAA1769	0.005612274
Hsp90ab1	0.005594705
Plod2	0.005571183
Tmem120a	0.005568434
Ipo8	0.005555482
Litaf	0.005527318
Vps36	0.005507454
Use1	0.005503717
Rnft1	0.005499692
Ilf2	0.005494835
Eef2	0.005494341
Msmo1	0.005485927
Osgep	0.005448443
Serbp1	0.005440613
Gpaa1	0.005435355
Tcerg1	0.005435164
Actr2	0.005402158
Cct8;Cctq	0.005381364
Cops6	0.005366759
Emc2	0.005366495
Ywhaz	0.00535734
Rab11fip1	0.005351353
Pir	0.005298131
Scfd2	0.005287553
Clptm1l	0.00527722
Csk;Matk;HYLTK	0.005273968
Ehd1	0.005273721
Fdps	0.005249411
Srsf5	0.005238184
Erbb2ip	0.005229277
Lamtor1	0.005220943
Ccnl1	0.005177769
Cpt1a	0.005174546
Acat2;Acat3	0.005168949
Cdc123	0.005164056
Brox	0.005145857
Tnfaip2	0.00513844
Gdi2	0.005135512
Exoc1	0.005129961
Prkag1	0.005123088
Snrpf	0.005109552
Acaa1a;Acaa1b	0.005086916
Paics	0.00508341
Rhot1	0.005037559
Ndufb4	0.004980933
Prkca	0.004977506
Ywhab	0.004976698
Pla2g4a	0.004933107
Srrt	0.004930473
Arpc2	0.004907179
Trim26	0.004902106
Cltc;mKIAA0034	0.004892355
Ifitm2	0.00487824
Mms19	0.004859163
Stxbp3;Stxbp3b	0.00485648
Diap3;Diaph3	0.004845788
Rtn3	0.004837167
Wdr1	0.004835632
Hnrnpa3	0.004829516
Akap13	0.004789627
Btaf1	0.004773532
Timm17a	0.004768344
Gigyf2	0.004761379
Hsd17b11	0.004756795
Srsf1	0.004736229
Sacm1l	0.004729335
Glo1	0.004729065
Tnpo3	0.004671185
Tpi1	0.004652261
Snrpg	0.004651421
Hsp90aa1	0.004637252
Tcp1	0.0045879
Cops3	0.00458749
Mvp	0.00458538
Mtpap	0.004577212
Hnrnpk	0.004554124
Renbp	0.004549568
Cct6a	0.004541813
Sdcbp	0.004514542
Dstn	0.004512169
Aldoa;Aldoart1	0.004500204
Plscr1	0.004481514
Arpc3	0.004467955
Hsd17b12	0.004422377
Acad11	0.004380394
Cherp	0.004364261
Vps4b	0.00436302
Snrnp70	0.004358751
Eif3a	0.004357519
Lmbrd1	0.004355483
Sf3b1	0.004351206
Wars	0.004340849
Cops4	0.004339369
Hspa4l	0.004338665
Pcx;Pc	0.0043354
Rab6a;Rab6b	0.004305752
Uqcrq	0.004302953
Stam2	0.004284161
Impact	0.004258898
Ywhah	0.004252891
Eif4g2	0.004239458
Rpsa	0.0042383
Fbll1	0.004230784
Arhgef7	0.004205225
Slc3a2	0.004154168
Hdhd2;Ier3ip1	0.004130167
Smpd4	0.004123622
Spg11	0.004120403
Heatr5b	0.004117775
Nbas	0.004115479
Gnai2	0.004073718
Psmg1	0.004064847
Tubb2a	0.004059263
Svil	0.004041008
Krit1	0.004019089
Rap1b	0.003998554
Lmf2	0.003994482
Atp5h	0.003973536
Anxa4	0.003971769
Zfp622;Znf622	0.003968803
Lrrc40	0.003967101
Swap70	0.00394715
Arf5	0.00394446
Actb	0.003942234
Snx3	0.003900212
Tln1	0.00389932
Gnb2	0.003897004
LOC72520	0.003893815
Dut	0.003888515
Actb	0.003869092
Snrpd2	0.00386625
Drg2	0.003864204
Mpp1	0.003855305
Ptpn9	0.003850032
Cog4	0.003846194
Akr1a1	0.003825286
Xab2	0.003793585
Arhgef2	0.003784491
Rab2a	0.003770553
Txn	0.00375893
Thada	0.003743757
Dpm1	0.003737257
Snrpe	0.003735969
Csnk2a1	0.003717421
Cdk11b	0.00367991
Sars	0.003679372
mKIAA0617;Cul3	0.003672504
FAM120A	0.003656164
Abcf3	0.003632949
Prmt1	0.003627861
Eif3b	0.003607256
ppp2r5d;Ppp2r5d	0.003598725
Klhl42	0.003596612
Snx4	0.003585151
Stt3b	0.003572708
Srsf2	0.003569658
S100a6	0.00355136
Rfc1	0.003522159
Rer1	0.003515407
Mgrn1	0.003507525
Kpna2	0.003506417
Uba1	0.003472501
Dst	0.00346743
Dcaf7	0.003425117
Htt	0.003424605
Kpnb1	0.003388094
Mapk3	0.003385603
Ppp3ca;Ppp3cb	0.003377095
Bysl	0.00337044
Atl3	0.003366295
Cd151	0.003350991
Ugdh	0.003327219
Abcc5	0.003320651
Camk2g	0.003310135
Actbl2	0.003310046
Trappc8	0.003307002
Aldh18a1	0.003300002
Hspa4	0.003292483
Exoc7;mKIAA1067	0.00328366
Itpr1	0.003257123
Orc4	0.003238971
Rpl5	0.003233275
Hgs	0.003185006
Usp4	0.003183338
Nup205	0.00318044
Gart	0.003172072
Puf60	0.003153808
Ash2l	0.00314148
Snrpe	0.003105335
Ddx3y	0.003094669
Prkd2	0.003069118
Arpc5	0.003057027
Ap2a2	0.003047268
Snrpd3	0.003044755
Ranbp1	0.003036397
Lrrc59	0.003018739
Ppp2r4	0.002999711
Arpc4	0.002990923
Lta4h	0.002973223
S100a10	0.002972586
Lap3	0.002958338
Ddx3x	0.002956009
Anapc1	0.002954654
Gapd	0.002947733
Yars	0.002900497
Fmr1	0.002893454
Xpo4	0.002884741
Rab33b	0.002883497
Wdr5	0.002879606
Acacb	0.00287918
Rpl3	0.002861921
Slc9a1	0.002856029
Gxylt1	0.002854079
Actn1	0.002848365
Dpysl2	0.002841943
Ube2l3	0.002833636
Ptpn14	0.002826454
Smarce1	0.002807447
Pon1	0.002787813
Acads	0.002773978
Tmod1	0.00277128
Mat2a	0.002769692
Arf6	0.002761158
Ttl	0.002754018
Ppib	0.00274675
Acsf2	0.002739647
Kpna4	0.002739218
Pom121	0.00273548
Vat1	0.002724878
Pnn	0.002721585
Gnl1	0.002719424
Rpl7a	0.002714293
Mboat7	0.002710274
Vcp	0.002702726
Gosr2	0.002690784
Actg1	0.002663508
Kpna1	0.002657029
Tcaf1	0.00265235
Uqcr11	0.002642372
Hist1h2bj;Hist1h2bk;Hist1h2bm;Hist1h2br;LOC665622;Hist1h2bp;Hist1h2bc;Hist2h2bb;Hist1h2bh;Hist1h2bb;Hist1h2bf;Hist1h2ba;Hist3h2ba;Hist3h2bb;Hist2h2be	0.002639011
Cd47	0.002638223
Lpgat1	0.002635193
Cherp	0.002632074
Pon2	0.002616074
Nrp2	0.002597804
Nup155	0.002588938
Fh	0.002587565
Slc39a13	0.002565343
Eif3i	0.002552255
Esyt1	0.002534607
Inppl1	0.002517582
Npr2	0.002511313
Rps5	0.00250543
Oasl2	0.002464993
Rab32	0.00246417
Arpc1b	0.002438698
Prr3	0.002436564
Nol6	0.002407529
Tinagl1	0.002396803
Agpat4	0.002395275
Arpc5l	0.00239023
Atp2b1	0.002386644
Pak2;Pak1;Pak3	0.002379102
Cacybp	0.002370713
Vps29	0.002345778
Ndufa13	0.002332997
Stau1	0.002300329
Dkc1	0.002289682
Map1lc3b	0.002283532
Slc39a13	0.002277942
Ap1b1	0.002275954
Vps35	0.0022596
Atxn10	0.002246138
Smg1	0.002245825
Ptpra	0.002233534
Dgcr8	0.002229446
Pin1	0.002199834
Anxa1	0.002199495
KRT1	0.002199222
Fbxw8	0.002176593
Snrpd1	0.002173767
Gm5409;Try10	0.002170614
Spns1	0.002167426
Pafah1b2	0.002160951
Supt5h	0.0021426
Atp1b3	0.00210868
Ctnnd1	0.002106181
Dnm1	0.002080808
Ipo4	0.002070644
Pfkl	0.002051564
Eif4a1	0.002050954
Irgm1	0.002049226
Zfr	0.002047207
Arl8b	0.002034864
Epb4.1l2;Epb41l2	0.002027807
Sec24b	0.002018126
Scyl2	0.001997774
Actc1	0.001958159
Atp5a1	0.001946107
Tradd	0.001930077
Arf4	0.001900219
Nedd8	0.001895964
Myo9b	0.001895718
Eif4h;mKIAA0038	0.001885082
mKIAA1589;Zfyve1	0.00186893
Ythdc1	0.001847528
Ddx58	0.001816797
Usp47	0.001784945
Gmfb	0.00178366
Trmt1l	0.001765961
Ezr	0.001755038
Stag1	0.001748595
Ptges3	0.001742582
Nhp2	0.001732275
Ubqln1	0.001720496
Ncdn	0.001717971
Ube4b;mKIAA0684	0.001714544
Cited2	0.00170734
Zc3h4	0.001700662
Vti1b	0.001678888
Gja1	0.001664758
EG433182;Eno1	0.001648127
Snx7	0.001637771
Tor1aip2	0.001604088
Myadm	0.001597098
Rpl13a	0.001595543
Galk1	0.001592149
Rpa3	0.001574553
Fbxo3	0.001559507
Ywhag	0.001545654
Myo5a	0.001530002
Mif	0.00152855
Ifi204	0.001503741
Clcn7	0.001480442
2210010C04Rik	0.001462746
Hars2	0.001440325
Sh3glb1	0.001403988
Ppp2r5c	0.001397511
Gm10094;Sap18	0.001392325
Steap3	0.001387022
Ywhae	0.001385725
Scamp3	0.00138189
Ipo7	0.001381242
Chchd3	0.00135077
Atxn2l	0.0013504
Eif3h	0.001344615
Acaca	0.001336859
Pigk	0.001334112
Ubap2l;lig-2a	0.001329221
Rps19	0.001303807
Slc25a17	0.001298267
Kidins220;mKIAA1250	0.001297002
Pdia6	0.001296224
Spcs2	0.001288845
Anapc2	0.00128545
Atp6v1g1	0.001284435
Snrpn;Snrpb	0.001241624
Sf3b6	0.00122884
Rpl32	0.001227404
Alg1	0.001224606
Snrpa	0.001198872
Ptrh1	0.001189069
Drosha	0.001156278
Fubp3	0.001153788
Suclg1	0.001137331
Rpl15	0.001132215
Nars	0.001122119
Ldha	0.001106343
Prkacb	0.001061835
Mapk1;Erk2	0.001040737
Ddx39;Ddx39a	0.001038623
Srpk1	0.001036782
Pik3c3	0.001031329
Hook3	0.001016479
Nfib	0.000993829
Tom1	0.000992265
Bnip2	0.000992024
Arhgef1	0.000991749
Ptpmt1	0.000968926
Mtap	0.000953688
Rpl23a	0.000936953
Safb2;mKIAA0138	0.000916182
Atp6v1d	0.000906697
Mtx1	0.000897005
Dctn4	0.000881894
Usp10	0.000859675
Zdhhc21	0.000854494
Rbm17	0.000845253
Mrps25	0.000842984
Anxa5	0.000827957
Fen1	0.000825019
Arhgap1	0.00081855
U2surp	0.000801969
Tomm22	0.000789176
Copb2	0.000770064
Heatr3	0.000769649
Cs	0.000761836
Phldb2	0.000760029
Rdh11;Ube-1c	0.000727671
Rnps1	0.000726017
Slc25a22	0.000714287
Atn1	0.000703711
Lgals1	0.000672131
43715	0.000662674
Nedd4	0.000655654
Alg10b	0.00063369
Rere	0.000619798
Tpm2	0.000615755
Txndc5	0.000612306
Tbl1x;Tbl1xr1	0.000599756
Gm17669;Rpl29;Gm3550	0.000598
Map2k4	0.000595909
Gpx7	0.000563652
Clta	0.000556747
Paxbp1	0.000534181
Brix1	0.000531007
Cnot10	0.000530742
Eef1a1	0.000522381
Rragc;Rragd	0.000520825
Hk2	0.000494368
Fubp1	0.000492286
Arhgap35;Grlf1	0.000477573
Dolk	0.000474433
Supt16;Supt16h	0.000474357
Sumo3	0.000457931
Scyl1	0.000456697
Xpr1	0.000445363
Scrib	0.000416792
Sec62	0.000413007
Ctps1	0.00039655
Atp5b	0.000390028
Cog8	0.000363241
Ipo13	0.000345872
Tufm	0.000311067
Matr3	0.000305207
Plekhb2	0.000287697
Dynlt1	0.000285968
Rnh1	0.000256826
Uxs1	0.000255928
Cmip	0.000211219
Srp72	0.000200125
Dnm1l	0.000184603
9030624J02Rik	0.000183266
Calu	0.000162625
Prpf8	0.000160678
Hist2h2ac;Hist2h2aa1	0.000148051
Vps26a	0.000143733
Srp68	0.000105869
Ascc3	0.000102438
Ranbp2	9.79208E-05
Anxa2	9.64378E-05
Cryzl1	8.38823E-05
Calu	7.32649E-05
Adck5	5.54209E-05
Spata5	4.59308E-05
Otulin	4.40692E-05
Iqgap1	2.27026E-05
Actb	2.19625E-05
Nup188	-1.9426E-05
Rps6ka3	-2.35261E-05
Nubp2	-3.00515E-05
Nfix	-3.08554E-05
Ptges2	-3.11606E-05
Atp6ap2	-5.67439E-05
Rab3gap2	-6.0839E-05
Tex10	-7.77864E-05
Ddx5	-8.49726E-05
Serpinh1	-9.66932E-05
Gsto1	-0.000100934
Hprt;Hprt1	-0.000154459
Rbm15	-0.000159004
Ap3m1	-0.000171189
Rps27l	-0.00018128
Ap2s1	-0.000184748
Zc3hav1	-0.000185099
Atad3	-0.000186741
Cops5	-0.000208783
Mrpl15	-0.000215709
Hnrnpu	-0.000218965
Atp13a1;mKIAA1825	-0.000235907
Trim23	-0.000235919
Prkra	-0.000238681
Slc11a2	-0.000270231
Ran;1700009N14Rik	-0.000287675
Sharpin	-0.000294897
Ddx17	-0.000301049
Ruvbl1	-0.000310481
Abcf2	-0.000328354
Pfkp	-0.0003564
Cpne3	-0.000386862
Dazap1	-0.00040105
Serbp1	-0.000402109
Ppa1	-0.000410366
Amfr	-0.000416455
Ciao1	-0.000417892
Fau;fau	-0.000429334
Ndufa9	-0.000431627
Mfn1	-0.000431699
Immt	-0.000431935
Tpx2	-0.000438776
Ndufs3	-0.000454487
Iqsec1	-0.000477648
Capza2	-0.000484166
Trim59	-0.000484466
Vps53	-0.000502801
Lsm12	-0.000503388
Dnaja2	-0.000525039
Ept1	-0.000534278
Prpf6	-0.000536539
Rps6	-0.000536706
Usp5	-0.000539344
Spcs1	-0.000545393
Dnm3	-0.000575545
Higd1a	-0.000593436
Vamp7	-0.00059656
Stam	-0.000598576
Rab7;Rab7a	-0.00060321
Trappc5	-0.000603972
Rpl9	-0.000603996
Ccdc9	-0.00061152
Capzb	-0.00065634
Acta2;Actg2	-0.000664431
Opa1;mKIAA0567	-0.00069142
Sec61a2	-0.000697834
Tmem11	-0.000741616
Rps15	-0.000745178
Mtfr1l	-0.00076513
0	-0.000770752
Ube2d3;Ube2d2a;Ube2d2	-0.000773478
Trove2	-0.000797083
Tmx1	-0.000800147
Slc25a11	-0.000828082
Serpine1	-0.000828768
Hsd17b4	-0.000851389
Rae1	-0.000869329
Hnrnpab	-0.000896942
Vps18	-0.000927625
H2afv;H2afz	-0.000944659
Sbds	-0.000948647
Tbc1d15	-0.000975524
Hnrnph1	-0.001003368
Gsn	-0.001009465
Prdx1	-0.001014651
Abi1	-0.001018215
Igf2bp3	-0.001041061
Ccdc50	-0.00105557
Rbbp6	-0.001056798
Rpl18a	-0.001065035
Usp39	-0.001067841
Dynll1;Dynll2	-0.001113571
Pabpc1	-0.001120202
Raph1	-0.001135332
Vps11	-0.001146848
Hadhb	-0.001151916
Sf1	-0.001153177
Atl2	-0.001160914
Mtch2	-0.001166249
Eif3m	-0.001190802
Golph3	-0.001192717
Hdlbp	-0.001199373
Pls3	-0.001212427
Pdcd11	-0.001220361
Arf2	-0.001220847
Abcd3	-0.001225786
Ddx18	-0.001226582
Rpl7	-0.00123645
Vapb	-0.001237175
Msn	-0.001244003
Rpn1	-0.001257038
Lancl1	-0.001262904
Dctn5	-0.001271377
Usp9x	-0.001276269
Shc1	-0.001299173
Pa2g4	-0.001317009
Flnb	-0.001321005
Mdn1	-0.001370834
Rps8	-0.001377954
Derl1	-0.001378375
Ubap2	-0.001407539
Cask	-0.001409757
Mettl13	-0.001410608
Nfx1	-0.001426012
Gclm	-0.001434327
Arl6ip5	-0.001442511
Epb41l3	-0.00144473
Erlin2	-0.00147092
Eif3l	-0.001472871
Pcm1	-0.001481135
Srp54;Srp54c	-0.001493252
Atp6v1a	-0.001494287
Cyc1	-0.001502905
Rhoq	-0.001505773
Atp6v1h	-0.001510197
Cdk5	-0.001520319
Ufd1l	-0.001534474
Ttc27	-0.0015389
Rptor	-0.001559187
Epha7;Ephb2	-0.001561977
Mri1	-0.0015659
Dnaja1	-0.001589077
Fmnl3	-0.001592315
Itgav	-0.001611729
Sec63	-0.001615276
Dnajc13	-0.001638059
Mettl7a1	-0.001649986
Tap2	-0.001681012
Dctn2	-0.001686547
Ppp2r5a	-0.001691668
Snx5	-0.001693162
Mcu	-0.001694278
Faf2	-0.001701556
Tmem33	-0.001712423
Mrpl3	-0.001724233
Mms22l	-0.001735058
0	-0.001737094
Nup35	-0.001748118
Cndp2	-0.001760191
Gbf1	-0.001766402
Naa35	-0.001791786
Tecr	-0.001800515
Mib1	-0.001800833
GAPDH;Gapdh	-0.001805483
Ppil1	-0.001827071
Ltn1	-0.001842139
Asna1	-0.00185329
Rbm14;p16	-0.001867062
Cnbp	-0.001874606
Eif2b4	-0.001891023
Tbc1d8b	-0.001898378
Vps25	-0.001906024
Rbbp5	-0.001933237
Luc7l2	-0.001934296
Gnb2l1	-0.001943088
Trmt10c	-0.001984021
Bid	-0.00198797
Caprin1	-0.002024228
Rps10	-0.002043983
Clic1	-0.002047471
Capza1	-0.002047756
Hdac1;Gm10093	-0.002053284
Dcaf8	-0.002054929
Pef1	-0.002060273
Mbd2	-0.002063469
Ccdc132	-0.002068705
Dyrk1a	-0.002094682
Copg1	-0.002112371
Rps27	-0.002114248
Mylk	-0.002125635
Pfdn5	-0.002139426
Cdipt	-0.002140007
Ythdf2	-0.002140965
Psma3	-0.002148377
Nup107	-0.002156978
Atad1	-0.002172152
Apaf1	-0.002172275
Vmp1	-0.00217782
Snrnp200	-0.00218212
Pafah1b1	-0.002184597
Mthfd1	-0.002187972
Tefm	-0.002191301
Antxr2	-0.00220536
Flot1	-0.002207691
Ndufs2	-0.00221153
Gtpbp1	-0.002242576
Acin1	-0.002243233
Atp6ap1	-0.002243878
Hist1h2ah;Hist1h2ad;Hist3h2a;H2afj;Hist1h2ak;Hist1h2af;Hist1h2aa	-0.002246995
Rpl37a	-0.002255428
Hadha	-0.002265406
Mrpl10	-0.002267481
Ascc1	-0.002284166
Wdfy3	-0.002299472
Mxra8	-0.002306313
Tmem126a	-0.002358534
Usp14	-0.002363066
Cfl1	-0.002381871
Park7	-0.002382397
Atp6v1b2	-0.002403025
Sec13	-0.0024265
Tmem41b	-0.002439605
Flot2	-0.002446531
Copa	-0.002456405
Actr1a	-0.002472278
Eif4g1	-0.002502346
Rps24	-0.002508643
Mybbp1a	-0.002529134
Ahsa1	-0.00253841
Prpf19	-0.002567104
Sptlc1	-0.002577617
Ubqln2	-0.002582619
Clic4	-0.002607043
Vps41	-0.002622373
Top2a	-0.002668814
Rab43	-0.002673202
Rps17	-0.002690094
Ddx52	-0.002698042
Timm17b	-0.00270078
Pdk3	-0.002709223
Stom	-0.002771764
Ctsb	-0.002777449
Rictor	-0.002808042
Cyp20a1	-0.002809375
Myo6	-0.002812223
Xpo5	-0.002823597
Stat1	-0.00284747
Baz1b	-0.002849036
Rpl4	-0.002849322
Capns1	-0.002858018
Stat2	-0.002858749
Fkbp5	-0.002889914
Smarcad1	-0.002890534
Ywhaq	-0.00290162
Habp4	-0.002913334
Eif2ak2	-0.002918494
Ilk	-0.002924345
43717	-0.002934422
Hdac2	-0.00298842
Ndufa4	-0.002995262
Atp6v1f	-0.002997975
Vamp8	-0.003004422
Stt3a	-0.003007905
Mfsd5	-0.003030826
Pml	-0.003032046
Msto1	-0.00306281
Arl1	-0.00307242
Sec23a	-0.003091973
Mpv17	-0.003099708
Dnajb4	-0.003133172
Alg2	-0.00313335
Pank4	-0.003135349
Rpl24	-0.003137214
Rbmx2	-0.003147985
Twf1	-0.003148707
G3bp2	-0.003149094
Gps1	-0.003155251
Sf3b4	-0.003162774
Nrp2	-0.003171515
Rbmxl1	-0.003189735
Smad3;Smad2;Smad9	-0.003195955
Ppfibp1	-0.003222091
Rps3a1;Rps3a	-0.003232027
Micu1	-0.003245327
Stk24	-0.003246013
Ddb1	-0.003265521
Map2k1	-0.003275561
Psma6	-0.003282708
Eif2b5	-0.003301814
Atp6v1e1	-0.003307381
C330027C09Rik;Kiaa1524	-0.00330913
Copz2	-0.003309339
Hp1bp3	-0.003316246
Tuba1a;Tuba3a	-0.003324251
Piezo1;mKIAA0233	-0.003338716
Ttc23l	-0.003351269
Smyd2	-0.003352423
Sun2;mKIAA0668	-0.003360352
Slc25a1	-0.003361045
Ggcx	-0.003414553
Suclg2	-0.003425828
Lpp	-0.003453735
Bzw2	-0.003454267
Idh1	-0.003455013
Ankfy1	-0.003465636
Ecm29;AI314180	-0.003471058
Rpl22	-0.003483145
Cers5	-0.003488575
Lims1	-0.003498379
Rps11	-0.003499755
S100a4	-0.003506936
Nnt	-0.003514681
Cnih4	-0.003523983
Hmgb1	-0.003528351
Hnrnpa0	-0.003528586
Eif5	-0.003532109
Dync1h1	-0.003535071
Snx2	-0.003540556
Hnrnpul2	-0.00354665
Gmps	-0.003552564
Arih1	-0.003553262
Actb;Actg1	-0.00355626
Kdelr2	-0.003557527
Ubxn1	-0.003569101
Fus	-0.00357989
Srsf3;Gm12355	-0.00359066
Abcc1	-0.003597974
Fam76b	-0.003604083
Samm50	-0.003610637
Rps27a	-0.003626366
Prune	-0.003647038
Rars	-0.003649993
Golt1b	-0.003651763
Sfpq	-0.003661835
Gaa	-0.003684875
2410002F23Rik	-0.00370133
Mtch1	-0.003702521
Zfp334	-0.003706344
Trap1	-0.003715994
Rpl38	-0.003718335
Spop	-0.00372236
Farsb	-0.003726632
Rps23	-0.003739195
Ppp1cc	-0.003741701
Mcm2	-0.003744936
9030617O03Rik	-0.003745707
Eif1a;Eif1ax;Gm8300;Gm2016;Gm2056;Gm6803;Gm2035;Gm5039	-0.003748863
Bclaf1	-0.003759271
Sfxn3	-0.003765198
Impdh2	-0.003776668
Vbp1	-0.003781769
Edc3	-0.003783674
Srrm2	-0.003799035
Kdelr1	-0.003804481
Tbc1d9b	-0.003805482
Slc29a1	-0.003814938
Cse1l	-0.003815355
Zw10	-0.003828908
Get4	-0.003839903
Tm7sf3	-0.00384801
Gcn1l1	-0.003854657
Ap2a1	-0.003859198
Dclk1	-0.003861016
Pnp;Pnp2	-0.003870859
Elovl1	-0.003870969
C1qtnf2	-0.003874282
Kiaa0196	-0.003903778
Phb2	-0.00390555
Actg1	-0.003917611
Psma1	-0.003959969
mt-Co2;COX2;Mtco2	-0.003961523
Mroh1	-0.003969122
Ddx19a	-0.00399754
Exoc4	-0.004004023
Fam98a	-0.00401513
Slc25a5	-0.004019525
Agfg1	-0.004030371
Eif3g	-0.004040606
Mllt4	-0.004046668
Rpl30	-0.00404902
Smarca4;Smarca2	-0.004058973
Pdxdc1	-0.004061453
Rab11fip5	-0.004068058
Atg2b	-0.004071768
Aup1	-0.004073052
Slc6a11	-0.004079743
Dscr3	-0.004089716
Ptrh2	-0.004092659
Stk17b	-0.00410765
Clptm1	-0.004131338
Rpl18	-0.004144389
Smarca5	-0.004145612
Nup85	-0.00414678
Dock4	-0.004150787
Lars	-0.004164824
Slc30a5	-0.004165024
rps14;Rps14	-0.004194494
Nek7	-0.00420981
Gabarap;Gabarapl1	-0.004221045
Cds2	-0.004222262
Arfip1	-0.004227053
Pcid2	-0.004242384
Pafah1b3	-0.004248057
Ikbkap	-0.004272714
Rnf121	-0.004273166
Ccdc109b	-0.004273814
Galk2	-0.004277261
Xpo7	-0.004284931
Hist1h3e;Hist2h3b;Hist1h3b;H3f3a	-0.004304939
Plod3	-0.004311445
Psmd12	-0.004317696
Rps20	-0.00432348
Pgls	-0.004351872
Map1s	-0.004354246
Sfxn1	-0.004358105
Rbm39	-0.004394364
Slc39a7	-0.00439463
Nup160	-0.004410851
Mtx2	-0.004417313
Slc48a1	-0.004429472
Ints7	-0.004433663
Aprt	-0.0044791
Ass1	-0.004483691
Smim11	-0.00450382
Hist2h4;Hist1h4a	-0.004508895
Nf2	-0.004509398
U2surp	-0.004509928
Rpl36a;Gm6525	-0.004519777
Ogfr	-0.00453718
Lox	-0.004560279
Stoml2	-0.004566923
Mrpl16	-0.004575487
Rps15a	-0.004580037
Parva	-0.004582258
Acot9;Acot10	-0.004593053
P4ha1	-0.004609797
Slc33a1	-0.004622441
Fam129b	-0.004640292
Rps3	-0.004666634
Xpo1	-0.004673589
Bud31	-0.004688245
Bzw1	-0.004698724
Pard3	-0.004702565
Eif3f	-0.00470371
Pdcd6	-0.004704771
Nampt	-0.004714217
Tpm2	-0.004715846
Sec61a1	-0.004725226
Gbas	-0.004755123
Rpn2	-0.004755893
Cul4b	-0.004764543
Ikbkg	-0.004776161
U2af1	-0.00477996
Csnk1a1	-0.004783226
Kif11	-0.004788703
Ddx21	-0.004804796
Psmd3	-0.004815385
Prpf38b	-0.004839101
Snx9	-0.004843107
Rpl8	-0.004844485
Ddx47	-0.004846527
Vps16	-0.004852053
Arglu1	-0.004871153
Rpl31	-0.004892489
Tmed2	-0.004902217
Tm9sf3	-0.004903309
Copb1	-0.004927245
Hectd1	-0.004936528
Bak1	-0.0049372
Slc25a4	-0.004976374
Gtf2e2	-0.004980373
Adck4	-0.004982239
Upf1	-0.004990565
Ppp2r1b	-0.004992037
Adss	-0.004999766
Eftud2	-0.005002897
Gstm2	-0.005006124
Nif3l1	-0.005007833
Usp25	-0.005027975
Parvb	-0.005042392
Cul1	-0.005053609
Hacd2	-0.005053775
Gm10036;Rpl11	-0.005056365
Pdia5	-0.005075392
Rpl26	-0.005092414
Usp15	-0.005096004
Nrbp1	-0.005138007
Hnrnph2	-0.005152547
Pld3	-0.005170973
Spg7	-0.005178984
Psma4	-0.005189329
Slc16a1	-0.005191604
Surf4	-0.005194915
Rpl10;Rpl10l	-0.005195786
Postn	-0.005234623
Nup93	-0.005237013
Pxn	-0.005242647
Kars	-0.005254455
Vps51	-0.005262671
Cyb5b	-0.005280575
Slc25a3	-0.005318637
Set;BC085271	-0.005335478
Fundc1	-0.005352786
Acaa2	-0.005357514
Cttn	-0.005375285
Anln	-0.005378275
U2af2	-0.005386947
Tubg1;Tubg2	-0.005388447
Pigs	-0.005389625
Alg5	-0.005395302
Taf15	-0.005397527
Sgta	-0.0054073
Hnrnpm	-0.005408947
Npepps	-0.005414073
Rps7;Gm9493	-0.005433008
Nat10	-0.005438897
Dnajc10	-0.005445184
Nup133	-0.005449172
Syde1	-0.005454215
Med12	-0.005466094
Pdpk1	-0.00547407
Leng8	-0.005485636
Ric1	-0.005487224
Cul5	-0.005500587
Pdlim2	-0.005503372
Cdk1	-0.005507957
Hspd1	-0.005519563
Dnaja3	-0.005520169
Tmod3	-0.005522925
Rpl36	-0.005537606
Cdc5l	-0.005573381
Idh2	-0.005575303
Arl2	-0.005601501
Ap3d1	-0.00561932
Scfd1	-0.005637366
Pck2	-0.005640838
Gnpat	-0.005647848
Qars	-0.005679487
mCG_6739;Rps21	-0.005684823
Trim56	-0.005687637
Sf3b2	-0.005688828
Pcbp2	-0.005689293
Prkdc	-0.00571412
Traf2	-0.00574536
Exoc6b	-0.005778088
Psmb1	-0.005796829
Mdh2	-0.005803282
Dync1li1	-0.005813424
Eif4a3;Gm8994	-0.005819845
Abcf1	-0.005824269
Gys1	-0.005825328
Cnot11	-0.005834177
Wwp2	-0.005851118
Dhx30;mKIAA0890	-0.005853863
G3bp1	-0.005862476
1110037F02Rik;Kiaa1429	-0.005866784
Dnmt1	-0.005908384
Actr1b	-0.005911306
Vdac2	-0.005938947
Rpl14;Rpl14-ps1	-0.005948323
Psmc5	-0.005951755
Tmem214	-0.005962072
Rps29	-0.005966854
Erlin1	-0.005969998
Rpl34	-0.005973517
Rps9	-0.005985387
Atp2a2	-0.005997419
Casp3	-0.006002693
Ap2m1	-0.006007839
Ddx1	-0.006023434
Etfa	-0.006033102
Mogs	-0.006035803
Col5a1	-0.006046587
Col5a1	-0.006092368
Atp6v0d1	-0.00609706
Ctsd	-0.006099007
Rps16	-0.006115394
Tgm2	-0.006119928
Rbbp4	-0.006132769
Kiaa1033	-0.006140921
Colgalt1	-0.006166295
Pfkm	-0.006176341
Morc3	-0.006181859
[truncated: 1,023 more rows]
